# Supplementary material for: Evolution of SARS-CoV-2 in Spain during the First Two Years of the Pandemic: Circulating Variants, Amino Acid Conservation, and Genetic Variability in Structural, Non-Structural, and Accessory Proteins
Source: Int J Mol Sci. 2022 Jun 7;23(12):6394. doi: 10.3390/ijms23126394 (PMC9223475; doi:10.3390/ijms23126394)
Supplement: Supplementary file 1 [file ijms-23-06394-s001.zip]

Archive with 9 entries (8 files):
- Sup/
- Sup/Figure S1.png
- Sup/Table S1.xlsx
- Sup/Table S2.xlsx
- Sup/Table S3.xlsx
- Sup/Table S4.xlsx
- Sup/Table S5.xlsx
- Sup/Table S6.xlsx
- Sup/Table S7.xlsx
