# Supplementary material for: Evolution of SARS-CoV-2 in Spain during the First Two Years of the Pandemic: Circulating Variants, Amino Acid Conservation, and Genetic Variability in Structural, Non-Structural, and Accessory Proteins
Source: Int J Mol Sci. 2022 Jun 7;23(12):6394. doi: 10.3390/ijms23126394 (PMC9223475; doi:10.3390/ijms23126394)
Supplement: Supplementary file 1 [file ijms-23-06394-s001.zip › Sup/Table S1.xlsx]

## Sheet: Total_seq_per_epiweek_protein
Table S1.1: Number of Spanish SARS-CoV-2 sequences available for each protein and epiweek
Epiweek	nsp1	nsp2	nsp3	nsp4	nsp5	nsp6	nsp7	nsp8	nsp9	nsp10	nsp11	nsp12	nsp13	nsp14	nsp15	nsp16	Spike	ORF3a	Envelope	Membrane	ORF6	ORF7a	ORF7b	ORF8	Nucleocapsid	ORF10
2020.09	27	27	27	26	27	27	27	27	27	25	25	25	27	27	27	27	27	27	27	27	27	26	26	27	27	26
2020.10	251	250	250	249	249	249	251	251	251	248	248	247	249	250	246	245	250	251	251	250	251	248	247	249	251	240
2020.11	649	647	643	643	650	648	649	649	650	632	632	631	647	647	631	625	641	649	646	648	648	638	633	640	645	579
2020.12	866	865	864	864	859	864	869	870	869	819	817	815	866	868	836	830	859	869	868	870	868	840	814	842	865	781
2020.13	968	966	956	957	970	968	970	972	973	882	876	871	965	967	908	901	962	971	968	973	973	918	862	903	961	799
2020.14	525	524	523	521	524	526	526	526	527	498	496	497	524	526	502	493	519	525	525	525	525	507	487	506	526	461
2020.15	396	394	393	395	393	394	395	397	397	382	379	378	395	395	383	361	390	397	395	393	395	381	375	391	392	358
2020.16	268	270	271	269	270	271	271	270	270	270	268	270	271	271	270	269	271	271	270	271	271	266	259	260	270	242
2020.17	262	259	259	261	261	262	260	263	263	250	250	249	261	262	258	258	260	260	261	257	258	243	248	258	261	212
2020.18	106	106	104	106	107	107	107	106	106	104	104	103	106	107	104	102	104	106	106	107	106	101	98	103	104	75
2020.19	72	73	73	72	71	72	73	72	73	70	70	70	71	73	71	71	72	73	73	73	71	67	67	71	70	61
2020.20	55	54	52	54	55	55	55	55	55	52	52	52	55	55	52	52	55	55	55	55	52	47	48	55	54	49
2020.21	37	36	37	37	36	36	37	37	37	36	35	36	37	37	35	35	37	37	37	36	36	37	37	37	37	36
2020.22	40	40	41	41	40	39	40	41	41	41	40	40	40	40	41	40	41	41	41	40	39	38	36	39	39	35
2020.23	18	18	18	17	18	16	18	18	18	18	18	17	17	18	17	15	15	18	18	17	17	15	16	18	18	15
2020.24	32	31	32	31	31	28	32	31	31	31	31	31	32	32	32	32	32	32	32	32	32	31	31	32	32	30
2020.25	35	34	33	35	34	34	34	35	34	34	34	34	35	35	33	33	35	35	35	35	34	31	31	33	32	30
2020.26	91	92	91	91	92	92	92	91	92	92	92	87	91	92	86	85	91	92	92	92	91	90	84	84	89	57
2020.27	35	36	33	36	35	35	36	36	36	34	34	34	36	36	35	35	36	36	36	36	36	34	32	33	36	29
2020.28	48	48	48	48	47	47	48	48	48	46	46	46	47	47	45	45	48	47	48	48	47	43	45	47	48	45
2020.29	60	61	59	59	61	61	61	61	61	61	61	61	61	61	51	51	61	60	61	61	61	55	57	59	61	59
2020.30	42	41	41	41	42	41	42	42	42	42	42	42	42	42	40	38	40	42	42	42	42	35	39	42	41	38
2020.31	66	66	66	66	66	60	66	66	66	66	66	66	66	66	66	64	64	66	66	66	66	64	64	65	65	58
2020.32	119	118	117	118	119	107	119	119	119	119	119	119	119	119	113	113	118	117	119	118	117	112	114	116	117	109
2020.33	68	68	68	68	68	68	68	68	68	68	68	67	67	68	68	68	68	68	68	68	68	62	63	64	66	64
2020.34	93	93	86	86	93	92	93	93	93	91	91	88	88	92	92	92	89	92	93	93	93	85	85	89	89	77
2020.35	59	59	57	53	55	59	59	59	59	58	58	57	58	59	56	58	50	59	59	59	59	51	51	58	56	52
2020.36	122	122	103	116	117	121	122	121	121	112	112	111	119	120	116	118	112	122	122	121	121	111	106	119	120	111
2020.37	195	192	177	190	194	196	196	195	196	189	189	187	194	178	186	189	184	196	194	195	196	169	166	188	189	177
2020.38	184	184	180	176	180	155	184	184	184	180	180	179	173	180	178	180	175	183	183	183	183	172	171	184	180	177
2020.39	57	55	47	55	57	57	57	57	57	57	57	57	57	54	54	54	54	57	56	57	56	51	52	56	55	54
2020.40	177	177	169	175	175	177	177	177	177	166	166	166	162	177	176	174	172	177	175	174	177	168	166	175	175	169
2020.41	164	165	165	163	163	164	165	165	164	152	152	152	161	157	163	165	165	164	164	165	165	154	151	165	164	159
2020.42	185	180	179	184	184	183	185	185	185	169	169	169	177	163	180	184	185	185	185	185	185	163	159	180	185	174
2020.43	132	132	132	131	131	131	131	131	131	131	131	131	132	129	132	131	130	132	132	132	130	129	129	130	132	128
2020.44	87	87	85	86	86	87	87	87	87	87	87	86	87	86	87	87	87	87	87	87	84	81	86	87	86	86
2020.45	77	77	74	74	76	74	77	76	76	75	74	75	75	73	76	74	75	76	77	76	76	74	73	74	76	76
2020.46	95	97	96	97	97	97	97	97	97	97	97	97	96	94	97	95	94	97	94	96	97	95	94	97	88	96
2020.47	98	98	93	91	94	96	99	99	97	98	98	97	98	93	94	97	94	95	96	96	96	90	90	99	96	91
2020.48	74	73	72	71	72	74	74	74	74	73	73	72	69	72	73	71	72	74	73	74	74	69	68	71	74	66
2020.49	122	121	121	122	121	121	122	123	122	120	120	119	123	122	123	122	121	123	123	123	124	117	118	124	123	121
2020.50	241	242	242	241	238	239	242	239	240	235	232	231	238	238	239	237	238	241	242	240	238	231	231	239	235	236
2020.51	294	296	295	295	294	292	296	292	291	291	288	289	295	291	291	294	294	295	296	296	295	289	289	294	287	288
2020.52	300	300	299	295	287	289	294	299	300	291	290	289	297	287	299	290	293	300	296	300	297	271	274	296	257	294
2020.53	376	369	338	334	356	365	367	381	377	378	377	375	382	360	363	361	351	380	372	373	382	356	354	374	270	358
2021.01	425	410	373	371	406	406	411	433	427	423	424	426	434	409	410	406	394	432	422	425	427	385	381	428	206	395
2021.02	739	744	703	706	735	743	746	760	753	720	716	711	736	729	740	747	738	757	747	751	756	715	710	749	363	728
2021.03	739	748	622	636	725	728	750	749	745	734	731	733	738	732	731	701	691	744	737	738	710	668	657	711	315	674
2021.04	753	749	639	678	741	737	756	758	754	737	734	733	757	743	740	753	735	749	741	748	714	658	641	731	448	740
2021.05	718	712	490	496	697	691	725	723	725	701	698	694	722	711	713	718	717	722	715	700	690	675	659	716	404	706
2021.06	597	595	492	503	580	578	602	606	604	591	587	584	605	594	583	593	595	604	598	583	578	554	532	602	285	578
2021.07	711	710	594	607	697	700	725	730	723	711	708	703	725	709	707	723	714	710	708	698	696	657	635	720	324	708
2021.08	506	502	485	485	487	490	506	508	510	501	498	490	503	496	495	501	501	505	503	502	503	487	483	501	168	501
2021.09	381	394	374	374	382	380	390	394	395	375	372	350	367	392	386	375	367	390	381	385	387	375	370	380	91	348
2021.10	1322	1310	1197	1205	1299	1313	1332	1335	1324	1295	1289	1294	1330	1302	1310	1319	1314	1328	1314	1313	1310	1273	1251	1297	1151	1308
2021.11	1042	1043	933	931	1040	1052	1058	1059	1055	1017	1008	1015	1051	1035	1051	1052	1041	1050	1037	1036	1040	997	969	1037	963	1019
2021.12	1333	1328	1255	1270	1332	1334	1348	1354	1339	1305	1301	1293	1332	1291	1333	1343	1337	1341	1343	1339	1337	1257	1216	1324	1179	1310
2021.13	1265	1260	1154	1165	1254	1254	1263	1265	1258	1250	1232	1220	1259	1210	1223	1250	1246	1258	1265	1256	1245	1200	1195	1230	1134	1207
2021.14	1378	1376	1332	1339	1380	1374	1388	1392	1392	1342	1334	1335	1388	1334	1345	1369	1357	1375	1385	1376	1373	1313	1311	1335	1165	1334
2021.15	1537	1536	1512	1525	1521	1534	1544	1551	1544	1490	1482	1481	1531	1485	1490	1509	1500	1547	1538	1535	1536	1444	1453	1484	1313	1480
2021.16	1143	1140	1131	1133	1124	1130	1149	1150	1151	1116	1109	1110	1146	1136	1137	1125	1119	1135	1145	1141	1142	1078	1087	1096	904	1077
2021.17	1552	1548	1524	1526	1528	1555	1564	1570	1563	1518	1514	1506	1545	1535	1544	1518	1501	1540	1563	1559	1557	1453	1452	1532	1271	1493
2021.18	1680	1690	1653	1644	1657	1684	1707	1702	1709	1638	1641	1624	1680	1683	1695	1650	1632	1691	1694	1698	1695	1586	1585	1647	1488	1636
2021.19	1490	1488	1474	1459	1470	1492	1505	1496	1502	1439	1435	1425	1485	1483	1492	1451	1437	1465	1505	1504	1485	1414	1424	1461	1246	1453
2021.20	1323	1322	1307	1314	1313	1323	1340	1344	1345	1284	1288	1274	1329	1329	1338	1310	1292	1304	1327	1334	1323	1259	1276	1284	1161	1298
2021.21	1290	1285	1262	1287	1289	1284	1296	1299	1300	1272	1264	1257	1290	1283	1289	1278	1259	1248	1298	1282	1270	1214	1202	1247	1086	1275
2021.22	1713	1721	1699	1690	1690	1700	1721	1718	1721	1673	1670	1649	1704	1711	1701	1684	1659	1621	1730	1720	1711	1626	1616	1665	1391	1674
2021.23	1483	1469	1466	1470	1470	1465	1486	1484	1485	1456	1450	1446	1479	1470	1472	1466	1452	1428	1486	1484	1469	1407	1378	1415	1258	1424
2021.24	1375	1331	1335	1363	1359	1364	1376	1377	1376	1338	1335	1335	1367	1368	1373	1360	1342	1318	1378	1376	1364	1290	1257	1318	1155	1327
2021.25	1429	1411	1399	1410	1409	1416	1421	1425	1426	1384	1389	1376	1404	1407	1416	1395	1321	1395	1415	1349	1348	1347	1334	1368	1228	1391
2021.26	2898	2882	2873	2871	2887	2906	2899	2910	2907	2824	2818	2823	2892	2870	2891	2847	2546	2869	2900	2744	2717	2803	2782	2811	2628	2772
2021.27	2950	2932	2841	2852	2907	2937	2913	2912	2911	2920	2918	2824	2877	2891	2911	2851	2640	2881	2975	2837	2816	2779	2770	2820	2681	2644
2021.28	2326	2293	2268	2296	2319	2340	2342	2353	2344	2276	2275	2261	2312	2328	2332	2305	2241	2297	2330	2334	2324	2240	2233	2292	2162	2208
2021.29	2747	2715	2710	2725	2737	2764	2779	2791	2779	2675	2681	2676	2756	2765	2755	2721	2605	2751	2769	2769	2757	2636	2642	2746	2647	2635
2021.30	2438	2407	2375	2400	2408	2447	2455	2479	2463	2361	2363	2345	2432	2435	2437	2403	2355	2443	2432	2447	2447	2323	2331	2431	2282	2315
2021.31	2788	2764	2742	2787	2782	2804	2830	2841	2835	2717	2740	2727	2800	2793	2806	2745	2745	2811	2790	2823	2820	2686	2675	2804	2677	2717
2021.32	1994	1970	1955	1994	1993	2010	2022	2035	2026	1949	1963	1948	2016	2003	2001	1964	1949	2016	2007	2010	1998	1902	1924	1985	1883	1948
2021.33	1739	1719	1710	1735	1719	1740	1758	1778	1762	1659	1694	1679	1729	1736	1759	1709	1696	1759	1737	1754	1747	1655	1668	1754	1630	1672
2021.34	1682	1646	1640	1672	1657	1672	1686	1705	1700	1636	1639	1630	1663	1641	1689	1654	1648	1684	1681	1683	1675	1585	1610	1690	1584	1625
2021.35	1415	1423	1432	1457	1445	1454	1464	1479	1479	1373	1375	1366	1452	1428	1460	1450	1433	1466	1419	1407	1445	1380	1393	1454	1342	1372
2021.36	1226	1182	1178	1210	1210	1226	1226	1227	1229	1189	1183	1168	1205	1213	1220	1205	1211	1221	1222	1222	1204	1149	1157	1205	1131	1178
2021.37	985	960	954	988	984	986	989	990	990	960	958	951	985	974	986	985	975	986	987	986	983	949	951	978	923	969
2021.38	897	880	872	886	886	888	904	902	902	883	878	872	899	881	892	881	874	897	893	889	888	859	878	899	823	872
2021.39	943	924	923	944	932	941	944	947	948	936	936	924	942	928	947	937	917	947	948	950	948	913	917	943	880	911
2021.40	691	687	696	699	686	688	702	706	706	701	697	695	698	689	703	700	695	705	692	704	705	671	678	693	642	677
2021.41	739	722	721	736	732	729	744	745	742	733	736	733	737	721	739	730	730	745	741	742	739	677	712	740	691	719
2021.42	1085	1075	1083	1089	1068	1080	1096	1094	1095	1072	1079	1077	1081	1071	1090	1083	1081	1098	1092	1094	1091	1004	1059	1090	1016	1057
2021.43	971	977	971	980	965	980	993	998	988	980	984	974	977	949	983	969	959	988	973	985	989	932	945	978	919	926
2021.44	1215	1214	1185	1202	1190	1203	1220	1223	1214	1206	1218	1212	1191	1146	1206	1193	1194	1220	1212	1218	1213	1157	1161	1197	1130	1143
2021.45	1187	1192	1155	1183	1176	1203	1204	1209	1206	1195	1202	1187	1164	1135	1185	1178	1174	1206	1192	1202	1203	1145	1154	1185	1129	1149
2021.46	1859	1847	1836	1847	1834	1856	1864	1862	1865	1856	1857	1848	1833	1785	1855	1840	1829	1868	1856	1864	1865	1780	1802	1852	1767	1763
2021.47	1729	1736	1721	1710	1696	1734	1748	1746	1744	1737	1747	1733	1722	1681	1730	1717	1701	1730	1729	1733	1737	1665	1685	1725	1634	1643
2021.48	1908	1922	1933	1922	1888	1937	1937	1931	1943	1919	1929	1912	1877	1836	1927	1918	1888	1946	1918	1934	1932	1856	1873	1938	1757	1793
2021.49	1914	1914	1913	1896	1875	1889	1930	1929	1928	1926	1931	1917	1873	1835	1918	1888	1867	1926	1904	1913	1908	1862	1888	1926	1556	1803
2021.50	2592	2605	2605	2604	2543	2476	2620	2611	2608	2601	2603	2589	2488	2462	2611	2600	2585	2612	2542	2558	2609	2540	2500	2565	1380	2478
2021.51	2041	2050	2054	2056	2012	1947	2057	2042	2039	2060	2064	2058	2006	1995	2058	2059	2045	2057	1969	1990	2043	1999	2027	2054	770	1974
2021.52	1465	1477	1477	1473	1456	1400	1484	1477	1479	1483	1482	1481	1441	1430	1477	1480	1473	1481	1425	1435	1476	1451	1465	1482	352	1427
2022.1	1397	1405	1406	1408	1386	1314	1415	1411	1411	1410	1415	1408	1350	1342	1410	1408	1396	1412	1351	1370	1413	1400	1405	1409	199	1364
2022.2	1344	1348	1349	1358	1329	1330	1336	1323	1336	1347	1348	1346	1253	1249	1342	1345	1357	1351	1314	1319	1357	1328	1272	1270	101	1307
2022.3	648	651	652	653	651	652	653	651	651	653	652	651	637	637	654	653	652	649	629	634	652	629	651	650	55	617
2022.4	75	75	75	74	75	75	75	75	75	75	75	75	74	74	75	75	75	75	74	73	75	75	75	75	12	72
Total	86080	85659	83819	84434	85208	85511	86668	86849	86713	84592	84593	84069	85477	84666	85788	85050	83928	86034	85937	85720	85701	82217	82083	84992	70124	82312
Period A	4607	4594	4576	4578	4595	4596	4614	4620	4622	4392	4375	4366	4598	4610	4446	4389	4570	4617	4608	4609	4603	4434	4315	4464	4584	4029
Period B	2450	2442	2359	2397	2425	2395	2457	2454	2452	2383	2382	2365	2398	2380	2387	2390	2385	2447	2445	2447	2444	2274	2263	2406	2411	2273
Period C	8102	8081	7143	7226	7924	7951	8142	8207	8168	7983	7944	7902	8129	7993	8007	8018	7942	8157	8072	8052	7983	7594	7467	8038	4804	7862
Period D	19604	19537	19037	19116	19427	19545	19745	19761	19740	19138	19063	18970	19586	19353	19483	19365	19174	19321	19694	19640	19547	18538	18421	19075	16714	19007
Period E	29887	29517	29289	29662	29693	29948	30078	30225	30149	29176	29243	28998	29799	29703	29944	29482	28581	29873	29938	29650	29561	28554	28655	29613	27834	28625
Period F	21430	21488	21415	21455	21144	21076	21632	21582	21582	21520	21586	21468	20967	20627	21521	21406	21276	21619	21180	21322	21563	20823	20962	21396	13777	20516

## Sheet: AC_seq_per_protein
Table S1.2: Number of SARS-CoV-2 sequences available for each protein and Autonomous Community
AC	nsp1	nsp2	nsp3	nsp4	nsp5	nsp6	nsp7	nsp8	nsp9	nsp10	nsp11	nsp12	nsp13	nsp14	nsp15	nsp16	Spike	ORF3a	Envelope	Membrane	ORF6	ORF7a	ORF7b	ORF8	Nucleocapsid	ORF10
Andalusia	1103	1092	1092	1098	1097	1097	1104	1107	1106	1075	1078	1076	1099	1097	1051	1045	1092	1093	1105	1103	1101	1079	1010	1097	936	999
Aragon	1042	1039	1037	1050	1046	1049	1053	1053	1053	1004	996	997	1034	1049	1031	1026	1031	1048	1034	1035	1043	1018	1011	1041	975	980
Asturias	1040	1046	1047	1045	1029	1030	1045	1041	1037	1025	1035	1025	1043	1043	1032	1034	1004	1036	1021	1045	1035	1012	1019	1036	723	1007
Balearic Islands	3527	3474	3477	3531	3513	3542	3536	3538	3552	3498	3481	3456	3501	3496	3508	3525	3509	3546	3488	3457	3528	3393	3357	3518	2890	3408
Basque Country	3074	3086	3087	3091	3086	3089	3091	3092	3093	3027	3058	3049	3088	3079	3004	2962	3080	3054	3088	3087	3054	2968	3002	3071	2746	2813
Canary Islands	159	174	173	173	157	155	168	174	174	150	150	147	170	168	167	168	174	174	159	174	173	165	166	172	129	144
Cantabria	489	497	489	496	495	498	498	498	497	489	487	481	491	497	487	484	494	496	482	476	489	465	475	495	307	455
Castile and Leon	19295	19163	17855	17389	18597	18704	19259	19334	19235	18967	19021	18773	19019	18729	19118	18381	17527	19227	19224	18818	18779	18288	18396	18940	16573	17872
Castile La Mancha	1955	1967	1956	1944	1959	1925	1972	1971	1971	1958	1966	1965	1972	1958	1877	1955	1954	1953	1971	1965	1945	1866	1843	1948	1627	1790
Catalonia	27502	27308	27057	27482	27259	27381	27710	27743	27744	27202	27045	26907	27504	27276	27535	27456	27211	27526	27532	27529	27441	26363	26412	27085	22355	26752
Ceuta and Melilla	522	525	523	513	521	476	525	525	525	525	524	523	525	524	477	519	518	524	525	525	524	503	409	524	446	473
Extremadura	61	60	61	61	61	61	61	61	61	60	59	60	60	60	60	60	60	61	60	60	60	60	61	61	43	61
Galicia	3886	3865	3873	3880	3870	3881	3902	3904	3870	3860	3846	3821	3770	3779	3888	3888	3871	3863	3887	3902	3873	3751	3704	3803	3123	3795
La Rioja	1809	1881	1908	2007	1847	1962	2014	2031	2023	1566	1564	1529	1538	1564	1989	1974	1956	1961	1724	1885	2042	1837	1861	2023	1289	1781
Madrid	9201	9082	8885	9189	9186	9159	9201	9235	9239	9193	9227	9192	9141	9145	9153	9189	9096	9131	9202	9227	9171	8584	8597	9069	5829	8981
Murcia	730	733	715	724	732	729	734	734	734	733	734	731	733	717	705	732	718	688	731	733	730	727	707	733	440	662
Navarre	4797	4794	4795	4817	4809	4811	4813	4811	4799	4763	4715	4726	4811	4548	4798	4798	4799	4804	4815	4777	4759	4529	4582	4658	4398	4704
Valencian Community	5888	5873	5789	5944	5944	5962	5982	5997	6000	5497	5607	5611	5978	5937	5908	5854	5834	5849	5889	5922	5954	5609	5471	5718	5295	5635
Total	86080	85659	83819	84434	85208	85511	86668	86849	86713	84592	84593	84069	85477	84666	85788	85050	83928	86034	85937	85720	85701	82217	82083	84992	70124	82312
