# Supplementary material for: Evolution of SARS-CoV-2 in Spain during the First Two Years of the Pandemic: Circulating Variants, Amino Acid Conservation, and Genetic Variability in Structural, Non-Structural, and Accessory Proteins
Source: Int J Mol Sci. 2022 Jun 7;23(12):6394. doi: 10.3390/ijms23126394 (PMC9223475; doi:10.3390/ijms23126394)
Supplement: Supplementary file 1 [file ijms-23-06394-s001.zip › Sup/Table S2.xlsx]

## Sheet: nsp1
Table S2. Types of instances of polymorphisms found in the SARS-CoV-2 Spanish sequences and their distribution with reference to the sequence NC_045512.2
Locus nsp1
Nucleotide position	NC_045512.2	Mutation	Transition (Ts) or Tv (Tv)
4	G	A	Ts
5	A	G	Ts
5	A	T	Tv
7	A	G	Ts
9	C	T	Ts
10	C	T	Ts
10	C	A	Tv
11	T	C	Ts
12	T	A	Tv
12	T	C	Ts
13	G	A	Ts
14	T	C	Ts
15	C	T	Ts
16	C	T	Ts
16	C	A	Tv
17	C	A	Tv
17	C	T	Ts
18	T	C	Ts
19	G	A	Ts
19	G	T	Tv
20	G	A	Ts
20	G	T	Tv
22	T	G	Tv
22	T	C	Ts
24	C	T	Ts
24	C	A	Tv
26	A	G	Ts
27	C	T	Ts
27	C	A	Tv
28	G	A	Ts
30	G	A	Ts
30	G	T	Tv
31	A	G	Ts
33	A	G	Ts
33	A	T	Tv
34	A	G	Ts
35	C	T	Ts
39	C	T	Ts
42	C	A	Tv
42	C	T	Ts
43	C	A	Tv
44	A	G	Ts
45	A	G	Ts
45	A	T	Tv
46	C	T	Ts
47	T	C	Ts
48	C	T	Ts
49	A	T	Tv
49	A	G	Ts
50	G	A	Ts
50	G	T	Tv
52	T	A	Tv
54	G	A	Ts
55	C	T	Ts
58	G	T	Tv
59	T	C	Ts
59	T	G	Tv
60	T	C	Ts
60	T	G	Tv
61	T	A	Tv
62	T	C	Ts
63	A	G	Ts
66	G	A	Ts
67	G	A	Ts
67	G	T	Tv
68	T	G	Tv
68	T	C	Ts
69	T	G	Tv
70	C	T	Ts
70	C	G	Tv
71	G	A	Ts
72	C	T	Ts
72	C	A	Tv
73	G	A	Ts
74	A	G	Ts
75	C	T	Ts
76	G	T	Tv
78	G	T	Tv
79	C	T	Ts
79	C	G	Tv
79	C	A	Tv
80	T	C	Ts
81	C	T	Ts
81	C	A	Tv
82	G	A	Ts
82	G	T	Tv
82	G	C	Tv
83	T	C	Ts
84	A	G	Ts
85	C	A	Tv
85	C	T	Ts
86	G	A	Ts
87	T	A	Tv
87	T	C	Ts
88	G	A	Ts
89	G	A	Ts
90	C	T	Ts
90	C	A	Tv
91	T	C	Ts
91	T	A	Tv
92	T	A	Tv
92	T	C	Ts
93	T	C	Ts
94	G	A	Ts
95	G	A	Ts
96	A	G	Ts
96	A	C	Tv
97	G	A	Ts
97	G	T	Tv
98	A	C	Tv
99	C	A	Tv
99	C	T	Ts
100	T	A	Tv
101	C	T	Ts
101	C	A	Tv
102	C	T	Ts
102	C	A	Tv
103	G	A	Ts
103	G	T	Tv
105	G	T	Tv
105	G	A	Ts
106	G	C	Tv
107	A	T	Tv
108	G	T	Tv
108	G	A	Ts
109	G	A	Ts
110	A	G	Ts
111	G	T	Tv
111	G	A	Ts
112	G	T	Tv
112	G	A	Ts
113	T	C	Ts
114	C	T	Ts
115	T	C	Ts
117	A	T	Tv
117	A	G	Ts
118	T	A	Tv
118	T	C	Ts
119	C	T	Ts
120	A	T	Tv
121	G	A	Ts
123	G	A	Ts
124	G	A	Ts
125	C	T	Ts
126	A	G	Ts
127	C	T	Ts
128	G	C	Tv
128	G	A	Ts
129	T	C	Ts
130	C	A	Tv
131	A	T	Tv
132	A	G	Ts
132	A	C	Tv
133	C	T	Ts
134	A	G	Ts
135	T	C	Ts
135	T	A	Tv
136	C	T	Ts
137	T	C	Ts
138	T	C	Ts
138	T	A	Tv
139	A	T	Tv
141	A	C	Tv
141	A	G	Ts
142	G	A	Ts
142	G	T	Tv
143	A	G	Ts
144	T	C	Ts
145	G	T	Tv
145	G	A	Ts
146	G	A	Ts
147	C	T	Ts
149	C	T	Ts
149	C	A	Tv
150	T	C	Ts
150	T	G	Tv
151	T	C	Ts
152	G	T	Tv
153	T	C	Ts
154	G	T	Tv
155	G	A	Ts
156	C	T	Ts
156	C	A	Tv
159	A	G	Ts
160	G	A	Ts
160	G	T	Tv
162	A	G	Ts
162	A	T	Tv
163	G	A	Ts
164	A	C	Tv
165	A	G	Ts
166	G	T	Tv
168	T	A	Tv
169	G	A	Ts
171	A	C	Tv
171	A	G	Ts
173	A	G	Ts
174	A	G	Ts
175	G	A	Ts
175	G	T	Tv
176	G	A	Ts
177	C	T	Ts
178	G	A	Ts
178	G	T	Tv
179	T	G	Tv
179	T	C	Ts
180	T	C	Ts
180	T	G	Tv
181	T	C	Ts
181	T	A	Tv
182	T	G	Tv
182	T	C	Ts
183	G	T	Tv
183	G	A	Ts
183	G	C	Tv
184	C	T	Ts
185	C	T	Ts
185	C	A	Tv
186	T	C	Ts
186	T	G	Tv
187	C	A	Tv
188	A	T	Tv
188	A	G	Ts
189	A	G	Ts
189	A	C	Tv
190	C	T	Ts
191	T	C	Ts
192	T	G	Tv
192	T	C	Ts
193	G	A	Ts
194	A	T	Tv
194	A	G	Ts
195	A	C	Tv
196	C	A	Tv
197	A	G	Ts
198	G	A	Ts
198	G	T	Tv
198	G	C	Tv
201	C	T	Ts
202	T	C	Ts
202	T	A	Tv
203	A	T	Tv
204	T	C	Ts
204	T	G	Tv
205	G	A	Ts
205	G	T	Tv
206	T	C	Ts
206	T	G	Tv
207	G	A	Ts
207	G	T	Tv
208	T	C	Ts
209	T	C	Ts
210	C	T	Ts
211	A	C	Tv
211	A	G	Ts
212	T	C	Ts
213	C	T	Ts
216	A	G	Ts
217	C	T	Ts
218	G	A	Ts
218	G	C	Tv
219	T	G	Tv
219	T	A	Tv
220	T	C	Ts
221	C	T	Ts
222	G	T	Tv
222	G	A	Ts
223	G	A	Ts
223	G	T	Tv
224	A	G	Ts
225	T	C	Ts
226	G	A	Ts
227	C	T	Ts
229	C	A	Tv
230	G	A	Ts
231	A	G	Ts
232	A	G	Ts
232	A	C	Tv
233	C	T	Ts
234	T	C	Ts
234	T	G	Tv
235	G	A	Ts
235	G	C	Tv
236	C	T	Ts
237	A	G	Ts
237	A	C	Tv
238	C	T	Ts
238	C	G	Tv
239	C	A	Tv
239	C	T	Ts
240	T	C	Ts
240	T	A	Tv
241	C	T	Ts
242	A	T	Tv
242	A	G	Ts
243	T	C	Ts
243	T	G	Tv
244	G	A	Ts
244	G	T	Tv
244	G	C	Tv
245	G	T	Tv
245	G	A	Ts
246	T	C	Ts
247	C	T	Ts
248	A	G	Ts
248	A	T	Tv
249	T	C	Ts
250	G	C	Tv
250	G	A	Ts
250	G	T	Tv
251	T	A	Tv
252	T	G	Tv
252	T	C	Ts
253	A	G	Ts
253	A	C	Tv
254	T	C	Ts
255	G	T	Tv
255	G	A	Ts
255	G	C	Tv
256	G	T	Tv
256	G	A	Ts
257	T	A	Tv
258	T	G	Tv
258	T	C	Ts
258	T	A	Tv
259	G	A	Ts
259	G	C	Tv
261	G	T	Tv
262	C	T	Ts
262	C	A	Tv
263	T	C	Ts
263	T	A	Tv
264	G	T	Tv
264	G	A	Ts
265	G	A	Ts
267	A	G	Ts
269	C	T	Ts
270	A	T	Tv
270	A	G	Ts
271	G	A	Ts
273	A	T	Tv
273	A	G	Ts
274	C	A	Tv
274	C	T	Ts
275	T	C	Ts
276	C	T	Ts
276	C	A	Tv
277	G	A	Ts
278	A	G	Ts
278	A	T	Tv
279	A	G	Ts
280	G	T	Tv
280	G	A	Ts
281	G	A	Ts
282	C	T	Ts
283	A	G	Ts
284	T	C	Ts
285	T	C	Ts
288	G	T	Tv
291	C	T	Ts
292	G	T	Tv
292	G	A	Ts
293	G	A	Ts
294	T	C	Ts
295	C	T	Ts
296	G	A	Ts
296	G	T	Tv
298	A	T	Tv
298	A	G	Ts
299	G	A	Ts
300	T	C	Ts
302	G	A	Ts
303	T	C	Ts
304	G	A	Ts
305	A	C	Tv
305	A	T	Tv
305	A	G	Ts
306	G	A	Ts
308	C	T	Ts
310	C	T	Ts
311	T	A	Tv
313	G	T	Tv
313	G	A	Ts
315	T	A	Tv
315	T	C	Ts
316	G	A	Ts
317	T	C	Ts
318	C	T	Ts
318	C	A	Tv
319	C	T	Ts
321	T	C	Ts
323	T	C	Ts
324	C	T	Ts
324	C	A	Tv
325	C	T	Ts
326	C	A	Tv
327	T	C	Ts
327	T	A	Tv
328	C	T	Ts
328	C	G	Tv
328	C	A	Tv
330	T	C	Ts
331	G	A	Ts
331	G	T	Tv
332	T	C	Ts
333	G	A	Ts
333	G	T	Tv
334	G	A	Ts
334	G	T	Tv
335	G	A	Ts
335	G	T	Tv
336	C	T	Ts
337	G	A	Ts
338	A	G	Ts
339	A	G	Ts
339	A	T	Tv
340	A	T	Tv
340	A	G	Ts
340	A	C	Tv
341	T	G	Tv
341	T	C	Ts
341	T	A	Tv
342	A	G	Ts
343	C	T	Ts
346	G	A	Ts
346	G	T	Tv
348	G	A	Ts
348	G	T	Tv
349	G	A	Ts
349	G	C	Tv
349	G	T	Tv
350	C	T	Ts
350	C	A	Tv
351	T	C	Ts
351	T	A	Tv
352	T	A	Tv
352	T	C	Ts
353	A	C	Tv
354	C	T	Ts
356	G	A	Ts
357	C	T	Ts
358	A	G	Ts
360	G	T	Tv
361	G	T	Tv
361	G	A	Ts
363	T	C	Ts
364	C	T	Ts
366	T	G	Tv
367	C	T	Ts
369	T	C	Ts
370	C	T	Ts
371	G	A	Ts
371	G	T	Tv
374	A	G	Ts
375	G	T	Tv
375	G	A	Ts
376	A	G	Ts
377	A	G	Ts
378	C	T	Ts
382	A	G	Ts
383	A	G	Ts
383	A	C	Tv
386	A	G	Ts
387	A	G	Ts
389	G	T	Tv
390	A	G	Ts
391	G	T	Tv
392	C	T	Ts
393	T	G	Tv
393	T	C	Ts
394	G	A	Ts
395	G	A	Ts
396	T	C	Ts
397	G	A	Ts
397	G	T	Tv
398	G	A	Ts
398	G	T	Tv
399	C	T	Ts
402	T	C	Ts
403	A	G	Ts
404	G	A	Ts
404	G	T	Tv
405	T	C	Ts
405	T	G	Tv
406	T	C	Ts
407	A	G	Ts
408	C	T	Ts
409	G	A	Ts
410	G	T	Tv
410	G	C	Tv
411	C	T	Ts
411	C	A	Tv
412	G	A	Ts
413	C	T	Ts
413	C	A	Tv
414	C	A	Tv
414	C	T	Ts
415	G	A	Ts
416	A	C	Tv
416	A	G	Ts
417	T	C	Ts
418	C	T	Ts
419	T	C	Ts
423	G	A	Ts
423	G	T	Tv
423	G	C	Tv
424	T	C	Ts
424	T	G	Tv
425	C	T	Ts
426	A	T	Tv
426	A	G	Ts
427	T	C	Ts
428	T	C	Ts
429	T	C	Ts
430	G	C	Tv
430	G	T	Tv
431	A	G	Ts
432	C	T	Ts
433	T	C	Ts
436	G	T	Tv
436	G	A	Ts
437	G	A	Ts
437	G	C	Tv
438	C	T	Ts
438	C	G	Tv
438	C	A	Tv
439	G	A	Ts
439	G	T	Tv
440	A	C	Tv
441	C	T	Ts
442	G	A	Ts
443	A	T	Tv
444	G	T	Tv
444	G	A	Ts
445	C	T	Ts
446	T	C	Ts
447	T	C	Ts
447	T	A	Tv
448	G	T	Tv
449	G	A	Ts
449	G	T	Tv
450	C	T	Ts
452	C	G	Tv
452	C	A	Tv
453	T	A	Tv
453	T	G	Tv
453	T	C	Ts
454	G	A	Ts
456	T	A	Tv
456	T	C	Ts
457	C	T	Ts
458	C	T	Ts
459	T	C	Ts
461	A	G	Ts
462	T	A	Tv
463	G	A	Ts
465	A	G	Ts
465	A	C	Tv
466	G	A	Ts
467	A	G	Ts
468	T	C	Ts
469	T	C	Ts
469	T	A	Tv
470	T	G	Tv
471	T	C	Ts
475	G	A	Ts
476	A	C	Tv
478	A	G	Ts
480	C	T	Ts
480	C	A	Tv
482	G	T	Tv
483	G	T	Tv
484	A	C	Tv
485	A	G	Ts
486	C	T	Ts
488	C	T	Ts
489	T	C	Ts
493	C	T	Ts
494	A	G	Ts
496	A	G	Ts
497	G	A	Ts
498	C	T	Ts
500	G	T	Tv
500	G	C	Tv
501	T	C	Ts
501	T	G	Tv
502	G	T	Tv
503	G	T	Tv
504	T	C	Ts
505	G	A	Ts
506	T	G	Tv
506	T	C	Ts
507	T	C	Ts
509	C	A	Tv
509	C	T	Ts
510	C	T	Ts
510	C	A	Tv
512	G	A	Ts
513	T	C	Ts
516	A	G	Ts
517	C	A	Tv
519	C	T	Ts
522	G	T	Tv
523	C	T	Ts
524	G	A	Ts
524	G	T	Tv
525	T	C	Ts
527	A	T	Tv
527	A	C	Tv
527	A	G	Ts
528	G	T	Tv
528	G	C	Tv
529	C	T	Ts
531	T	C	Ts
533	A	G	Ts
534	C	T	Ts
537	A	G	Ts
537	A	T	Tv
538	G	A	Ts
540	G	A	Ts
540	G	T	Tv

## Sheet: nsp2
Table S2. Types of instances of polymorphisms found in the SARS-CoV-2 Spanish sequences and their distribution with reference to the sequence NC_045512.2
Locus nsp2
Nucleotide position	NC_045512.2	Mutation	Transition (Ts) or Tv (Tv)
1	G	A	Ts
2	C	T	Ts
3	A	T	Tv
4	T	C	Ts
5	A	G	Ts
6	C	T	Ts
7	A	G	Ts
8	C	T	Ts
8	C	A	Tv
9	T	G	Tv
9	T	C	Ts
10	C	T	Ts
11	G	A	Ts
11	G	T	Tv
12	C	T	Ts
13	T	C	Ts
14	A	G	Ts
15	T	C	Ts
16	G	A	Ts
18	C	T	Ts
21	T	C	Ts
23	A	G	Ts
24	C	T	Ts
24	C	A	Tv
27	C	T	Ts
27	C	A	Tv
28	T	C	Ts
29	T	G	Tv
30	C	T	Ts
33	T	C	Ts
34	G	A	Ts
35	G	A	Ts
36	C	T	Ts
37	C	T	Ts
38	C	T	Ts
38	C	A	Tv
39	T	C	Ts
39	T	A	Tv
42	T	C	Ts
43	G	T	Tv
44	G	A	Ts
45	C	T	Ts
46	T	C	Ts
46	T	A	Tv
47	A	G	Ts
48	C	T	Ts
49	C	T	Ts
50	C	A	Tv
51	T	A	Tv
51	T	C	Ts
52	C	T	Ts
56	A	T	Tv
56	A	G	Ts
57	G	A	Ts
57	G	T	Tv
60	C	T	Ts
61	A	G	Ts
61	A	T	Tv
65	A	G	Ts
65	A	C	Tv
66	A	G	Ts
67	G	A	Ts
67	G	T	Tv
69	C	T	Ts
70	C	T	Ts
70	C	A	Tv
72	T	C	Ts
73	C	T	Ts
75	A	G	Ts
76	G	T	Tv
76	G	A	Ts
77	C	T	Ts
78	A	G	Ts
79	C	T	Ts
80	G	A	Ts
81	T	C	Ts
82	G	A	Ts
83	C	A	Tv
83	C	T	Ts
85	G	A	Ts
86	G	A	Ts
87	T	C	Ts
88	A	G	Ts
90	A	G	Ts
92	C	T	Ts
92	C	A	Tv
93	T	G	Tv
93	T	C	Ts
94	T	C	Ts
95	C	T	Ts
96	A	G	Ts
96	A	C	Tv
97	T	C	Ts
98	G	A	Ts
99	C	T	Ts
100	A	G	Ts
101	C	T	Ts
101	C	A	Tv
102	T	A	Tv
102	T	G	Tv
102	T	C	Ts
105	G	T	Tv
105	G	A	Ts
106	T	G	Tv
106	T	A	Tv
106	T	C	Ts
107	C	T	Ts
107	C	A	Tv
108	C	T	Ts
108	C	A	Tv
109	G	A	Ts
110	A	T	Tv
110	A	G	Ts
113	A	G	Ts
114	A	G	Ts
115	C	T	Ts
115	C	A	Tv
117	G	A	Ts
117	G	T	Tv
118	G	T	Tv
119	A	G	Ts
120	C	T	Ts
121	T	C	Ts
124	A	G	Ts
126	T	C	Ts
127	G	T	Tv
129	C	T	Ts
131	C	T	Ts
131	C	A	Tv
132	T	C	Ts
134	A	C	Tv
135	G	A	Ts
136	A	G	Ts
136	A	C	Tv
137	G	A	Ts
137	G	T	Tv
138	G	T	Tv
138	G	A	Ts
139	G	A	Ts
140	G	T	Tv
140	G	A	Ts
142	G	T	Tv
142	G	A	Ts
144	A	G	Ts
144	A	T	Tv
145	T	C	Ts
146	A	G	Ts
147	C	T	Ts
148	T	A	Tv
148	T	C	Ts
149	G	T	Tv
150	C	T	Ts
153	C	T	Ts
154	C	A	Tv
154	C	T	Ts
155	G	A	Ts
155	G	T	Tv
156	T	C	Ts
156	T	G	Tv
157	G	A	Ts
158	A	G	Ts
159	A	G	Ts
159	A	C	Tv
162	T	C	Ts
163	G	A	Ts
165	G	T	Tv
165	G	A	Ts
167	A	C	Tv
168	T	C	Ts
168	T	A	Tv
169	G	T	Tv
169	G	A	Ts
170	A	G	Ts
170	A	C	Tv
171	A	G	Ts
172	A	G	Ts
172	A	T	Tv
174	T	C	Ts
176	C	T	Ts
179	G	C	Tv
180	G	T	Tv
182	A	G	Ts
183	C	T	Ts
185	C	T	Ts
186	G	A	Ts
186	G	T	Tv
187	G	A	Ts
188	A	G	Ts
189	A	G	Ts
192	T	C	Ts
193	T	G	Tv
194	C	T	Ts
194	C	A	Tv
195	T	C	Ts
195	T	A	Tv
197	A	G	Ts
198	A	C	Tv
199	A	C	Tv
199	A	G	Ts
200	A	C	Tv
200	A	G	Ts
201	G	T	Tv
204	C	T	Ts
204	C	A	Tv
207	T	C	Ts
209	A	G	Ts
210	A	G	Ts
213	G	A	Ts
219	A	G	Ts
221	C	T	Ts
223	T	C	Ts
225	T	G	Tv
225	T	C	Ts
228	A	C	Tv
231	T	C	Ts
233	A	C	Tv
233	A	G	Ts
235	T	G	Tv
236	T	C	Ts
237	G	A	Ts
238	G	A	Ts
238	G	T	Tv
239	C	T	Ts
239	C	A	Tv
240	A	G	Ts
241	A	C	Tv
243	G	T	Tv
244	A	C	Tv
244	A	G	Ts
245	A	G	Ts
246	A	G	Ts
247	T	C	Ts
249	T	A	Tv
250	G	T	Tv
251	A	G	Ts
252	C	T	Ts
252	C	A	Tv
253	A	G	Ts
254	C	T	Ts
255	C	T	Ts
255	C	A	Tv
256	T	G	Tv
257	T	C	Ts
257	T	G	Tv
258	C	T	Ts
261	T	C	Ts
262	G	T	Tv
262	G	A	Ts
263	G	A	Ts
264	G	A	Ts
264	G	T	Tv
265	G	A	Ts
267	A	G	Ts
268	T	C	Ts
268	T	A	Tv
269	G	A	Ts
269	G	T	Tv
270	T	C	Ts
271	C	T	Ts
271	C	A	Tv
272	C	T	Ts
273	A	G	Ts
273	A	T	Tv
275	A	G	Ts
275	A	C	Tv
276	T	C	Ts
276	T	G	Tv
277	T	C	Ts
278	T	C	Ts
280	G	T	Tv
282	A	G	Ts
282	A	T	Tv
284	T	A	Tv
286	C	T	Ts
288	C	A	Tv
288	C	T	Ts
289	T	C	Ts
290	T	C	Ts
290	T	A	Tv
291	A	T	Tv
292	A	T	Tv
293	A	G	Ts
293	A	T	Tv
294	T	C	Ts
295	T	A	Tv
295	T	C	Ts
296	C	T	Ts
296	C	A	Tv
297	C	T	Ts
297	C	A	Tv
298	A	C	Tv
298	A	G	Ts
298	A	T	Tv
299	T	C	Ts
299	T	A	Tv
300	A	C	Tv
300	A	T	Tv
301	A	T	Tv
301	A	G	Ts
302	T	C	Ts
303	C	T	Ts
303	C	A	Tv
304	A	C	Tv
305	A	G	Ts
306	G	A	Ts
306	G	T	Tv
307	A	C	Tv
308	C	A	Tv
308	C	T	Ts
309	T	A	Tv
309	T	C	Ts
310	A	G	Ts
310	A	T	Tv
311	T	C	Ts
312	T	C	Ts
313	C	A	Tv
315	A	C	Tv
316	C	T	Ts
317	C	T	Ts
317	C	A	Tv
318	A	G	Ts
318	A	T	Tv
319	A	C	Tv
319	A	G	Ts
320	G	A	Ts
321	G	T	Tv
321	G	A	Ts
322	G	T	Tv
322	G	A	Ts
324	T	C	Ts
324	T	G	Tv
325	G	A	Ts
326	A	T	Tv
326	A	G	Ts
326	A	C	Tv
327	A	G	Ts
329	A	G	Ts
330	G	A	Ts
330	G	T	Tv
331	A	G	Ts
332	A	G	Ts
335	A	G	Ts
336	G	T	Tv
336	G	C	Tv
337	C	T	Ts
338	T	C	Ts
339	T	C	Ts
339	T	G	Tv
340	G	A	Ts
341	A	G	Ts
341	A	T	Tv
341	A	C	Tv
342	T	C	Ts
342	T	G	Tv
343	G	T	Tv
343	G	A	Ts
344	G	T	Tv
344	G	A	Ts
344	G	C	Tv
345	C	T	Ts
347	T	C	Ts
348	T	C	Ts
349	A	G	Ts
350	T	C	Ts
350	T	A	Tv
351	G	A	Ts
351	G	T	Tv
352	G	A	Ts
352	G	T	Tv
352	G	C	Tv
353	G	A	Ts
353	G	T	Tv
354	T	G	Tv
355	A	T	Tv
356	G	A	Ts
356	G	C	Tv
357	A	G	Ts
357	A	T	Tv
358	A	G	Ts
360	T	C	Ts
362	G	A	Ts
363	A	G	Ts
364	T	C	Ts
365	C	T	Ts
366	T	C	Ts
366	T	G	Tv
367	G	C	Tv
368	T	C	Ts
368	T	G	Tv
369	C	T	Ts
370	T	C	Ts
372	T	C	Ts
373	C	T	Ts
374	C	T	Ts
374	C	A	Tv
375	A	T	Tv
375	A	G	Ts
376	G	T	Tv
376	G	A	Ts
377	T	C	Ts
377	T	G	Tv
378	T	C	Ts
378	T	A	Tv
378	T	G	Tv
379	G	A	Ts
379	G	T	Tv
380	C	T	Ts
380	C	A	Tv
381	G	T	Tv
381	G	A	Ts
382	T	G	Tv
382	T	A	Tv
382	T	C	Ts
383	C	T	Ts
385	C	A	Tv
385	C	T	Ts
386	C	T	Ts
386	C	A	Tv
387	A	C	Tv
387	A	G	Ts
388	A	C	Tv
388	A	T	Tv
388	A	G	Ts
389	A	G	Ts
390	T	C	Ts
390	T	A	Tv
391	G	A	Ts
391	G	T	Tv
392	A	C	Tv
392	A	G	Ts
393	A	G	Ts
393	A	T	Tv
394	T	A	Tv
394	T	G	Tv
395	G	C	Tv
396	C	T	Ts
397	A	T	Tv
397	A	G	Ts
398	A	G	Ts
398	A	T	Tv
398	A	C	Tv
399	C	T	Ts
399	C	A	Tv
400	C	G	Tv
400	C	A	Tv
401	A	G	Ts
402	A	G	Ts
402	A	T	Tv
403	A	C	Tv
404	T	C	Ts
405	G	C	Tv
405	G	T	Tv
405	G	A	Ts
406	T	C	Ts
406	T	G	Tv
406	T	A	Tv
407	G	A	Ts
407	G	C	Tv
407	G	T	Tv
408	C	T	Ts
408	C	A	Tv
409	C	A	Tv
409	C	T	Ts
410	T	G	Tv
411	T	C	Ts
411	T	A	Tv
412	T	A	Tv
413	C	T	Ts
413	C	G	Tv
414	A	G	Ts
414	A	T	Tv
415	A	T	Tv
415	A	G	Ts
416	C	T	Ts
416	C	A	Tv
417	T	C	Ts
417	T	G	Tv
418	C	T	Ts
418	C	A	Tv
420	C	T	Ts
421	A	T	Tv
421	A	G	Ts
423	G	T	Tv
423	G	A	Ts
424	A	G	Ts
424	A	C	Tv
425	A	G	Ts
425	A	C	Tv
425	A	T	Tv
426	G	T	Tv
426	G	A	Ts
427	T	G	Tv
428	G	T	Tv
429	T	G	Tv
430	G	A	Ts
431	A	T	Tv
431	A	G	Ts
432	T	C	Ts
432	T	A	Tv
433	C	T	Ts
434	A	T	Tv
435	T	C	Ts
435	T	G	Tv
436	T	G	Tv
436	T	C	Ts
437	G	A	Ts
438	T	C	Ts
439	G	A	Ts
439	G	T	Tv
440	G	A	Ts
440	G	T	Tv
441	T	C	Ts
442	G	A	Ts
443	A	T	Tv
443	A	C	Tv
443	A	G	Ts
444	A	C	Tv
445	A	C	Tv
446	C	A	Tv
446	C	T	Ts
446	C	G	Tv
447	T	G	Tv
447	T	C	Ts
448	T	G	Tv
449	C	T	Ts
450	A	G	Ts
451	T	A	Tv
452	G	T	Tv
453	G	T	Tv
455	A	T	Tv
456	G	T	Tv
457	A	G	Ts
458	C	T	Ts
459	G	A	Ts
459	G	T	Tv
460	G	A	Ts
460	G	T	Tv
462	C	T	Ts
463	G	A	Ts
464	A	G	Ts
464	A	C	Tv
465	T	A	Tv
465	T	C	Ts
468	T	C	Ts
468	T	G	Tv
469	G	T	Tv
469	G	A	Ts
470	T	C	Ts
471	T	C	Ts
471	T	A	Tv
474	A	G	Ts
475	G	A	Ts
475	G	C	Tv
475	G	T	Tv
476	C	T	Ts
477	C	T	Ts
477	C	A	Tv
478	A	C	Tv
479	C	T	Ts
481	T	G	Tv
482	G	C	Tv
483	C	T	Ts
483	C	G	Tv
484	G	A	Ts
485	A	C	Tv
486	A	T	Tv
486	A	G	Ts
487	T	C	Ts
488	T	C	Ts
490	T	G	Tv
491	G	T	Tv
492	T	G	Tv
492	T	C	Ts
493	G	T	Tv
493	G	A	Ts
494	G	A	Ts
494	G	C	Tv
495	C	T	Ts
495	C	A	Tv
496	A	G	Ts
496	A	C	Tv
497	C	T	Ts
498	T	C	Ts
498	T	A	Tv
498	T	G	Tv
499	G	A	Ts
500	A	G	Ts
500	A	C	Tv
500	A	T	Tv
501	G	T	Tv
501	G	A	Ts
502	A	G	Ts
503	A	C	Tv
503	A	G	Ts
503	A	T	Tv
504	T	G	Tv
504	T	C	Ts
505	T	G	Tv
505	T	C	Ts
506	T	C	Ts
506	T	G	Tv
507	G	A	Ts
507	G	T	Tv
508	A	G	Ts
508	A	C	Tv
509	C	T	Ts
509	C	A	Tv
510	T	A	Tv
510	T	C	Ts
511	A	G	Ts
512	A	G	Ts
513	A	G	Ts
514	G	A	Ts
515	A	G	Ts
516	A	G	Ts
517	G	A	Ts
517	G	T	Tv
518	G	T	Tv
519	T	G	Tv
519	T	C	Ts
520	G	T	Tv
520	G	C	Tv
521	C	T	Ts
522	C	A	Tv
522	C	T	Ts
523	A	C	Tv
524	C	T	Ts
524	C	A	Tv
525	T	C	Ts
525	T	A	Tv
526	A	C	Tv
527	C	T	Ts
528	T	C	Ts
529	T	G	Tv
530	G	T	Tv
531	T	G	Tv
532	G	A	Ts
533	G	T	Tv
535	T	C	Ts
535	T	A	Tv
536	A	C	Tv
536	A	G	Ts
537	C	T	Ts
539	T	C	Ts
539	T	A	Tv
540	A	C	Tv
541	C	T	Ts
541	C	A	Tv
542	C	T	Ts
543	C	T	Ts
543	C	A	Tv
544	C	A	Tv
544	C	T	Ts
545	A	G	Ts
547	A	C	Tv
548	A	G	Ts
548	A	T	Tv
549	T	G	Tv
549	T	C	Ts
550	G	C	Tv
551	C	T	Ts
552	T	A	Tv
552	T	G	Tv
553	G	A	Ts
553	G	T	Tv
555	T	G	Tv
555	T	C	Ts
556	G	T	Tv
556	G	A	Ts
558	T	C	Ts
558	T	A	Tv
562	A	G	Ts
562	A	T	Tv
565	T	A	Tv
566	A	T	Tv
567	T	C	Ts
568	T	G	Tv
569	G	T	Tv
570	T	C	Ts
571	C	T	Ts
572	C	T	Ts
572	C	A	Tv
573	A	T	Tv
574	G	A	Ts
574	G	T	Tv
575	C	T	Ts
576	A	G	Ts
576	A	C	Tv
576	A	T	Tv
579	T	C	Ts
580	C	T	Ts
581	A	T	Tv
582	C	T	Ts
582	C	A	Tv
585	T	C	Ts
586	T	G	Tv
587	C	T	Ts
588	A	T	Tv
589	G	A	Ts
590	A	C	Tv
591	A	G	Ts
591	A	C	Tv
592	G	A	Ts
593	T	C	Ts
594	A	G	Ts
594	A	T	Tv
595	G	A	Ts
596	G	A	Ts
597	A	C	Tv
598	C	T	Ts
599	C	T	Ts
599	C	A	Tv
600	T	C	Ts
601	G	C	Tv
602	A	C	Tv
603	G	A	Ts
603	G	T	Tv
604	C	T	Ts
607	A	G	Ts
608	G	T	Tv
609	T	C	Ts
610	C	T	Ts
610	C	A	Tv
611	T	C	Ts
612	T	A	Tv
613	G	A	Ts
614	C	T	Ts
615	C	T	Ts
616	G	C	Tv
616	G	A	Ts
617	A	G	Ts
618	A	C	Tv
618	A	G	Ts
621	C	T	Ts
622	C	T	Ts
623	A	G	Ts
623	A	T	Tv
624	T	C	Ts
625	A	T	Tv
626	A	G	Ts
628	G	A	Ts
629	A	G	Ts
630	A	G	Ts
631	T	C	Ts
631	T	A	Tv
632	C	T	Ts
632	C	A	Tv
633	T	C	Ts
633	T	G	Tv
634	G	T	Tv
634	G	A	Ts
635	G	A	Ts
635	G	T	Tv
636	C	T	Ts
636	C	A	Tv
637	T	G	Tv
637	T	C	Ts
637	T	A	Tv
639	G	T	Tv
640	A	C	Tv
641	A	G	Ts
642	A	C	Tv
643	A	G	Ts
644	C	T	Ts
645	C	T	Ts
645	C	A	Tv
646	A	G	Ts
648	T	C	Ts
649	C	T	Ts
649	C	A	Tv
650	T	C	Ts
651	T	C	Ts
651	T	G	Tv
652	C	T	Ts
653	G	A	Ts
653	G	T	Tv
653	G	C	Tv
654	T	G	Tv
654	T	C	Ts
656	A	G	Ts
657	G	A	Ts
657	G	T	Tv
658	G	T	Tv
658	G	A	Ts
659	G	A	Ts
659	G	C	Tv
660	T	C	Ts
661	G	T	Tv
661	G	A	Ts
662	G	T	Tv
662	G	A	Ts
663	T	C	Ts
663	T	A	Tv
664	C	T	Ts
664	C	A	Tv
665	G	T	Tv
665	G	A	Ts
666	C	T	Ts
666	C	G	Tv
667	A	G	Ts
668	C	T	Ts
668	C	A	Tv
669	T	C	Ts
670	A	C	Tv
671	T	G	Tv
671	T	C	Ts
672	T	A	Tv
672	T	G	Tv
674	C	T	Ts
675	C	T	Ts
675	C	A	Tv
676	T	A	Tv
676	T	C	Ts
677	T	C	Ts
678	T	C	Ts
678	T	A	Tv
679	G	T	Tv
680	G	T	Tv
681	A	G	Ts
681	A	C	Tv
681	A	T	Tv
682	G	T	Tv
682	G	A	Ts
683	G	T	Tv
684	C	T	Ts
684	C	A	Tv
685	T	A	Tv
687	T	C	Ts
687	T	G	Tv
688	G	A	Ts
689	T	C	Ts
690	G	A	Ts
690	G	T	Tv
691	T	G	Tv
693	C	T	Ts
694	T	G	Tv
695	C	T	Ts
696	T	A	Tv
697	T	C	Ts
698	A	T	Tv
699	T	A	Tv
700	G	T	Tv
701	T	C	Ts
702	T	G	Tv
703	G	T	Tv
703	G	C	Tv
703	G	A	Ts
704	G	A	Ts
704	G	C	Tv
707	G	T	Tv
708	C	T	Ts
708	C	G	Tv
709	C	T	Ts
709	C	G	Tv
710	A	G	Ts
711	T	C	Ts
711	T	G	Tv
712	A	G	Ts
713	A	C	Tv
714	C	T	Ts
715	A	G	Ts
716	A	G	Ts
716	A	T	Tv
716	A	C	Tv
717	G	T	Tv
719	G	A	Ts
721	G	T	Tv
723	C	T	Ts
723	C	A	Tv
724	T	C	Ts
725	A	T	Tv
726	T	C	Ts
727	T	A	Tv
728	G	T	Tv
730	G	A	Ts
732	T	C	Ts
733	C	G	Tv
733	C	T	Ts
735	A	G	Ts
735	A	C	Tv
736	C	T	Ts
736	C	A	Tv
737	G	T	Tv
738	T	A	Tv
739	G	T	Tv
739	G	A	Ts
740	C	T	Ts
741	T	C	Ts
741	T	A	Tv
742	A	G	Ts
743	G	T	Tv
743	G	A	Ts
744	C	T	Ts
744	C	A	Tv
745	G	T	Tv
745	G	A	Ts
746	C	T	Ts
747	T	G	Tv
747	T	C	Ts
748	A	C	Tv
749	A	G	Ts
749	A	C	Tv
750	C	T	Ts
751	A	G	Ts
753	A	G	Ts
753	A	T	Tv
754	G	A	Ts
755	G	T	Tv
756	T	G	Tv
757	T	C	Ts
758	G	T	Tv
758	G	A	Ts
759	T	C	Ts
760	A	C	Tv
761	A	G	Ts
762	C	T	Ts
763	C	T	Ts
763	C	G	Tv
764	A	T	Tv
765	T	C	Ts
765	T	A	Tv
765	T	G	Tv
766	A	C	Tv
766	A	G	Ts
767	C	T	Ts
768	A	G	Ts
768	A	T	Tv
770	G	C	Tv
771	T	C	Ts
771	T	G	Tv
772	G	T	Tv
772	G	A	Ts
773	T	C	Ts
774	T	C	Ts
774	T	A	Tv
774	T	G	Tv
775	G	T	Tv
777	T	C	Ts
777	T	G	Tv
778	G	A	Ts
779	G	A	Ts
780	A	G	Ts
780	A	T	Tv
781	G	A	Ts
782	A	G	Ts
782	A	T	Tv
783	A	G	Ts
784	G	A	Ts
784	G	T	Tv
785	G	A	Ts
785	G	T	Tv
786	T	C	Ts
787	T	C	Ts
788	C	T	Ts
789	C	T	Ts
789	C	A	Tv
789	C	G	Tv
790	G	A	Ts
791	A	G	Ts
792	A	G	Ts
792	A	T	Tv
793	G	A	Ts
793	G	C	Tv
793	G	T	Tv
794	G	T	Tv
794	G	A	Ts
795	T	C	Ts
796	C	A	Tv
796	C	T	Ts
797	T	G	Tv
798	T	A	Tv
798	T	C	Ts
799	A	C	Tv
799	A	G	Ts
800	A	T	Tv
801	T	C	Ts
801	T	G	Tv
802	G	A	Ts
803	A	C	Tv
804	C	T	Ts
804	C	A	Tv
805	A	G	Ts
806	A	G	Ts
806	A	C	Tv
807	C	T	Ts
808	C	T	Ts
808	C	A	Tv
809	T	C	Ts
810	T	C	Ts
811	C	T	Ts
813	T	A	Tv
813	T	G	Tv
814	G	A	Ts
815	A	C	Tv
815	A	G	Ts
816	A	G	Ts
817	A	T	Tv
817	A	G	Ts
818	T	C	Ts
818	T	A	Tv
819	A	G	Ts
819	A	C	Tv
820	C	T	Ts
820	C	A	Tv
821	T	C	Ts
822	C	T	Ts
822	C	A	Tv
823	C	A	Tv
824	A	C	Tv
827	A	T	Tv
828	A	G	Ts
828	A	T	Tv
829	G	A	Ts
830	A	C	Tv
830	A	G	Ts
831	G	A	Ts
832	A	G	Ts
833	A	G	Ts
834	A	G	Ts
835	G	A	Ts
835	G	T	Tv
836	T	C	Ts
837	C	T	Ts
837	C	A	Tv
838	A	T	Tv
839	A	C	Tv
839	A	G	Ts
840	C	T	Ts
840	C	A	Tv
841	A	T	Tv
841	A	G	Ts
842	T	C	Ts
843	C	T	Ts
843	C	A	Tv
845	A	G	Ts
845	A	T	Tv
846	T	C	Ts
846	T	A	Tv
847	A	G	Ts
847	A	T	Tv
849	T	G	Tv
850	G	T	Tv
850	G	A	Ts
852	T	G	Tv
853	G	T	Tv
854	G	T	Tv
854	G	A	Ts
855	T	G	Tv
856	G	A	Ts
856	G	T	Tv
857	A	C	Tv
857	A	G	Ts
858	C	T	Ts
860	T	C	Ts
861	T	A	Tv
862	A	G	Ts
864	A	C	Tv
865	C	T	Ts
866	T	C	Ts
867	T	C	Ts
867	T	A	Tv
868	A	G	Ts
869	A	C	Tv
869	A	G	Ts
869	A	T	Tv
870	T	G	Tv
871	G	A	Ts
872	A	G	Ts
873	A	G	Ts
873	A	T	Tv
874	G	A	Ts
875	A	C	Tv
875	A	G	Ts
876	G	A	Ts
876	G	T	Tv
877	A	C	Tv
877	A	G	Ts
877	A	T	Tv
878	T	A	Tv
878	T	C	Ts
879	C	T	Ts
879	C	G	Tv
879	C	A	Tv
880	G	A	Ts
880	G	T	Tv
880	G	C	Tv
881	C	T	Ts
882	C	T	Ts
882	C	A	Tv
883	A	C	Tv
883	A	T	Tv
884	T	C	Ts
885	T	A	Tv
885	T	C	Ts
886	A	G	Ts
886	A	T	Tv
887	T	C	Ts
887	T	A	Tv
888	T	A	Tv
888	T	G	Tv
888	T	C	Ts
889	T	C	Ts
889	T	A	Tv
890	T	G	Tv
890	T	A	Tv
891	G	T	Tv
891	G	A	Ts
891	G	C	Tv
892	G	T	Tv
892	G	A	Ts
892	G	C	Tv
893	C	A	Tv
893	C	T	Ts
894	A	T	Tv
894	A	G	Ts
895	T	G	Tv
895	T	C	Ts
895	T	A	Tv
896	C	T	Ts
896	C	A	Tv
896	C	G	Tv
897	T	C	Ts
897	T	A	Tv
898	T	G	Tv
898	T	A	Tv
899	T	C	Ts
899	T	G	Tv
899	T	A	Tv
900	T	A	Tv
900	T	C	Ts
900	T	G	Tv
901	T	A	Tv
901	T	C	Ts
902	C	T	Ts
902	C	G	Tv
902	C	A	Tv
903	T	C	Ts
903	T	G	Tv
903	T	A	Tv
904	G	A	Ts
904	G	C	Tv
905	C	T	Ts
907	T	C	Ts
909	C	A	Tv
909	C	T	Ts
910	A	C	Tv
910	A	G	Ts
911	C	T	Ts
911	C	A	Tv
912	A	C	Tv
912	A	G	Ts
913	A	G	Ts
914	G	A	Ts
914	G	T	Tv
915	T	G	Tv
916	G	A	Ts
916	G	C	Tv
917	C	T	Ts
918	T	C	Ts
918	T	G	Tv
919	T	C	Ts
921	T	A	Tv
921	T	G	Tv
921	T	C	Ts
922	G	A	Ts
922	G	T	Tv
923	T	G	Tv
923	T	C	Ts
924	G	A	Ts
924	G	T	Tv
925	G	A	Ts
926	A	C	Tv
927	A	G	Ts
927	A	T	Tv
928	A	G	Ts
928	A	C	Tv
929	C	T	Ts
930	T	G	Tv
930	T	A	Tv
930	T	C	Ts
931	G	A	Ts
931	G	T	Tv
932	T	G	Tv
933	G	T	Tv
933	G	A	Ts
933	G	C	Tv
934	A	C	Tv
934	A	G	Ts
936	A	G	Ts
937	G	T	Tv
937	G	A	Ts
938	G	T	Tv
940	T	C	Ts
941	T	G	Tv
942	G	A	Ts
943	G	A	Ts
944	A	T	Tv
946	T	A	Tv
947	A	C	Tv
947	A	G	Ts
947	A	T	Tv
948	T	C	Ts
948	T	A	Tv
951	A	G	Ts
952	G	C	Tv
952	G	A	Ts
953	C	T	Ts
953	C	A	Tv
954	A	T	Tv
954	A	G	Ts
956	T	C	Ts
957	C	T	Ts
957	C	A	Tv
959	A	G	Ts
959	A	C	Tv
959	A	T	Tv
960	A	G	Ts
960	A	C	Tv
961	C	A	Tv
961	C	T	Ts
962	A	T	Tv
963	A	C	Tv
963	A	G	Ts
964	A	C	Tv
964	A	T	Tv
964	A	G	Ts
966	T	C	Ts
966	T	G	Tv
967	G	A	Ts
967	G	T	Tv
968	T	C	Ts
969	T	G	Tv
969	T	C	Ts
970	G	A	Ts
972	A	T	Tv
973	T	C	Ts
974	C	T	Ts
975	C	T	Ts
975	C	G	Tv
976	T	G	Tv
977	G	A	Ts
977	G	T	Tv
978	T	C	Ts
978	T	G	Tv
979	G	A	Ts
980	G	A	Ts
980	G	T	Tv
981	T	C	Ts
981	T	A	Tv
982	A	G	Ts
983	A	C	Tv
983	A	G	Ts
983	A	T	Tv
984	T	C	Ts
984	T	G	Tv
986	T	C	Ts
987	T	A	Tv
987	T	C	Ts
988	A	G	Ts
990	A	C	Tv
990	A	G	Ts
991	G	T	Tv
991	G	A	Ts
992	T	C	Ts
993	T	C	Ts
993	T	A	Tv
994	A	C	Tv
995	C	A	Tv
995	C	T	Ts
997	A	G	Ts
998	A	G	Ts
999	A	G	Ts
1000	G	A	Ts
1001	G	T	Tv
1001	G	A	Ts
1002	A	G	Ts
1003	A	G	Ts
1005	A	G	Ts
1006	G	C	Tv
1006	G	T	Tv
1007	C	A	Tv
1007	C	T	Ts
1008	T	A	Tv
1010	A	G	Ts
1013	A	G	Ts
1014	A	G	Ts
1015	G	A	Ts
1015	G	T	Tv
1016	G	A	Ts
1016	G	T	Tv
1017	T	G	Tv
1018	G	A	Ts
1018	G	C	Tv
1019	C	T	Ts
1020	C	T	Ts
1020	C	A	Tv
1022	G	T	Tv
1023	G	T	Tv
1024	A	G	Ts
1024	A	C	Tv
1025	A	G	Ts
1026	T	C	Ts
1026	T	A	Tv
1027	A	C	Tv
1027	A	G	Ts
1028	T	G	Tv
1028	T	C	Ts
1029	T	A	Tv
1029	T	C	Ts
1030	G	A	Ts
1030	G	T	Tv
1031	G	T	Tv
1032	T	G	Tv
1034	A	T	Tv
1035	A	G	Ts
1036	C	A	Tv
1037	A	G	Ts
1038	G	T	Tv
1038	G	A	Ts
1038	G	C	Tv
1039	A	G	Ts
1039	A	C	Tv
1040	A	G	Ts
1041	A	G	Ts
1042	T	C	Ts
1042	T	A	Tv
1043	C	T	Ts
1043	C	A	Tv
1044	A	T	Tv
1045	A	C	Tv
1046	T	C	Ts
1046	T	A	Tv
1048	C	T	Ts
1048	C	A	Tv
1049	T	A	Tv
1050	G	T	Tv
1050	G	C	Tv
1050	G	A	Ts
1051	A	C	Tv
1051	A	T	Tv
1051	A	G	Ts
1052	G	A	Ts
1052	G	T	Tv
1053	T	A	Tv
1053	T	C	Ts
1054	C	T	Ts
1054	C	G	Tv
1055	C	T	Ts
1056	T	C	Ts
1057	C	A	Tv
1057	C	T	Ts
1058	T	G	Tv
1059	T	G	Tv
1059	T	C	Ts
1060	T	C	Ts
1061	A	G	Ts
1061	A	T	Tv
1063	G	A	Ts
1064	C	T	Ts
1065	A	G	Ts
1065	A	T	Tv
1066	T	C	Ts
1066	T	G	Tv
1067	T	A	Tv
1068	T	C	Ts
1069	G	A	Ts
1069	G	T	Tv
1070	C	T	Ts
1070	C	A	Tv
1071	A	G	Ts
1072	T	C	Ts
1072	T	G	Tv
1073	C	T	Ts
1073	C	A	Tv
1074	A	G	Ts
1074	A	T	Tv
1075	G	A	Ts
1075	G	C	Tv
1077	G	T	Tv
1077	G	A	Ts
1078	G	A	Ts
1078	G	T	Tv
1079	C	T	Ts
1079	C	G	Tv
1080	T	A	Tv
1080	T	G	Tv
1080	T	C	Ts
1081	G	A	Ts
1081	G	C	Tv
1082	C	T	Ts
1083	T	C	Ts
1083	T	G	Tv
1084	C	T	Ts
1085	G	A	Ts
1085	G	T	Tv
1086	T	C	Ts
1087	G	A	Ts
1088	T	G	Tv
1089	T	C	Ts
1089	T	G	Tv
1090	G	A	Ts
1090	G	T	Tv
1092	A	G	Ts
1093	C	T	Ts
1094	G	A	Ts
1095	A	G	Ts
1095	A	C	Tv
1096	T	A	Tv
1096	T	G	Tv
1096	T	C	Ts
1097	C	T	Ts
1097	C	A	Tv
1098	A	G	Ts
1098	A	T	Tv
1099	A	G	Ts
1099	A	C	Tv
1100	T	G	Tv
1100	T	A	Tv
1100	T	C	Ts
1101	T	C	Ts
1101	T	A	Tv
1103	T	C	Ts
1103	T	A	Tv
1104	C	T	Ts
1104	C	A	Tv
1106	C	T	Ts
1106	C	A	Tv
1107	C	T	Ts
1107	C	A	Tv
1108	C	T	Ts
1108	C	A	Tv
1109	G	A	Ts
1109	G	C	Tv
1110	C	T	Ts
1111	A	G	Ts
1112	C	T	Ts
1112	C	A	Tv
1113	T	C	Ts
1113	T	A	Tv
1114	C	T	Ts
1116	T	C	Ts
1117	G	A	Ts
1118	A	G	Ts
1118	A	C	Tv
1119	A	T	Tv
1119	A	C	Tv
1120	A	T	Tv
1120	A	G	Ts
1121	C	T	Ts
1121	C	A	Tv
1121	C	G	Tv
1122	T	C	Ts
1122	T	A	Tv
1123	G	T	Tv
1123	G	A	Ts
1124	C	T	Ts
1125	T	G	Tv
1125	T	C	Ts
1125	T	A	Tv
1126	C	A	Tv
1126	C	T	Ts
1127	A	T	Tv
1129	A	G	Ts
1130	A	G	Ts
1131	T	C	Ts
1131	T	G	Tv
1132	T	C	Ts
1133	C	T	Ts
1134	T	C	Ts
1135	G	T	Tv
1135	G	A	Ts
1136	T	G	Tv
1136	T	C	Ts
1137	G	T	Tv
1138	C	T	Ts
1138	C	A	Tv
1139	G	A	Ts
1139	G	T	Tv
1140	T	C	Ts
1140	T	A	Tv
1141	G	T	Tv
1141	G	C	Tv
1143	T	C	Ts
1143	T	G	Tv
1144	T	G	Tv
1144	T	C	Ts
1145	T	C	Ts
1146	A	C	Tv
1147	C	A	Tv
1149	G	A	Ts
1149	G	T	Tv
1150	A	G	Ts
1151	A	T	Tv
1152	G	T	Tv
1152	G	A	Ts
1153	G	A	Ts
1153	G	C	Tv
1153	G	T	Tv
1154	C	T	Ts
1155	C	T	Ts
1155	C	G	Tv
1156	G	A	Ts
1156	G	T	Tv
1157	C	T	Ts
1157	C	G	Tv
1158	T	C	Ts
1159	A	G	Ts
1160	T	C	Ts
1161	A	G	Ts
1161	A	T	Tv
1162	A	G	Ts
1162	A	T	Tv
1163	C	T	Ts
1164	A	T	Tv
1164	A	G	Ts
1165	A	C	Tv
1165	A	T	Tv
1165	A	G	Ts
1166	T	C	Ts
1166	T	A	Tv
1167	A	G	Ts
1167	A	C	Tv
1168	C	T	Ts
1168	C	A	Tv
1169	T	G	Tv
1171	G	A	Ts
1172	A	G	Ts
1172	A	C	Tv
1173	T	C	Ts
1173	T	G	Tv
1174	G	C	Tv
1174	G	A	Ts
1175	G	A	Ts
1175	G	C	Tv
1176	A	G	Ts
1177	A	G	Ts
1177	A	C	Tv
1178	T	C	Ts
1179	T	G	Tv
1179	T	A	Tv
1180	T	G	Tv
1181	C	A	Tv
1182	A	G	Ts
1184	A	G	Ts
1185	G	T	Tv
1185	G	A	Ts
1187	A	G	Ts
1188	T	C	Ts
1189	T	A	Tv
1190	C	G	Tv
1191	A	G	Ts
1191	A	T	Tv
1192	C	T	Ts
1192	C	A	Tv
1193	T	C	Ts
1194	G	T	Tv
1194	G	A	Ts
1195	A	C	Tv
1196	G	A	Ts
1196	G	T	Tv
1197	A	C	Tv
1198	C	T	Ts
1198	C	A	Tv
1199	T	G	Tv
1200	C	T	Ts
1200	C	A	Tv
1201	A	C	Tv
1201	A	G	Ts
1202	T	A	Tv
1203	T	C	Ts
1204	G	A	Ts
1204	G	T	Tv
1205	A	C	Tv
1205	A	G	Ts
1206	T	A	Tv
1207	G	T	Tv
1208	C	A	Tv
1208	C	T	Ts
1209	T	C	Ts
1209	T	G	Tv
1210	A	G	Ts
1212	G	A	Ts
1213	A	G	Ts
1213	A	C	Tv
1214	T	C	Ts
1215	G	A	Ts
1216	T	C	Ts
1217	T	C	Ts
1217	T	G	Tv
1218	C	T	Ts
1218	C	A	Tv
1219	A	T	Tv
1220	C	T	Ts
1220	C	G	Tv
1221	A	T	Tv
1223	C	T	Ts
1224	T	C	Ts
1224	T	G	Tv
1224	T	A	Tv
1225	G	T	Tv
1225	G	A	Ts
1225	G	C	Tv
1226	A	C	Tv
1226	A	G	Ts
1227	T	C	Ts
1228	T	C	Ts
1230	G	T	Tv
1230	G	A	Ts
1231	G	A	Ts
1231	G	T	Tv
1232	C	T	Ts
1233	T	C	Ts
1234	A	T	Tv
1235	C	T	Ts
1235	C	G	Tv
1236	T	G	Tv
1237	A	C	Tv
1238	A	G	Ts
1238	A	T	Tv
1239	C	T	Ts
1239	C	A	Tv
1240	A	G	Ts
1240	A	C	Tv
1240	A	T	Tv
1241	A	T	Tv
1242	T	C	Ts
1242	T	A	Tv
1243	C	T	Ts
1243	C	A	Tv
1244	T	C	Ts
1245	A	T	Tv
1246	G	A	Ts
1248	T	C	Ts
1249	G	A	Ts
1249	G	T	Tv
1250	T	A	Tv
1251	A	G	Ts
1252	A	G	Ts
1252	A	T	Tv
1253	T	C	Ts
1255	G	T	Tv
1255	G	A	Ts
1256	C	T	Ts
1256	C	A	Tv
1257	C	T	Ts
1257	C	A	Tv
1259	A	G	Ts
1260	C	T	Ts
1260	C	G	Tv
1261	A	G	Ts
1261	A	C	Tv
1262	T	C	Ts
1264	A	G	Ts
1265	C	T	Ts
1267	G	A	Ts
1267	G	T	Tv
1268	G	T	Tv
1269	T	C	Ts
1269	T	A	Tv
1270	G	A	Ts
1270	G	C	Tv
1271	G	A	Ts
1272	T	G	Tv
1273	G	A	Ts
1273	G	T	Tv
1274	T	C	Ts
1274	T	G	Tv
1275	T	A	Tv
1275	T	G	Tv
1276	G	A	Ts
1276	G	T	Tv
1277	T	C	Ts
1278	T	C	Ts
1278	T	G	Tv
1278	T	A	Tv
1279	C	A	Tv
1279	C	T	Ts
1280	A	G	Ts
1280	A	T	Tv
1281	G	T	Tv
1281	G	A	Ts
1282	T	C	Ts
1282	T	G	Tv
1284	G	C	Tv
1284	G	T	Tv
1285	A	G	Ts
1285	A	C	Tv
1286	C	T	Ts
1286	C	G	Tv
1287	T	C	Ts
1288	T	A	Tv
1288	T	G	Tv
1289	C	T	Ts
1289	C	G	Tv
1290	G	A	Ts
1290	G	T	Tv
1291	C	G	Tv
1291	C	T	Ts
1292	A	T	Tv
1292	A	G	Ts
1293	G	C	Tv
1293	G	T	Tv
1295	G	A	Ts
1295	G	T	Tv
1296	G	A	Ts
1297	C	T	Ts
1297	C	A	Tv
1299	A	G	Ts
1301	C	T	Ts
1301	C	A	Tv
1302	T	C	Ts
1302	T	A	Tv
1303	A	T	Tv
1304	A	G	Ts
1304	A	C	Tv
1305	C	T	Ts
1306	A	G	Ts
1306	A	T	Tv
1307	T	C	Ts
1308	C	T	Ts
1308	C	G	Tv
1310	T	A	Tv
1311	T	C	Ts
1311	T	A	Tv
1312	G	T	Tv
1312	G	A	Ts
1313	G	C	Tv
1313	G	A	Ts
1314	C	T	Ts
1314	C	A	Tv
1315	A	C	Tv
1315	A	G	Ts
1316	C	T	Ts
1317	T	A	Tv
1317	T	G	Tv
1318	G	T	Tv
1318	G	A	Ts
1319	T	C	Ts
1319	T	G	Tv
1320	T	C	Ts
1321	T	A	Tv
1322	A	G	Ts
1322	A	T	Tv
1323	T	C	Ts
1323	T	G	Tv
1324	G	A	Ts
1325	A	G	Ts
1325	A	C	Tv
1326	A	G	Ts
1327	A	C	Tv
1328	A	G	Ts
1329	A	G	Ts
1329	A	C	Tv
1330	C	T	Ts
1330	C	A	Tv
1331	T	C	Ts
1332	C	T	Ts
1332	C	A	Tv
1334	A	G	Ts
1335	A	G	Ts
1335	A	C	Tv
1336	C	T	Ts
1336	C	A	Tv
1337	C	T	Ts
1338	C	T	Ts
1338	C	A	Tv
1338	C	G	Tv
1339	G	T	Tv
1339	G	A	Ts
1339	G	C	Tv
1340	T	C	Ts
1341	C	T	Ts
1342	C	T	Ts
1342	C	A	Tv
1343	T	C	Ts
1344	T	C	Ts
1344	T	G	Tv
1345	G	A	Ts
1345	G	T	Tv
1346	A	G	Ts
1346	A	C	Tv
1346	A	T	Tv
1347	T	C	Ts
1347	T	G	Tv
1348	T	C	Ts
1348	T	A	Tv
1348	T	G	Tv
1349	G	T	Tv
1350	G	C	Tv
1350	G	T	Tv
1351	C	T	Ts
1353	T	G	Tv
1353	T	C	Ts
1354	G	A	Ts
1356	A	G	Ts
1357	G	A	Ts
1358	A	G	Ts
1358	A	T	Tv
1359	G	T	Tv
1359	G	A	Ts
1360	A	G	Ts
1361	A	G	Ts
1362	G	T	Tv
1362	G	C	Tv
1363	T	C	Ts
1364	T	G	Tv
1365	T	C	Ts
1365	T	A	Tv
1367	A	C	Tv
1367	A	G	Ts
1368	G	A	Ts
1368	G	T	Tv
1369	G	A	Ts
1370	A	C	Tv
1371	A	C	Tv
1371	A	G	Ts
1372	G	T	Tv
1372	G	A	Ts
1373	G	A	Ts
1373	G	T	Tv
1374	T	G	Tv
1375	G	A	Ts
1375	G	C	Tv
1375	G	T	Tv
1376	T	A	Tv
1377	A	G	Ts
1377	A	T	Tv
1378	G	A	Ts
1379	A	T	Tv
1379	A	G	Ts
1380	G	T	Tv
1380	G	A	Ts
1380	G	C	Tv
1381	T	C	Ts
1382	T	C	Ts
1383	T	C	Ts
1384	C	T	Ts
1386	T	A	Tv
1386	T	G	Tv
1387	A	G	Ts
1388	G	T	Tv
1388	G	A	Ts
1389	A	T	Tv
1389	A	G	Ts
1390	G	A	Ts
1391	A	G	Ts
1391	A	C	Tv
1392	C	T	Ts
1392	C	A	Tv
1392	C	G	Tv
1393	G	T	Tv
1393	G	A	Ts
1394	G	T	Tv
1395	T	C	Ts
1396	T	A	Tv
1396	T	G	Tv
1397	G	T	Tv
1399	G	A	Ts
1400	A	G	Ts
1402	A	G	Ts
1402	A	T	Tv
1404	T	C	Ts
1404	T	G	Tv
1405	G	T	Tv
1405	G	A	Ts
1407	T	C	Ts
1407	T	A	Tv
1409	A	C	Tv
1410	A	G	Ts
1410	A	T	Tv
1411	T	G	Tv
1411	T	C	Ts
1413	T	C	Ts
1413	T	A	Tv
1414	A	G	Ts
1414	A	T	Tv
1415	T	C	Ts
1416	C	A	Tv
1416	C	T	Ts
1417	T	G	Tv
1417	T	C	Ts
1418	C	T	Ts
1418	C	A	Tv
1419	A	G	Ts
1420	A	C	Tv
1421	C	T	Ts
1421	C	A	Tv
1422	C	T	Ts
1423	T	G	Tv
1424	G	T	Tv
1424	G	A	Ts
1425	T	G	Tv
1426	G	A	Ts
1426	G	C	Tv
1426	G	T	Tv
1427	C	T	Ts
1428	T	G	Tv
1428	T	C	Ts
1429	T	C	Ts
1429	T	G	Tv
1430	G	A	Ts
1430	G	T	Tv
1431	T	G	Tv
1432	G	A	Ts
1433	A	T	Tv
1434	A	C	Tv
1435	A	G	Ts
1435	A	C	Tv
1435	A	T	Tv
1437	T	G	Tv
1438	G	T	Tv
1438	G	A	Ts
1439	T	C	Ts
1440	C	T	Ts
1440	C	G	Tv
1441	G	A	Ts
1441	G	T	Tv
1442	G	T	Tv
1442	G	A	Ts
1443	T	G	Tv
1444	G	A	Ts
1445	G	A	Ts
1445	G	T	Tv
1446	A	C	Tv
1447	C	A	Tv
1447	C	G	Tv
1450	A	G	Ts
1450	A	T	Tv
1451	T	C	Ts
1451	T	A	Tv
1452	T	G	Tv
1452	T	C	Ts
1453	G	A	Ts
1453	G	T	Tv
1454	T	C	Ts
1455	C	A	Tv
1455	C	T	Ts
1456	A	G	Ts
1456	A	C	Tv
1457	C	A	Tv
1457	C	T	Ts
1458	C	T	Ts
1458	C	A	Tv
1459	T	A	Tv
1459	T	G	Tv
1460	G	A	Ts
1460	G	T	Tv
1461	T	G	Tv
1462	G	C	Tv
1462	G	T	Tv
1463	C	T	Ts
1463	C	A	Tv
1465	A	G	Ts
1466	A	G	Ts
1466	A	C	Tv
1467	G	T	Tv
1467	G	A	Ts
1468	G	A	Ts
1470	A	C	Tv
1470	A	G	Ts
1471	A	G	Ts
1471	A	C	Tv
1471	A	T	Tv
1472	T	G	Tv
1472	T	C	Ts
1473	T	A	Tv
1473	T	C	Ts
1475	A	G	Ts
1476	G	T	Tv
1476	G	A	Ts
1477	G	A	Ts
1478	A	G	Ts
1479	G	T	Tv
1479	G	A	Ts
1480	A	G	Ts
1481	G	T	Tv
1481	G	A	Ts
1482	T	G	Tv
1483	G	A	Ts
1483	G	T	Tv
1484	T	C	Ts
1485	T	C	Ts
1486	C	T	Ts
1486	C	A	Tv
1487	A	C	Tv
1487	A	T	Tv
1487	A	G	Ts
1488	G	T	Tv
1488	G	A	Ts
1489	A	C	Tv
1490	C	T	Ts
1490	C	A	Tv
1491	A	T	Tv
1491	A	G	Ts
1492	T	C	Ts
1493	T	C	Ts
1494	C	T	Ts
[truncated: 449 more rows]

## Sheet: nsp3
Table S2. Types of instances of polymorphisms found in the SARS-CoV-2 Spanish sequences and their distribution with reference to the sequence NC_045512.2
Locus nsp3
Nucleotide position	NC_045512.2	Mutation	Transition (Ts) or Tv (Tv)
1	G	A	Ts
1	G	T	Tv
2	C	T	Ts
3	A	G	Ts
4	C	T	Ts
5	C	T	Ts
5	C	A	Tv
6	A	G	Ts
7	A	G	Ts
8	C	T	Ts
9	A	G	Ts
10	A	C	Tv
11	A	G	Ts
11	A	C	Tv
12	G	A	Ts
12	G	T	Tv
12	G	C	Tv
13	G	A	Ts
15	T	C	Ts
16	A	G	Ts
17	C	T	Ts
17	C	A	Tv
18	T	G	Tv
18	T	C	Ts
18	T	A	Tv
21	T	C	Ts
22	G	T	Tv
23	G	T	Tv
25	G	A	Ts
26	A	G	Ts
27	T	C	Ts
27	T	A	Tv
29	A	C	Tv
30	C	T	Ts
32	C	T	Ts
33	T	C	Ts
33	T	A	Tv
35	T	C	Ts
36	G	T	Tv
36	G	A	Ts
37	A	G	Ts
37	A	C	Tv
38	T	C	Ts
42	A	G	Ts
43	G	A	Ts
45	G	T	Tv
45	G	C	Tv
45	G	A	Ts
47	A	G	Ts
48	A	G	Ts
49	G	A	Ts
49	G	T	Tv
51	T	C	Ts
51	T	G	Tv
53	A	G	Ts
54	C	T	Ts
56	A	G	Ts
57	G	A	Ts
57	G	T	Tv
58	A	G	Ts
59	G	A	Ts
60	T	C	Ts
63	G	T	Tv
63	G	A	Ts
63	G	C	Tv
65	A	T	Tv
66	T	C	Ts
67	A	G	Ts
69	C	T	Ts
69	C	A	Tv
70	A	G	Ts
71	C	A	Tv
71	C	T	Ts
72	T	C	Ts
75	T	C	Ts
81	T	C	Ts
82	G	A	Ts
82	G	T	Tv
83	A	C	Tv
84	T	C	Ts
86	A	T	Tv
87	A	G	Ts
88	A	C	Tv
88	A	G	Ts
89	G	A	Ts
89	G	T	Tv
90	G	A	Ts
90	G	T	Tv
91	A	C	Tv
91	A	G	Ts
94	G	A	Ts
96	T	C	Ts
97	A	G	Ts
98	A	T	Tv
100	G	T	Tv
101	T	C	Ts
102	A	G	Ts
103	C	T	Ts
106	A	G	Ts
107	A	G	Ts
110	A	G	Ts
111	G	A	Ts
111	G	T	Tv
113	A	T	Tv
113	A	G	Ts
114	G	A	Ts
114	G	T	Tv
117	C	T	Ts
119	C	T	Ts
119	C	A	Tv
121	G	A	Ts
122	C	T	Ts
123	C	T	Ts
123	C	A	Tv
126	T	C	Ts
128	C	T	Ts
130	G	A	Ts
130	G	T	Tv
132	T	C	Ts
133	G	A	Ts
135	A	G	Ts
136	C	A	Tv
136	C	T	Ts
138	C	T	Ts
139	G	A	Ts
139	G	T	Tv
140	G	A	Ts
140	G	T	Tv
141	T	C	Ts
142	A	G	Ts
143	C	T	Ts
144	A	G	Ts
145	G	A	Ts
145	G	T	Tv
146	A	C	Tv
146	A	T	Tv
147	A	C	Tv
147	A	G	Ts
148	G	T	Tv
148	G	A	Ts
149	T	C	Ts
150	A	G	Ts
150	A	T	Tv
151	A	G	Ts
152	A	G	Ts
153	T	C	Ts
155	A	C	Tv
155	A	G	Ts
156	G	A	Ts
159	C	T	Ts
160	G	A	Ts
161	C	T	Ts
162	C	T	Ts
162	C	A	Tv
163	T	C	Ts
164	G	A	Ts
165	T	C	Ts
166	G	T	Tv
167	T	C	Ts
168	T	C	Ts
171	G	C	Tv
171	G	T	Tv
171	G	A	Ts
172	G	A	Ts
173	C	T	Ts
174	A	G	Ts
174	A	T	Tv
175	G	A	Ts
175	G	T	Tv
176	A	G	Ts
177	T	C	Ts
178	G	A	Ts
179	C	T	Ts
179	C	A	Tv
180	T	C	Ts
180	T	G	Tv
180	T	A	Tv
181	G	A	Ts
183	C	T	Ts
184	A	G	Ts
185	T	C	Ts
185	T	A	Tv
186	A	G	Ts
186	A	T	Tv
187	A	G	Ts
189	A	G	Ts
191	C	T	Ts
192	T	G	Tv
192	T	C	Ts
193	T	C	Ts
195	G	A	Ts
198	A	G	Ts
199	C	T	Ts
200	C	T	Ts
202	G	T	Tv
202	G	A	Ts
203	T	C	Ts
204	A	G	Ts
205	T	C	Ts
205	T	G	Tv
205	T	A	Tv
206	C	A	Tv
206	C	T	Ts
209	A	G	Ts
210	A	G	Ts
214	C	A	Tv
214	C	T	Ts
214	C	G	Tv
216	T	C	Ts
218	C	T	Ts
220	C	T	Ts
220	C	G	Tv
221	C	A	Tv
221	C	T	Ts
222	A	G	Ts
223	C	T	Ts
223	C	A	Tv
224	T	A	Tv
225	G	A	Ts
225	G	T	Tv
226	G	A	Ts
226	G	T	Tv
227	G	A	Ts
228	C	T	Ts
229	A	G	Ts
229	A	T	Tv
231	T	C	Ts
231	T	A	Tv
234	T	G	Tv
234	T	C	Ts
238	G	T	Tv
238	G	A	Ts
239	A	G	Ts
239	A	C	Tv
240	T	C	Ts
243	G	T	Tv
245	G	T	Tv
247	A	G	Ts
248	G	A	Ts
248	G	T	Tv
250	A	G	Ts
251	T	G	Tv
251	T	C	Ts
252	G	A	Ts
253	G	A	Ts
253	G	T	Tv
254	C	T	Ts
254	C	A	Tv
255	T	C	Ts
256	A	G	Ts
257	C	T	Ts
259	T	C	Ts
260	A	G	Ts
261	C	T	Ts
264	C	T	Ts
267	A	G	Ts
268	T	C	Ts
272	A	G	Ts
273	T	C	Ts
275	A	G	Ts
276	G	T	Tv
276	G	A	Ts
278	C	T	Ts
280	G	A	Ts
281	G	A	Ts
282	T	C	Ts
284	A	G	Ts
285	G	T	Tv
285	G	A	Ts
286	T	C	Ts
287	T	C	Ts
294	G	A	Ts
295	G	A	Ts
296	C	T	Ts
297	T	C	Ts
297	T	G	Tv
299	C	T	Ts
300	A	G	Ts
300	A	C	Tv
301	C	T	Ts
302	A	G	Ts
303	T	C	Ts
304	A	C	Tv
306	G	T	Tv
307	T	C	Ts
308	A	G	Ts
309	T	C	Ts
311	G	T	Tv
311	G	C	Tv
312	T	C	Ts
313	T	G	Tv
314	C	T	Ts
314	C	A	Tv
315	T	C	Ts
315	T	G	Tv
316	T	C	Ts
318	C	T	Ts
318	C	A	Tv
320	A	G	Ts
321	C	T	Ts
322	C	T	Ts
322	C	A	Tv
323	C	T	Ts
323	C	A	Tv
324	T	C	Ts
324	T	A	Tv
325	C	T	Ts
325	C	A	Tv
326	C	T	Ts
327	A	G	Ts
327	A	T	Tv
328	G	T	Tv
328	G	A	Ts
329	A	C	Tv
329	A	G	Ts
330	T	C	Ts
330	T	G	Tv
332	A	G	Ts
333	G	T	Tv
333	G	A	Ts
334	G	T	Tv
334	G	A	Ts
335	A	G	Ts
335	A	C	Tv
336	T	C	Ts
338	A	G	Ts
339	A	C	Tv
339	A	G	Ts
340	G	A	Ts
342	A	T	Tv
344	A	G	Ts
345	A	C	Tv
346	G	A	Ts
346	G	T	Tv
347	G	T	Tv
347	G	A	Ts
348	T	G	Tv
349	G	A	Ts
349	G	T	Tv
350	A	G	Ts
350	A	C	Tv
352	T	C	Ts
353	G	A	Ts
354	T	C	Ts
355	G	A	Ts
356	A	G	Ts
356	A	C	Tv
357	A	T	Tv
357	A	G	Ts
359	A	G	Ts
359	A	T	Tv
361	G	A	Ts
362	A	C	Tv
363	A	T	Tv
363	A	G	Ts
364	G	A	Ts
366	G	T	Tv
366	G	A	Ts
367	T	C	Ts
368	T	C	Ts
369	T	C	Ts
370	G	A	Ts
371	A	G	Ts
372	G	A	Ts
372	G	T	Tv
373	C	T	Ts
374	C	T	Ts
375	A	G	Ts
376	T	A	Tv
376	T	C	Ts
377	C	T	Ts
378	A	C	Tv
378	A	G	Ts
379	A	C	Tv
380	C	T	Ts
380	C	A	Tv
381	T	C	Ts
381	T	G	Tv
383	A	G	Ts
384	A	G	Ts
385	T	C	Ts
385	T	A	Tv
386	A	T	Tv
386	A	G	Ts
387	T	C	Ts
387	T	G	Tv
388	G	A	Ts
389	A	G	Ts
390	G	T	Tv
391	T	A	Tv
392	A	G	Ts
392	A	T	Tv
393	T	G	Tv
393	T	C	Ts
394	G	A	Ts
395	G	A	Ts
396	T	G	Tv
397	A	G	Ts
398	C	T	Ts
398	C	A	Tv
399	T	G	Tv
399	T	C	Ts
400	G	T	Tv
400	G	A	Ts
401	A	C	Tv
401	A	G	Ts
401	A	T	Tv
402	A	G	Ts
402	A	T	Tv
402	A	C	Tv
403	G	T	Tv
403	G	A	Ts
404	A	G	Ts
404	A	C	Tv
404	A	T	Tv
405	T	C	Ts
405	T	G	Tv
406	G	A	Ts
407	A	T	Tv
407	A	G	Ts
408	T	C	Ts
409	T	G	Tv
410	A	T	Tv
411	C	T	Ts
411	C	G	Tv
412	C	A	Tv
413	A	G	Ts
414	A	C	Tv
414	A	G	Ts
415	G	A	Ts
416	G	T	Tv
416	G	A	Ts
417	T	C	Ts
417	T	G	Tv
420	A	G	Ts
421	C	T	Ts
421	C	A	Tv
421	C	G	Tv
422	C	T	Ts
422	C	G	Tv
424	T	C	Ts
426	G	A	Ts
426	G	T	Tv
427	G	A	Ts
428	A	T	Tv
428	A	G	Ts
429	A	G	Ts
429	A	C	Tv
430	T	C	Ts
431	T	A	Tv
432	T	C	Ts
433	G	T	Tv
433	G	C	Tv
433	G	A	Ts
434	G	A	Ts
435	T	A	Tv
435	T	C	Ts
436	G	C	Tv
436	G	T	Tv
437	C	T	Ts
438	C	T	Ts
438	C	A	Tv
440	C	T	Ts
440	C	A	Tv
441	T	C	Ts
442	T	A	Tv
443	C	T	Ts
443	C	A	Tv
444	T	G	Tv
444	T	C	Ts
444	T	A	Tv
445	G	A	Ts
445	G	T	Tv
446	C	G	Tv
446	C	T	Ts
446	C	A	Tv
447	T	C	Ts
447	T	A	Tv
448	G	A	Ts
449	C	T	Ts
450	T	G	Tv
450	T	C	Ts
451	C	G	Tv
451	C	T	Ts
453	T	A	Tv
454	C	A	Tv
455	A	T	Tv
456	A	G	Ts
457	C	T	Ts
457	C	A	Tv
458	C	T	Ts
458	C	A	Tv
459	T	A	Tv
459	T	C	Ts
459	T	G	Tv
460	G	A	Ts
461	A	G	Ts
461	A	T	Tv
461	A	C	Tv
462	A	C	Tv
462	A	G	Ts
463	G	A	Ts
464	A	T	Tv
464	A	G	Ts
465	A	G	Ts
465	A	T	Tv
466	G	A	Ts
467	A	C	Tv
467	A	G	Ts
468	G	C	Tv
468	G	T	Tv
469	C	G	Tv
469	C	A	Tv
470	A	C	Tv
471	A	G	Ts
471	A	C	Tv
473	A	T	Tv
473	A	G	Ts
473	A	C	Tv
475	G	A	Ts
477	A	C	Tv
477	A	G	Ts
478	G	C	Tv
478	G	T	Tv
479	A	T	Tv
484	T	C	Ts
486	A	G	Ts
487	G	A	Ts
487	G	T	Tv
488	A	G	Ts
488	A	C	Tv
489	T	C	Ts
490	G	A	Ts
491	A	G	Ts
491	A	T	Tv
492	T	C	Ts
493	G	A	Ts
494	A	G	Ts
495	T	C	Ts
496	A	T	Tv
496	A	G	Ts
497	G	T	Tv
497	G	A	Ts
498	T	G	Tv
498	T	C	Ts
499	C	G	Tv
500	A	T	Tv
500	A	G	Ts
501	A	G	Ts
501	A	T	Tv
503	A	C	Tv
503	A	G	Ts
504	A	G	Ts
505	A	C	Tv
506	C	T	Ts
507	T	C	Ts
508	G	C	Tv
509	T	G	Tv
509	T	C	Ts
510	T	G	Tv
510	T	C	Ts
511	G	A	Ts
511	G	T	Tv
511	G	C	Tv
512	G	T	Tv
512	G	A	Ts
513	T	A	Tv
513	T	G	Tv
513	T	C	Ts
515	A	G	Ts
515	A	T	Tv
516	A	C	Tv
517	C	T	Ts
518	A	G	Ts
518	A	T	Tv
519	A	C	Tv
519	A	T	Tv
520	G	T	Tv
520	G	A	Ts
522	C	T	Ts
523	G	T	Tv
523	G	A	Ts
523	G	C	Tv
524	G	A	Ts
524	G	T	Tv
525	C	G	Tv
525	C	T	Ts
526	A	T	Tv
526	A	G	Ts
527	G	T	Tv
527	G	A	Ts
528	T	C	Ts
528	T	G	Tv
529	G	A	Ts
530	A	C	Tv
530	A	G	Ts
531	G	T	Tv
532	G	T	Tv
532	G	A	Ts
533	A	G	Ts
533	A	C	Tv
534	C	T	Ts
534	C	A	Tv
535	A	T	Tv
535	A	C	Tv
536	A	T	Tv
537	T	G	Tv
537	T	C	Ts
538	C	A	Tv
539	A	G	Ts
540	G	T	Tv
540	G	A	Ts
541	A	C	Tv
541	A	G	Ts
542	C	T	Ts
542	C	A	Tv
543	A	G	Ts
544	A	G	Ts
544	A	C	Tv
545	C	T	Ts
545	C	A	Tv
546	T	A	Tv
547	A	G	Ts
547	A	C	Tv
548	C	T	Ts
548	C	G	Tv
549	T	C	Ts
549	T	A	Tv
550	A	T	Tv
551	T	C	Ts
551	T	A	Tv
551	T	G	Tv
552	T	G	Tv
552	T	C	Ts
553	C	A	Tv
554	A	T	Tv
554	A	G	Ts
555	A	G	Ts
556	A	C	Tv
557	C	T	Ts
557	C	A	Tv
558	A	T	Tv
558	A	G	Ts
559	A	C	Tv
559	A	G	Ts
559	A	T	Tv
561	T	A	Tv
561	T	G	Tv
562	G	T	Tv
563	T	C	Ts
564	T	C	Ts
564	T	G	Tv
565	G	A	Ts
566	A	G	Ts
567	G	T	Tv
567	G	C	Tv
567	G	A	Ts
568	G	T	Tv
570	T	C	Ts
571	C	A	Tv
572	A	T	Tv
572	A	G	Ts
573	A	C	Tv
574	C	T	Ts
575	C	T	Ts
575	C	A	Tv
576	T	C	Ts
577	C	A	Tv
578	A	T	Tv
579	A	G	Ts
580	T	C	Ts
581	T	C	Ts
582	A	G	Ts
583	G	A	Ts
583	G	T	Tv
584	A	T	Tv
585	G	T	Tv
585	G	A	Ts
585	G	C	Tv
586	A	G	Ts
586	A	C	Tv
587	T	C	Ts
587	T	G	Tv
588	G	T	Tv
588	G	A	Ts
588	G	C	Tv
589	G	A	Ts
589	G	C	Tv
590	A	G	Ts
590	A	C	Tv
590	A	T	Tv
591	A	C	Tv
592	C	T	Ts
592	C	A	Tv
593	T	A	Tv
594	T	G	Tv
594	T	C	Ts
595	A	G	Ts
596	C	T	Ts
596	C	A	Tv
597	A	G	Ts
598	C	A	Tv
598	C	T	Ts
599	C	T	Ts
599	C	G	Tv
600	A	C	Tv
601	G	T	Tv
601	G	A	Ts
602	T	C	Ts
603	T	A	Tv
604	G	A	Ts
604	G	T	Tv
605	T	C	Ts
606	T	G	Tv
606	T	C	Ts
607	C	T	Ts
607	C	A	Tv
608	A	C	Tv
608	A	G	Ts
608	A	T	Tv
609	G	T	Tv
609	G	A	Ts
609	G	C	Tv
610	A	G	Ts
611	C	A	Tv
611	C	T	Ts
612	T	C	Ts
612	T	A	Tv
612	T	G	Tv
613	A	T	Tv
613	A	G	Ts
614	T	A	Tv
614	T	C	Ts
615	T	C	Ts
616	G	T	Tv
616	G	A	Ts
617	A	G	Ts
617	A	T	Tv
618	A	C	Tv
618	A	G	Ts
618	A	T	Tv
619	G	T	Tv
619	G	A	Ts
619	G	C	Tv
620	T	G	Tv
620	T	A	Tv
621	G	T	Tv
621	G	A	Ts
622	A	C	Tv
622	A	G	Ts
623	A	G	Ts
623	A	T	Tv
623	A	C	Tv
624	T	A	Tv
624	T	C	Ts
625	A	T	Tv
625	A	C	Tv
625	A	G	Ts
626	G	A	Ts
626	G	T	Tv
626	G	C	Tv
627	T	G	Tv
627	T	A	Tv
628	T	C	Ts
630	T	C	Ts
630	T	G	Tv
631	A	G	Ts
631	A	T	Tv
632	G	A	Ts
632	G	C	Tv
633	T	G	Tv
633	T	A	Tv
634	G	T	Tv
634	G	C	Tv
634	G	A	Ts
635	G	A	Ts
635	G	T	Tv
636	T	G	Tv
636	T	A	Tv
636	T	C	Ts
638	A	T	Tv
639	T	A	Tv
639	T	G	Tv
639	T	C	Ts
640	T	C	Ts
640	T	A	Tv
641	T	A	Tv
641	T	C	Ts
642	A	T	Tv
642	A	G	Ts
643	A	G	Ts
643	A	T	Tv
644	A	G	Ts
644	A	T	Tv
645	A	G	Ts
646	C	T	Ts
646	C	A	Tv
647	T	A	Tv
648	T	C	Ts
648	T	A	Tv
649	A	G	Ts
650	C	T	Ts
650	C	A	Tv
651	T	C	Ts
651	T	G	Tv
652	G	C	Tv
652	G	T	Tv
652	G	A	Ts
653	A	C	Tv
653	A	T	Tv
654	C	A	Tv
654	C	T	Ts
654	C	G	Tv
655	A	T	Tv
655	A	G	Ts
656	A	C	Tv
656	A	G	Ts
657	T	C	Ts
657	T	A	Tv
658	G	T	Tv
658	G	A	Ts
659	T	A	Tv
660	A	G	Ts
660	A	C	Tv
661	T	A	Tv
661	T	C	Ts
662	A	G	Ts
663	C	T	Ts
663	C	A	Tv
663	C	G	Tv
664	A	T	Tv
664	A	G	Ts
665	T	G	Tv
665	T	A	Tv
666	T	G	Tv
669	A	C	Tv
669	A	G	Ts
670	A	T	Tv
670	A	C	Tv
671	A	T	Tv
672	T	A	Tv
672	T	C	Ts
673	G	A	Ts
673	G	C	Tv
674	C	T	Ts
674	C	A	Tv
675	A	C	Tv
676	G	T	Tv
676	G	C	Tv
676	G	A	Ts
677	A	G	Ts
678	C	T	Ts
678	C	G	Tv
679	A	G	Ts
679	A	T	Tv
680	T	A	Tv
681	T	G	Tv
681	T	A	Tv
682	G	T	Tv
682	G	A	Ts
683	T	A	Tv
684	G	T	Tv
684	G	A	Ts
684	G	C	Tv
685	G	A	Ts
685	G	C	Tv
686	A	G	Ts
686	A	T	Tv
687	A	T	Tv
687	A	C	Tv
688	G	C	Tv
689	A	T	Tv
690	A	G	Ts
691	G	T	Tv
692	C	T	Ts
692	C	G	Tv
693	T	G	Tv
694	A	T	Tv
695	A	G	Ts
695	A	T	Tv
696	A	G	Ts
697	A	T	Tv
697	A	G	Ts
698	A	G	Ts
698	A	C	Tv
698	A	T	Tv
699	G	T	Tv
699	G	A	Ts
700	G	A	Ts
701	T	C	Ts
701	T	A	Tv
702	A	G	Ts
703	A	G	Ts
703	A	C	Tv
704	A	G	Ts
704	A	T	Tv
705	A	G	Ts
705	A	T	Tv
706	C	T	Ts
707	C	T	Ts
708	A	G	Ts
708	A	T	Tv
709	A	G	Ts
710	C	T	Ts
711	A	G	Ts
712	G	T	Tv
712	G	A	Ts
713	T	C	Ts
714	G	A	Ts
714	G	T	Tv
715	G	T	Tv
715	G	A	Ts
716	T	C	Ts
716	T	A	Tv
717	T	C	Ts
718	G	T	Tv
718	G	A	Ts
719	T	G	Tv
719	T	A	Tv
720	T	A	Tv
720	T	C	Ts
721	A	C	Tv
723	T	C	Ts
723	T	A	Tv
724	G	T	Tv
724	G	A	Ts
725	C	G	Tv
725	C	T	Ts
726	A	T	Tv
726	A	G	Ts
727	G	A	Ts
727	G	C	Tv
727	G	T	Tv
728	C	T	Ts
728	C	A	Tv
729	C	T	Ts
729	C	A	Tv
729	C	G	Tv
730	A	C	Tv
730	A	G	Ts
731	A	C	Tv
732	T	A	Tv
732	T	G	Tv
733	G	A	Ts
733	G	T	Tv
734	T	A	Tv
734	T	C	Ts
735	T	A	Tv
735	T	G	Tv
736	T	A	Tv
737	A	G	Ts
738	C	T	Ts
738	C	A	Tv
739	C	T	Ts
739	C	A	Tv
740	T	G	Tv
740	T	C	Ts
741	T	C	Ts
741	T	A	Tv
742	A	T	Tv
742	A	G	Ts
743	A	G	Ts
743	A	T	Tv
743	A	C	Tv
745	C	T	Ts
745	C	A	Tv
746	A	T	Tv
747	T	A	Tv
747	T	C	Ts
748	G	T	Tv
748	G	A	Ts
749	G	A	Ts
749	G	T	Tv
750	A	T	Tv
750	A	G	Ts
751	G	A	Ts
751	G	C	Tv
751	G	T	Tv
752	G	A	Ts
752	G	T	Tv
753	A	G	Ts
753	A	T	Tv
753	A	C	Tv
754	G	A	Ts
754	G	T	Tv
754	G	C	Tv
755	G	C	Tv
755	G	T	Tv
755	G	A	Ts
756	T	A	Tv
756	T	G	Tv
757	G	A	Ts
757	G	T	Tv
758	T	G	Tv
758	T	A	Tv
758	T	C	Ts
759	T	C	Ts
759	T	G	Tv
759	T	A	Tv
760	G	T	Tv
761	C	A	Tv
761	C	G	Tv
762	A	G	Ts
762	A	T	Tv
763	G	A	Ts
763	G	C	Tv
764	G	A	Ts
764	G	T	Tv
765	A	G	Ts
766	G	A	Ts
767	C	T	Ts
767	C	G	Tv
767	C	A	Tv
768	C	A	Tv
768	C	T	Ts
768	C	G	Tv
769	T	A	Tv
769	T	C	Ts
770	T	A	Tv
771	A	T	Tv
772	A	G	Ts
773	A	C	Tv
773	A	G	Ts
774	T	C	Ts
774	T	A	Tv
776	A	G	Ts
776	A	T	Tv
777	G	T	Tv
777	G	C	Tv
777	G	A	Ts
778	G	A	Ts
778	G	T	Tv
779	C	G	Tv
779	C	T	Ts
780	T	A	Tv
781	A	G	Ts
782	C	G	Tv
783	T	G	Tv
783	T	C	Ts
784	A	T	Tv
784	A	G	Ts
785	A	G	Ts
785	A	T	Tv
786	C	A	Tv
786	C	T	Ts
787	A	T	Tv
789	T	A	Tv
789	T	C	Ts
789	T	G	Tv
790	G	T	Tv
790	G	A	Ts
791	C	G	Tv
791	C	T	Ts
791	C	A	Tv
792	C	T	Ts
792	C	G	Tv
793	A	G	Ts
793	A	T	Tv
794	T	C	Ts
794	T	G	Tv
794	T	A	Tv
795	G	T	Tv
795	G	A	Ts
795	G	C	Tv
796	C	G	Tv
798	A	G	Ts
799	G	T	Tv
799	G	A	Ts
800	T	G	Tv
800	T	C	Ts
801	T	G	Tv
801	T	C	Ts
801	T	A	Tv
802	G	T	Tv
802	G	C	Tv
803	A	T	Tv
804	A	G	Ts
805	T	C	Ts
805	T	G	Tv
806	C	A	Tv
807	T	G	Tv
807	T	A	Tv
807	T	C	Ts
808	G	A	Ts
808	G	T	Tv
808	G	C	Tv
809	A	G	Ts
809	A	C	Tv
810	T	A	Tv
810	T	G	Tv
810	T	C	Ts
811	G	T	Tv
811	G	A	Ts
811	G	C	Tv
812	A	G	Ts
812	A	C	Tv
813	T	A	Tv
813	T	G	Tv
813	T	C	Ts
814	T	A	Tv
814	T	C	Ts
815	A	G	Ts
815	A	T	Tv
816	C	T	Ts
816	C	G	Tv
816	C	A	Tv
817	A	G	Ts
818	T	G	Tv
819	A	G	Ts
820	G	A	Ts
820	G	C	Tv
820	G	T	Tv
821	C	T	Ts
821	C	G	Tv
822	T	C	Ts
822	T	G	Tv
822	T	A	Tv
823	A	T	Tv
823	A	C	Tv
823	A	G	Ts
824	C	T	Ts
824	C	G	Tv
825	T	A	Tv
825	T	C	Ts
826	A	T	Tv
827	A	G	Ts
827	A	C	Tv
828	T	C	Ts
828	T	A	Tv
829	G	A	Ts
830	G	T	Tv
830	G	C	Tv
830	G	A	Ts
831	A	G	Ts
831	A	T	Tv
832	C	A	Tv
832	C	T	Ts
833	C	T	Ts
833	C	G	Tv
834	A	C	Tv
834	A	G	Ts
835	C	T	Ts
836	T	G	Tv
837	T	C	Ts
837	T	A	Tv
838	A	G	Ts
838	A	T	Tv
838	A	C	Tv
840	A	G	Ts
840	A	C	Tv
841	G	T	Tv
841	G	A	Ts
842	T	A	Tv
843	G	A	Ts
843	G	T	Tv
844	G	A	Ts
845	G	A	Ts
846	T	C	Ts
847	G	T	Tv
847	G	A	Ts
848	G	A	Ts
849	T	C	Ts
850	A	G	Ts
850	A	T	Tv
850	A	C	Tv
851	G	A	Ts
852	T	A	Tv
853	T	A	Tv
854	G	A	Ts
855	T	C	Ts
855	T	G	Tv
856	G	C	Tv
856	G	A	Ts
857	T	A	Tv
858	T	C	Ts
858	T	G	Tv
859	T	G	Tv
859	T	A	Tv
860	T	C	Ts
861	A	G	Ts
862	A	C	Tv
863	G	A	Ts
863	G	T	Tv
864	C	T	Ts
865	G	T	Tv
865	G	A	Ts
866	G	C	Tv
867	A	G	Ts
868	C	T	Ts
870	C	T	Ts
870	C	G	Tv
871	A	C	Tv
872	A	T	Tv
873	T	C	Ts
873	T	A	Tv
874	C	T	Ts
874	C	A	Tv
876	T	C	Ts
876	T	A	Tv
877	G	A	Ts
878	C	T	Ts
879	T	C	Ts
879	T	G	Tv
879	T	A	Tv
880	A	G	Ts
881	A	G	Ts
882	A	C	Tv
883	C	T	Ts
884	A	G	Ts
885	C	T	Ts
887	G	T	Tv
888	T	A	Tv
889	C	T	Ts
889	C	A	Tv
890	T	A	Tv
891	T	G	Tv
892	C	T	Ts
893	A	G	Ts
894	T	A	Tv
894	T	G	Tv
894	T	C	Ts
895	G	A	Ts
897	T	C	Ts
897	T	G	Tv
897	T	A	Tv
898	G	A	Ts
899	T	C	Ts
900	C	T	Ts
900	C	A	Tv
901	G	A	Ts
901	G	T	Tv
903	C	T	Ts
903	C	G	Tv
904	C	T	Ts
906	A	G	Ts
907	A	G	Ts
908	A	C	Tv
909	T	C	Ts
909	T	G	Tv
911	T	C	Ts
912	T	C	Ts
913	A	G	Ts
914	A	T	Tv
914	A	G	Ts
915	C	T	Ts
915	C	G	Tv
915	C	A	Tv
916	A	G	Ts
916	A	T	Tv
917	A	G	Ts
917	A	T	Tv
918	A	G	Ts
918	A	T	Tv
919	G	T	Tv
919	G	A	Ts
920	G	A	Ts
921	T	A	Tv
922	G	A	Ts
923	A	C	Tv
924	A	G	Ts
925	G	T	Tv
925	G	A	Ts
926	A	G	Ts
927	C	T	Ts
928	A	G	Ts
929	T	C	Ts
930	T	C	Ts
930	T	A	Tv
931	C	A	Tv
931	C	G	Tv
932	A	G	Ts
932	A	T	Tv
933	A	C	Tv
934	C	T	Ts
936	T	G	Tv
937	C	T	Ts
939	T	A	Tv
940	A	G	Ts
941	A	G	Ts
942	G	C	Tv
943	A	G	Ts
944	G	C	Tv
944	G	T	Tv
945	T	C	Ts
947	C	T	Ts
948	T	C	Ts
949	T	A	Tv
950	A	T	Tv
951	T	C	Ts
952	G	A	Ts
953	A	C	Tv
953	A	T	Tv
953	A	G	Ts
954	A	G	Ts
955	A	G	Ts
956	A	C	Tv
957	T	A	Tv
957	T	C	Ts
958	T	C	Ts
960	T	C	Ts
963	T	C	Ts
964	C	T	Ts
964	C	A	Tv
965	A	G	Ts
965	A	T	Tv
966	G	A	Ts
966	G	C	Tv
966	G	T	Tv
967	C	T	Ts
967	C	A	Tv
968	A	T	Tv
969	C	A	Tv
969	C	T	Ts
970	G	A	Ts
971	A	G	Ts
973	G	T	Tv
973	G	A	Ts
974	T	C	Ts
975	T	G	Tv
976	C	T	Ts
976	C	A	Tv
978	A	G	Ts
978	A	T	Tv
979	C	T	Ts
979	C	A	Tv
979	C	G	Tv
981	T	A	Tv
981	T	G	Tv
982	G	T	Tv
982	G	A	Ts
983	C	G	Tv
983	C	T	Ts
983	C	A	Tv
984	A	G	Ts
985	C	T	Ts
985	C	A	Tv
986	C	T	Ts
987	A	G	Ts
987	A	T	Tv
988	T	C	Ts
988	T	A	Tv
990	A	G	Ts
991	T	A	Tv
993	A	C	Tv
994	T	G	Tv
994	T	A	Tv
995	C	G	Tv
995	C	T	Ts
996	A	C	Tv
996	A	G	Ts
997	G	T	Tv
997	G	A	Ts
998	C	T	Ts
998	C	A	Tv
999	T	G	Tv
999	T	C	Ts
1000	G	A	Ts
1000	G	T	Tv
1001	G	A	Ts
1002	T	G	Tv
1002	T	C	Ts
1003	A	T	Tv
1003	A	G	Ts
1003	A	C	Tv
1004	T	C	Ts
1004	T	G	Tv
1005	T	C	Ts
1005	T	G	Tv
1005	T	A	Tv
1006	T	G	Tv
1006	T	C	Ts
1007	T	A	Tv
1007	T	C	Ts
1008	T	G	Tv
1008	T	C	Ts
1008	T	A	Tv
1009	G	T	Tv
1009	G	C	Tv
1009	G	A	Ts
1010	G	C	Tv
1010	G	T	Tv
1011	T	G	Tv
1012	G	C	Tv
1012	G	A	Ts
1013	C	T	Ts
1013	C	A	Tv
1014	T	C	Ts
1014	T	G	Tv
1014	T	A	Tv
1015	G	A	Ts
1017	C	T	Ts
1018	C	T	Ts
1019	C	T	Ts
1021	A	G	Ts
1021	A	T	Tv
1022	T	C	Ts
1023	A	G	Ts
1024	C	T	Ts
1025	A	T	Tv
1025	A	G	Ts
1026	T	G	Tv
1026	T	C	Ts
1026	T	A	Tv
1027	T	A	Tv
1027	T	C	Ts
1027	T	G	Tv
1028	C	G	Tv
1028	C	A	Tv
1028	C	T	Ts
1029	T	C	Ts
1030	T	C	Ts
1031	T	C	Ts
1031	T	A	Tv
1032	A	T	Tv
1033	A	T	Tv
1033	A	G	Ts
1034	G	A	Ts
1035	A	C	Tv
1035	A	T	Tv
1036	G	A	Ts
1036	G	C	Tv
1037	T	A	Tv
1038	T	G	Tv
1039	T	C	Ts
1040	G	T	Tv
1041	T	C	Ts
1041	T	G	Tv
1042	G	T	Tv
1042	G	A	Ts
1043	T	A	Tv
1044	A	T	Tv
1044	A	G	Ts
1045	G	T	Tv
1045	G	A	Ts
1046	A	G	Ts
1046	A	T	Tv
1047	T	G	Tv
1047	T	C	Ts
1048	A	T	Tv
1049	C	T	Ts
1050	T	C	Ts
1050	T	G	Tv
1051	G	A	Ts
1051	G	C	Tv
1052	T	C	Ts
1053	T	G	Tv
1053	T	C	Ts
1054	C	T	Ts
1055	G	A	Ts
1055	G	T	Tv
1056	C	A	Tv
1056	C	G	Tv
1056	C	T	Ts
1057	A	G	Ts
1058	C	T	Ts
1059	A	G	Ts
1059	A	C	Tv
1060	A	T	Tv
1060	A	G	Ts
1060	A	C	Tv
1061	A	C	Tv
1061	A	T	Tv
1062	T	C	Ts
1062	T	A	Tv
1063	G	A	Ts
1063	G	T	Tv
1064	T	C	Ts
1064	T	A	Tv
1065	C	T	Ts
1066	T	C	Ts
1066	T	A	Tv
1067	A	T	Tv
1068	C	G	Tv
1068	C	T	Ts
1069	T	C	Ts
1069	T	G	Tv
1071	A	G	Ts
1071	A	T	Tv
1072	G	T	Tv
1072	G	A	Ts
1073	C	T	Ts
1073	C	A	Tv
1074	T	A	Tv
1075	G	T	Tv
1075	G	A	Ts
1076	T	A	Tv
1077	C	G	Tv
1077	C	T	Ts
1078	T	A	Tv
1078	T	C	Ts
1079	T	C	Ts
1080	T	A	Tv
1080	T	C	Ts
1081	G	A	Ts
1081	G	T	Tv
1082	A	T	Tv
1082	A	G	Ts
1083	T	A	Tv
1083	T	C	Ts
1083	T	G	Tv
1084	A	T	Tv
1085	A	T	Tv
1085	A	C	Tv
1086	A	C	Tv
1086	A	G	Ts
1087	A	T	Tv
1088	A	C	Tv
1088	A	T	Tv
1089	T	C	Ts
1089	T	A	Tv
1090	C	A	Tv
1090	C	T	Ts
1092	C	T	Ts
1092	C	G	Tv
1094	A	G	Ts
1094	A	T	Tv
1095	T	C	Ts
1096	G	A	Ts
1096	G	T	Tv
1096	G	C	Tv
1097	A	C	Tv
1097	A	G	Ts
1098	C	A	Tv
1098	C	T	Ts
1099	A	G	Ts
1099	A	C	Tv
1100	A	C	Tv
1101	A	G	Ts
1101	A	T	Tv
1101	A	C	Tv
1102	C	T	Ts
1102	C	A	Tv
1104	T	A	Tv
1104	T	C	Ts
1104	T	G	Tv
1105	G	T	Tv
1105	G	A	Ts
1107	T	G	Tv
1108	T	C	Ts
1108	T	A	Tv
1109	C	T	Ts
1109	C	A	Tv
1110	A	G	Ts
1110	A	T	Tv
1111	A	G	Ts
1112	G	A	Ts
1112	G	C	Tv
1113	C	T	Ts
1114	T	C	Ts
1114	T	A	Tv
1114	T	G	Tv
1115	T	A	Tv
1116	T	G	Tv
1117	T	C	Ts
1118	T	C	Ts
1118	T	G	Tv
1119	G	T	Tv
1119	G	A	Ts
1120	G	A	Ts
1121	A	T	Tv
1122	A	C	Tv
1123	A	G	Ts
1123	A	T	Tv
1124	T	G	Tv
1124	T	A	Tv
1124	T	C	Ts
1125	G	A	Ts
1126	A	G	Ts
1127	A	T	Tv
1127	A	G	Ts
1128	G	A	Ts
1129	A	T	Tv
1129	A	C	Tv
1129	A	G	Ts
1130	G	A	Ts
1130	G	T	Tv
1130	G	C	Tv
1131	T	C	Ts
1131	T	G	Tv
1132	G	C	Tv
1132	G	A	Ts
1133	A	T	Tv
1134	A	G	Ts
1136	A	C	Tv
1136	A	G	Ts
1137	G	T	Tv
1137	G	A	Ts
1137	G	C	Tv
1138	C	T	Ts
1138	C	A	Tv
1139	A	T	Tv
1140	A	C	Tv
1140	A	G	Ts
1141	G	T	Tv
1141	G	C	Tv
1141	G	A	Ts
1142	T	G	Tv
1143	T	A	Tv
1143	T	G	Tv
1144	G	A	Ts
1145	A	G	Ts
1145	A	T	Tv
1146	A	G	Ts
1146	A	C	Tv
1147	C	A	Tv
1148	A	G	Ts
1148	A	T	Tv
1149	A	G	Ts
1150	A	C	Tv
1151	A	G	Ts
1152	G	T	Tv
1152	G	C	Tv
1152	G	A	Ts
1153	A	G	Ts
1153	A	T	Tv
1154	T	C	Ts
1154	T	G	Tv
1155	C	T	Ts
1155	C	A	Tv
1155	C	G	Tv
1156	G	A	Ts
1156	G	C	Tv
1157	C	T	Ts
1157	C	G	Tv
1158	T	A	Tv
1158	T	C	Ts
1158	T	G	Tv
1159	G	C	Tv
1159	G	A	Ts
1160	A	G	Ts
1160	A	C	Tv
1161	G	A	Ts
1161	G	T	Tv
1162	A	C	Tv
1162	A	T	Tv
1164	T	A	Tv
1164	T	C	Ts
1165	C	T	Ts
1166	C	T	Ts
1166	C	G	Tv
1166	C	A	Tv
1167	T	C	Ts
1167	T	A	Tv
1168	A	C	Tv
1169	A	T	Tv
1169	A	G	Ts
1170	A	G	Ts
1171	G	A	Ts
1172	A	C	Tv
1172	A	G	Ts
1173	G	T	Tv
1173	G	A	Ts
1174	G	T	Tv
1174	G	A	Ts
1175	A	G	Ts
1175	A	T	Tv
1176	A	T	Tv
1176	A	G	Ts
1177	G	T	Tv
1177	G	A	Ts
1178	T	A	Tv
1179	T	C	Ts
1179	T	A	Tv
1180	A	C	Tv
1180	A	G	Ts
1181	A	T	Tv
1181	A	G	Ts
1182	G	T	Tv
1182	G	A	Ts
1182	G	C	Tv
1183	C	T	Ts
1184	C	T	Ts
1184	C	A	Tv
1185	A	T	Tv
1185	A	G	Ts
1187	T	C	Ts
1188	T	G	Tv
1188	T	A	Tv
1189	A	G	Ts
1189	A	T	Tv
1190	T	C	Ts
1190	T	G	Tv
1190	T	A	Tv
1191	A	C	Tv
1191	A	G	Ts
1193	C	T	Ts
1193	C	A	Tv
1193	C	G	Tv
1194	T	A	Tv
1194	T	C	Ts
1195	G	A	Ts
1196	A	G	Ts
1197	A	G	Ts
1198	A	G	Ts
1199	G	T	Tv
1199	G	A	Ts
1200	T	G	Tv
1200	T	C	Ts
1200	T	A	Tv
1202	A	G	Ts
1202	A	C	Tv
1203	A	G	Ts
1203	A	C	Tv
1204	C	T	Ts
1204	C	G	Tv
1204	C	A	Tv
1205	C	T	Ts
1205	C	A	Tv
1205	C	G	Tv
1206	T	A	Tv
1206	T	C	Ts
1206	T	G	Tv
1207	T	C	Ts
1207	T	A	Tv
1208	C	T	Ts
1208	C	A	Tv
1208	C	G	Tv
1209	A	T	Tv
1209	A	G	Ts
1209	A	C	Tv
1210	G	T	Tv
1210	G	A	Ts
1211	T	G	Tv
1212	T	A	Tv
1213	G	A	Ts
1214	A	C	Tv
1214	A	G	Ts
1216	C	A	Tv
1217	A	G	Ts
1218	G	T	Tv
1218	G	A	Ts
1218	G	C	Tv
1219	A	C	Tv
1219	A	G	Ts
1219	A	T	Tv
1220	G	A	Ts
1220	G	C	Tv
1221	A	G	Ts
1221	A	T	Tv
1221	A	C	Tv
1222	A	C	Tv
1223	A	G	Ts
1224	A	T	Tv
1224	A	C	Tv
1224	A	G	Ts
1225	C	A	Tv
1225	C	T	Ts
1226	A	G	Ts
1226	A	T	Tv
1227	A	G	Ts
1227	A	T	Tv
1228	G	T	Tv
1228	G	A	Ts
1229	A	G	Ts
1229	A	T	Tv
1229	A	C	Tv
1230	T	G	Tv
1231	G	T	Tv
1231	G	A	Ts
1232	A	G	Ts
1232	A	C	Tv
1232	A	T	Tv
1233	T	G	Tv
1233	T	C	Ts
1233	T	A	Tv
1234	A	T	Tv
1236	G	T	Tv
1236	G	A	Ts
1238	A	G	Ts
1238	A	C	Tv
1239	A	T	Tv
1239	A	G	Ts
1239	A	C	Tv
1240	A	C	Tv
1240	A	G	Ts
1240	A	T	Tv
1241	T	G	Tv
1241	T	C	Ts
1241	T	A	Tv
1242	C	T	Ts
1242	C	A	Tv
1243	A	C	Tv
1244	A	G	Ts
1245	A	T	Tv
1245	A	G	Ts
1245	A	C	Tv
1246	G	A	Ts
1246	G	T	Tv
1246	G	C	Tv
1247	C	T	Ts
1247	C	A	Tv
1248	T	G	Tv
1248	T	A	Tv
1249	T	G	Tv
1249	T	C	Ts
1250	G	C	Tv
1250	G	T	Tv
1250	G	A	Ts
1251	T	C	Ts
1252	G	T	Tv
1252	G	A	Ts
1253	T	C	Ts
1253	T	G	Tv
1254	T	G	Tv
1255	G	T	Tv
1255	G	A	Ts
1256	A	C	Tv
1257	A	T	Tv
1257	A	G	Ts
1258	G	A	Ts
1260	A	T	Tv
1260	A	G	Ts
1260	A	C	Tv
1261	G	T	Tv
1261	G	C	Tv
1261	G	A	Ts
1262	T	C	Ts
1262	T	G	Tv
1263	T	A	Tv
1263	T	C	Ts
1265	C	T	Ts
1265	C	A	Tv
1265	C	G	Tv
1266	A	G	Ts
1266	A	T	Tv
1267	A	T	Tv
1267	A	G	Ts
1268	C	T	Ts
1268	C	A	Tv
1269	A	C	Tv
1269	A	T	Tv
1270	A	T	Tv
1271	C	T	Ts
1271	C	A	Tv
1272	T	G	Tv
1272	T	C	Ts
1272	T	A	Tv
1273	C	T	Ts
1273	C	A	Tv
1274	T	A	Tv
1274	T	G	Tv
1275	G	T	Tv
1275	G	C	Tv
1275	G	A	Ts
1276	G	A	Ts
1276	G	T	Tv
1277	A	G	Ts
1277	A	T	Tv
1278	A	G	Ts
1278	A	T	Tv
1279	G	A	Ts
1279	G	T	Tv
1280	A	G	Ts
1280	A	C	Tv
1280	A	T	Tv
1281	A	C	Tv
1281	A	T	Tv
1281	A	G	Ts
1282	A	T	Tv
1283	C	T	Ts
1283	C	G	Tv
1283	C	A	Tv
1284	T	A	Tv
1284	T	C	Ts
1285	A	G	Ts
1285	A	T	Tv
1286	A	G	Ts
1287	G	A	Ts
1287	G	T	Tv
1287	G	C	Tv
1288	T	A	Tv
1288	T	C	Ts
1289	T	A	Tv
1289	T	C	Ts
1290	C	A	Tv
1290	C	T	Ts
1291	C	T	Ts
1291	C	A	Tv
1291	C	G	Tv
1292	T	C	Ts
1292	T	A	Tv
1293	C	T	Ts
1293	C	A	Tv
1294	A	T	Tv
1294	A	G	Ts
1295	C	G	Tv
1295	C	T	Ts
1296	A	G	Ts
1297	G	A	Ts
1298	A	C	Tv
1300	A	T	Tv
1301	A	G	Ts
1301	A	T	Tv
1302	C	T	Ts
1302	C	A	Tv
1303	T	C	Ts
1303	T	A	Tv
1304	T	A	Tv
1304	T	C	Ts
1305	G	A	Ts
1306	T	A	Tv
1306	T	G	Tv
1306	T	C	Ts
1307	T	G	Tv
1307	T	C	Ts
1308	A	C	Tv
1308	A	G	Ts
1309	C	T	Ts
1309	C	A	Tv
1311	T	G	Tv
1311	T	C	Ts
1311	T	A	Tv
1313	A	T	Tv
1314	T	C	Ts
1316	T	C	Ts
1316	T	A	Tv
1317	T	C	Ts
1318	G	A	Ts
1318	G	C	Tv
1320	C	T	Ts
1320	C	G	Tv
1320	C	A	Tv
1321	A	G	Ts
1321	A	C	Tv
1321	A	T	Tv
1322	T	C	Ts
1324	A	G	Ts
1324	A	C	Tv
1325	A	T	Tv
1325	A	G	Ts
1326	T	C	Ts
1326	T	A	Tv
1326	T	G	Tv
1327	G	A	Ts
1327	G	C	Tv
1328	G	C	Tv
1329	C	T	Ts
1329	C	A	Tv
1330	A	C	Tv
1331	A	T	Tv
1331	A	G	Ts
1332	T	C	Ts
1333	C	T	Ts
1334	T	C	Ts
1335	T	G	Tv
1336	C	T	Ts
1337	A	T	Tv
1338	T	C	Ts
1338	T	A	Tv
1339	C	T	Ts
1339	C	A	Tv
1339	C	G	Tv
1340	C	T	Ts
1340	C	G	Tv
1341	A	T	Tv
1341	A	G	Ts
1342	G	A	Ts
1343	A	C	Tv
1344	T	C	Ts
1344	T	A	Tv
1345	T	C	Ts
1346	C	T	Ts
1347	T	A	Tv
1347	T	G	Tv
1347	T	C	Ts
1348	G	A	Ts
1349	C	T	Ts
1349	C	A	Tv
1350	C	T	Ts
1350	C	A	Tv
1351	A	T	Tv
1352	C	T	Ts
1352	C	A	Tv
1353	T	C	Ts
1353	T	A	Tv
1354	C	T	Ts
1354	C	A	Tv
1356	T	A	Tv
1357	G	A	Ts
1357	G	T	Tv
1358	T	A	Tv
1359	T	G	Tv
1360	A	T	Tv
1360	A	C	Tv
1361	G	C	Tv
1361	G	T	Tv
1361	G	A	Ts
1362	T	A	Tv
1362	T	C	Ts
1363	G	T	Tv
1363	G	C	Tv
1364	A	C	Tv
1364	A	G	Ts
1365	C	T	Ts
1365	C	A	Tv
1366	A	G	Ts
1366	A	T	Tv
[truncated: 5,313 more rows]

## Sheet: nsp4
Table S2. Types of instances of polymorphisms found in the SARS-CoV-2 Spanish sequences and their distribution with reference to the sequence NC_045512.2
Locus nsp4
Nucleotide position	NC_045512.2	Mutation	Transition (Ts) or Tv (Tv)
2	A	G	Ts
3	A	G	Ts
7	G	A	Ts
7	G	T	Tv
8	T	C	Ts
11	A	G	Ts
12	T	C	Ts
13	A	G	Ts
14	A	C	Tv
15	T	C	Ts
16	T	C	Ts
18	G	T	Tv
20	T	G	Tv
21	G	A	Ts
22	A	G	Ts
24	G	A	Ts
26	A	G	Ts
32	T	A	Tv
36	A	G	Ts
36	A	C	Tv
37	G	A	Ts
37	G	T	Tv
39	T	C	Ts
40	A	G	Ts
41	C	T	Ts
42	A	G	Ts
43	C	A	Tv
43	C	T	Ts
45	T	C	Ts
46	G	T	Tv
46	G	A	Ts
47	T	C	Ts
48	G	T	Tv
48	G	A	Ts
49	T	C	Ts
50	T	C	Ts
51	C	T	Ts
52	C	T	Ts
54	T	C	Ts
58	G	T	Tv
58	G	A	Ts
60	T	C	Ts
61	G	T	Tv
62	C	T	Ts
63	T	G	Tv
64	G	A	Ts
65	C	A	Tv
65	C	T	Ts
66	T	C	Ts
67	A	G	Ts
68	T	C	Ts
69	T	C	Ts
72	C	T	Ts
73	T	C	Ts
74	A	T	Tv
75	T	C	Ts
76	T	G	Tv
78	A	C	Tv
79	A	G	Ts
80	T	C	Ts
83	C	T	Ts
85	C	A	Tv
86	C	T	Ts
86	C	A	Tv
87	T	C	Ts
88	G	A	Ts
90	T	C	Ts
91	C	A	Tv
91	C	T	Ts
92	A	G	Ts
93	T	C	Ts
96	C	T	Ts
97	A	G	Ts
98	T	C	Ts
99	G	T	Tv
99	G	A	Ts
101	C	T	Ts
102	T	C	Ts
104	A	G	Ts
105	A	G	Ts
106	C	T	Ts
110	C	T	Ts
112	G	A	Ts
112	G	T	Tv
113	A	C	Tv
114	C	T	Ts
114	C	A	Tv
117	T	A	Tv
118	T	C	Ts
119	C	T	Ts
120	A	G	Ts
120	A	T	Tv
126	A	C	Tv
127	A	G	Ts
127	A	C	Tv
128	T	C	Ts
128	T	G	Tv
129	C	T	Ts
130	A	G	Ts
132	A	T	Tv
132	A	G	Ts
135	A	G	Ts
135	A	C	Tv
138	C	T	Ts
140	A	G	Ts
142	G	A	Ts
142	G	T	Tv
143	C	T	Ts
144	T	C	Ts
145	A	G	Ts
145	A	C	Tv
147	T	C	Ts
147	T	A	Tv
149	A	G	Ts
149	A	C	Tv
151	G	T	Tv
151	G	A	Ts
153	T	C	Ts
157	G	T	Tv
157	G	A	Ts
159	C	A	Tv
159	C	T	Ts
161	C	A	Tv
161	C	T	Ts
163	C	T	Ts
164	G	T	Tv
164	G	A	Ts
165	T	C	Ts
166	G	A	Ts
166	G	T	Tv
168	C	T	Ts
169	A	G	Ts
170	T	C	Ts
171	A	G	Ts
173	C	T	Ts
173	C	A	Tv
174	A	G	Ts
175	T	C	Ts
175	T	G	Tv
176	C	T	Ts
177	T	C	Ts
179	C	T	Ts
180	A	G	Ts
182	A	G	Ts
183	T	C	Ts
185	C	T	Ts
189	T	C	Ts
192	T	A	Tv
193	G	T	Tv
194	C	T	Ts
195	T	G	Tv
195	T	C	Ts
198	C	T	Ts
201	A	G	Ts
202	C	T	Ts
203	A	G	Ts
204	T	C	Ts
205	G	A	Ts
206	C	T	Ts
207	T	G	Tv
208	G	A	Ts
209	A	G	Ts
209	A	C	Tv
210	T	C	Ts
214	G	A	Ts
214	G	T	Tv
216	C	T	Ts
217	A	G	Ts
218	C	T	Ts
219	A	G	Ts
223	T	C	Ts
226	A	G	Ts
227	G	A	Ts
228	C	T	Ts
230	A	T	Tv
231	G	A	Ts
233	G	A	Ts
234	T	C	Ts
235	G	A	Ts
236	G	T	Tv
237	T	A	Tv
239	G	T	Tv
241	A	G	Ts
243	T	C	Ts
246	T	C	Ts
248	C	T	Ts
251	A	G	Ts
252	T	C	Ts
255	C	T	Ts
255	C	A	Tv
256	A	G	Ts
258	A	G	Ts
259	G	A	Ts
260	C	T	Ts
261	T	C	Ts
264	C	T	Ts
265	C	T	Ts
265	C	G	Tv
267	A	T	Tv
267	A	G	Ts
268	T	C	Ts
270	G	A	Ts
271	A	C	Tv
271	A	G	Ts
273	T	A	Tv
274	G	T	Tv
275	C	T	Ts
276	T	C	Ts
276	T	A	Tv
277	G	A	Ts
278	C	T	Ts
279	A	G	Ts
279	A	C	Tv
280	G	T	Tv
281	T	C	Ts
282	C	A	Tv
282	C	T	Ts
283	A	T	Tv
283	A	G	Ts
284	T	C	Ts
287	C	T	Ts
291	A	G	Ts
294	A	G	Ts
294	A	C	Tv
295	G	C	Tv
295	G	A	Ts
295	G	T	Tv
297	G	A	Ts
297	G	T	Tv
298	G	C	Tv
300	T	G	Tv
302	T	C	Ts
303	T	C	Ts
303	T	A	Tv
304	G	A	Ts
304	G	T	Tv
306	C	T	Ts
306	C	A	Tv
307	G	A	Ts
307	G	T	Tv
308	T	C	Ts
309	G	A	Ts
313	G	A	Ts
315	T	C	Ts
316	T	G	Tv
318	G	C	Tv
318	G	T	Tv
318	G	A	Ts
319	C	T	Ts
320	C	T	Ts
321	T	A	Tv
321	T	C	Ts
324	C	A	Tv
324	C	T	Ts
325	A	G	Ts
325	A	T	Tv
326	C	T	Ts
327	G	A	Ts
327	G	T	Tv
328	A	C	Tv
330	A	G	Ts
331	T	C	Ts
331	T	A	Tv
332	T	C	Ts
333	A	G	Ts
333	A	T	Tv
334	C	T	Ts
335	G	A	Ts
336	C	T	Ts
338	C	T	Ts
339	A	G	Ts
339	A	C	Tv
341	C	T	Ts
341	C	A	Tv
343	A	G	Ts
345	T	G	Tv
345	T	C	Ts
346	G	A	Ts
347	G	A	Ts
348	T	C	Ts
350	A	G	Ts
351	C	T	Ts
351	C	A	Tv
352	T	C	Ts
353	T	G	Tv
354	T	C	Ts
357	G	T	Tv
357	G	A	Ts
360	T	C	Ts
362	T	C	Ts
363	C	T	Ts
363	C	A	Tv
366	A	G	Ts
367	C	T	Ts
369	T	C	Ts
372	A	G	Ts
373	G	A	Ts
373	G	T	Tv
374	T	C	Ts
381	T	C	Ts
383	C	T	Ts
384	A	G	Ts
385	G	A	Ts
385	G	T	Tv
387	T	C	Ts
388	G	A	Ts
390	T	C	Ts
391	A	G	Ts
392	A	G	Ts
393	C	T	Ts
394	A	G	Ts
395	T	C	Ts
396	C	T	Ts
399	T	C	Ts
402	C	T	Ts
404	C	T	Ts
405	A	G	Ts
406	C	T	Ts
407	C	T	Ts
408	A	C	Tv
408	A	G	Ts
409	T	C	Ts
410	C	T	Ts
411	A	T	Tv
412	A	G	Ts
414	A	G	Ts
417	T	C	Ts
418	A	G	Ts
418	A	C	Tv
420	A	C	Tv
421	G	C	Tv
422	A	G	Ts
426	C	T	Ts
428	C	T	Ts
428	C	A	Tv
429	T	A	Tv
429	T	G	Tv
429	T	C	Ts
430	G	A	Ts
431	A	G	Ts
432	C	T	Ts
435	T	G	Tv
436	G	A	Ts
436	G	T	Tv
437	C	T	Ts
438	A	T	Tv
439	A	G	Ts
440	C	T	Ts
441	A	G	Ts
442	T	G	Tv
442	T	C	Ts
443	C	T	Ts
444	A	G	Ts
445	G	C	Tv
445	G	T	Tv
447	T	C	Ts
450	T	C	Ts
453	T	C	Ts
454	T	C	Ts
454	T	A	Tv
456	G	A	Ts
457	G	T	Tv
458	C	A	Tv
460	G	T	Tv
460	G	A	Ts
461	C	G	Tv
462	T	C	Ts
464	A	G	Ts
465	A	G	Ts
469	A	G	Ts
470	C	T	Ts
472	A	T	Tv
472	A	C	Tv
472	A	G	Ts
473	T	C	Ts
474	T	C	Ts
479	A	G	Ts
482	A	G	Ts
482	A	C	Tv
483	T	C	Ts
484	G	A	Ts
484	G	T	Tv
485	C	T	Ts
486	T	A	Tv
488	C	T	Ts
489	T	C	Ts
490	G	A	Ts
494	A	G	Ts
495	G	A	Ts
495	G	T	Tv
496	C	T	Ts
496	C	A	Tv
497	C	A	Tv
497	C	T	Ts
499	G	A	Ts
499	G	T	Tv
501	A	G	Ts
502	C	T	Ts
504	A	T	Tv
507	T	A	Tv
510	T	C	Ts
513	T	C	Ts
515	A	G	Ts
516	T	C	Ts
518	C	T	Ts
518	C	A	Tv
519	C	T	Ts
519	C	G	Tv
520	A	T	Tv
522	T	C	Ts
523	G	T	Tv
523	G	A	Ts
524	T	C	Ts
525	A	G	Ts
526	C	T	Ts
528	A	G	Ts
530	A	T	Tv
531	A	G	Ts
533	G	A	Ts
536	C	T	Ts
538	G	A	Ts
539	T	C	Ts
540	T	C	Ts
541	G	T	Tv
541	G	A	Ts
542	C	T	Ts
543	T	C	Ts
543	T	G	Tv
546	T	C	Ts
548	A	G	Ts
549	A	T	Tv
550	A	G	Ts
551	G	A	Ts
551	G	T	Tv
552	T	C	Ts
553	T	C	Ts
556	C	T	Ts
557	G	A	Ts
557	G	C	Tv
558	C	T	Ts
558	C	A	Tv
559	C	T	Ts
561	T	C	Ts
562	G	A	Ts
564	C	T	Ts
565	A	G	Ts
566	C	T	Ts
566	C	A	Tv
569	G	T	Tv
570	T	C	Ts
571	T	C	Ts
573	T	C	Ts
575	T	G	Tv
576	G	T	Tv
576	G	C	Tv
577	C	T	Ts
579	C	T	Ts
579	C	A	Tv
580	A	C	Tv
580	A	T	Tv
581	T	C	Ts
582	G	A	Ts
582	G	T	Tv
584	A	G	Ts
585	T	C	Ts
586	G	A	Ts
587	G	A	Ts
588	C	T	Ts
589	T	G	Tv
590	C	T	Ts
591	T	C	Ts
597	T	C	Ts
599	A	G	Ts
600	A	T	Tv
603	T	C	Ts
604	C	T	Ts
606	T	C	Ts
607	A	G	Ts
607	A	T	Tv
608	A	G	Ts
609	C	T	Ts
609	C	A	Tv
611	C	T	Ts
611	C	A	Tv
612	C	T	Ts
613	T	C	Ts
613	T	A	Tv
614	A	G	Ts
615	C	T	Ts
616	C	T	Ts
616	C	A	Tv
618	T	C	Ts
622	G	A	Ts
625	T	C	Ts
625	T	A	Tv
626	C	T	Ts
627	T	A	Tv
627	T	C	Ts
628	G	A	Ts
634	G	T	Tv
634	G	C	Tv
634	G	A	Ts
636	G	T	Tv
637	G	A	Ts
640	A	G	Ts
641	C	T	Ts
642	A	G	Ts
643	A	G	Ts
644	C	A	Tv
644	C	T	Ts
645	T	C	Ts
647	T	C	Ts
648	T	C	Ts
649	G	T	Tv
649	G	A	Ts
650	A	G	Ts
650	A	T	Tv
650	A	C	Tv
652	T	A	Tv
653	C	T	Ts
654	T	C	Ts
654	T	A	Tv
655	G	A	Ts
656	A	C	Tv
657	G	T	Tv
657	G	A	Ts
660	C	T	Ts
663	T	C	Ts
665	G	A	Ts
666	G	A	Ts
667	C	T	Ts
669	C	T	Ts
670	G	A	Ts
672	C	T	Ts
674	C	T	Ts
677	G	T	Tv
678	T	G	Tv
681	A	G	Ts
682	A	G	Ts
683	G	A	Ts
684	A	G	Ts
685	T	G	Tv
687	A	G	Ts
687	A	T	Tv
689	A	G	Ts
691	G	T	Tv
691	G	A	Ts
692	C	T	Ts
692	C	A	Tv
693	T	C	Ts
696	T	C	Ts
697	G	T	Tv
697	G	A	Ts
699	T	C	Ts
703	G	A	Ts
704	T	C	Ts
705	A	G	Ts
706	T	G	Tv
708	T	C	Ts
710	C	T	Ts
711	T	C	Ts
712	A	G	Ts
713	G	A	Ts
715	G	A	Ts
720	A	G	Ts
724	G	T	Tv
724	G	A	Ts
727	C	T	Ts
727	C	G	Tv
729	T	C	Ts
732	C	T	Ts
735	T	C	Ts
736	G	A	Ts
736	G	T	Tv
737	A	G	Ts
739	T	C	Ts
742	T	C	Ts
744	C	T	Ts
744	C	A	Tv
746	G	A	Ts
747	A	G	Ts
748	T	C	Ts
749	C	T	Ts
750	T	G	Tv
751	T	C	Ts
752	T	C	Ts
754	C	T	Ts
756	A	G	Ts
759	A	C	Tv
759	A	G	Ts
760	G	T	Tv
762	T	C	Ts
765	C	T	Ts
766	T	A	Tv
768	T	C	Ts
771	T	C	Ts
772	G	A	Ts
772	G	T	Tv
774	A	G	Ts
775	G	A	Ts
777	T	C	Ts
778	G	A	Ts
778	G	T	Tv
779	C	T	Ts
780	T	C	Ts
781	G	A	Ts
781	G	C	Tv
782	T	C	Ts
783	A	G	Ts
784	A	C	Tv
785	A	G	Ts
786	T	C	Ts
787	T	C	Ts
790	C	T	Ts
792	T	C	Ts
793	A	G	Ts
794	C	T	Ts
796	A	G	Ts
797	A	C	Tv
797	A	G	Ts
799	A	G	Ts
801	G	A	Ts
801	G	T	Tv
805	A	G	Ts
806	C	T	Ts
806	C	A	Tv
811	C	T	Ts
818	A	T	Tv
823	A	T	Tv
823	A	G	Ts
825	T	A	Tv
828	T	A	Tv
830	C	T	Ts
831	T	G	Tv
831	T	C	Ts
834	G	A	Ts
837	C	T	Ts
838	A	T	Tv
838	A	C	Tv
840	A	G	Ts
843	A	T	Tv
844	G	A	Ts
845	C	T	Ts
846	A	G	Ts
848	C	T	Ts
849	T	C	Ts
850	A	G	Ts
851	T	C	Ts
852	A	T	Tv
852	A	G	Ts
853	G	T	Tv
853	G	A	Ts
854	T	C	Ts
854	T	A	Tv
855	A	G	Ts
855	A	T	Tv
856	G	A	Ts
856	G	T	Tv
857	C	T	Ts
857	C	A	Tv
858	T	G	Tv
859	G	T	Tv
860	G	C	Tv
861	T	A	Tv
862	G	A	Ts
862	G	C	Tv
863	G	T	Tv
863	G	A	Ts
864	T	G	Tv
864	T	C	Ts
865	A	G	Ts
866	T	C	Ts
867	T	C	Ts
868	G	A	Ts
869	T	A	Tv
870	A	G	Ts
871	G	C	Tv
871	G	T	Tv
875	T	C	Ts
876	C	T	Ts
877	G	A	Ts
879	A	T	Tv
880	G	T	Tv
882	A	G	Ts
883	A	G	Ts
884	C	T	Ts
887	G	T	Tv
888	C	T	Ts
889	C	T	Ts
891	T	C	Ts
892	G	A	Ts
892	G	T	Tv
893	C	T	Ts
894	C	T	Ts
897	C	T	Ts
898	T	A	Tv
900	T	C	Ts
901	T	C	Ts
905	T	C	Ts
909	G	A	Ts
913	A	C	Tv
914	G	A	Ts
915	A	G	Ts
916	A	T	Tv
918	A	G	Ts
919	G	A	Ts
920	C	T	Ts
921	T	C	Ts
923	T	A	Tv
925	G	T	Tv
925	G	A	Ts
927	T	C	Ts
929	A	G	Ts
930	A	C	Tv
930	A	T	Tv
930	A	G	Ts
931	T	C	Ts
933	C	T	Ts
934	A	G	Ts
935	G	A	Ts
937	C	T	Ts
938	A	C	Tv
939	T	C	Ts
940	G	A	Ts
942	A	G	Ts
943	G	A	Ts
945	T	C	Ts
946	G	A	Ts
947	C	T	Ts
948	C	T	Ts
953	A	G	Ts
954	T	C	Ts
955	A	G	Ts
956	C	T	Ts
957	T	C	Ts
957	T	G	Tv
961	C	T	Ts
964	T	C	Ts
965	T	C	Ts
965	T	G	Tv
966	C	T	Ts
967	C	T	Ts
967	C	A	Tv
969	T	C	Ts
971	T	C	Ts
972	G	T	Tv
972	G	A	Ts
972	G	C	Tv
975	A	T	Tv
975	A	G	Ts
976	T	C	Ts
977	T	G	Tv
978	C	T	Ts
978	C	A	Tv
979	A	G	Ts
980	C	T	Ts
980	C	A	Tv
981	T	C	Ts
982	G	A	Ts
983	T	C	Ts
984	A	C	Tv
987	C	T	Ts
990	T	G	Tv
990	T	C	Ts
991	T	C	Ts
992	T	A	Tv
995	C	T	Ts
996	A	G	Ts
997	C	T	Ts
997	C	A	Tv
999	A	T	Tv
999	A	C	Tv
1000	G	A	Ts
1000	G	C	Tv
1001	T	C	Ts
1003	T	G	Tv
1005	C	T	Ts
1006	T	G	Tv
1007	C	T	Ts
1008	A	G	Ts
1009	T	A	Tv
1011	C	T	Ts
1011	C	G	Tv
1012	T	C	Ts
1014	A	T	Tv
1015	C	T	Ts
1017	T	C	Ts
1017	T	A	Tv
1018	G	A	Ts
1019	G	T	Tv
1026	T	C	Ts
1029	T	A	Tv
1030	G	T	Tv
1030	G	C	Tv
1030	G	A	Ts
1031	T	C	Ts
1033	A	G	Ts
1034	T	C	Ts
1034	T	G	Tv
1035	T	G	Tv
1035	T	C	Ts
1038	C	T	Ts
1039	T	A	Tv
1042	T	C	Ts
1044	C	T	Ts
1045	T	G	Tv
1046	T	C	Ts
1047	G	T	Tv
1049	C	T	Ts
1050	A	G	Ts
1051	T	C	Ts
1052	T	G	Tv
1053	T	C	Ts
1057	C	T	Ts
1059	T	C	Ts
1060	A	G	Ts
1061	C	T	Ts
1062	T	C	Ts
1064	A	G	Ts
1066	G	A	Ts
1067	A	T	Tv
1068	T	C	Ts
1068	T	G	Tv
1069	G	A	Ts
1069	G	T	Tv
1070	T	A	Tv
1073	C	T	Ts
1074	T	C	Ts
1076	T	C	Ts
1077	T	C	Ts
1080	A	T	Tv
1080	A	G	Ts
1083	A	G	Ts
1084	C	T	Ts
1086	T	C	Ts
1087	A	G	Ts
1088	T	C	Ts
1089	T	C	Ts
1092	G	T	Tv
1092	G	A	Ts
1093	T	G	Tv
1094	G	T	Tv
1096	A	G	Ts
1097	T	C	Ts
1098	G	T	Tv
1098	G	A	Ts
1102	A	G	Ts
1102	A	C	Tv
1102	A	T	Tv
1103	T	A	Tv
1103	T	C	Ts
1103	T	G	Tv
1104	G	A	Ts
1104	G	T	Tv
1104	G	C	Tv
1105	T	G	Tv
1105	T	C	Ts
1105	T	A	Tv
1106	T	A	Tv
1107	C	T	Ts
1107	C	A	Tv
1107	C	G	Tv
1108	A	C	Tv
1108	A	G	Ts
1108	A	T	Tv
1109	C	T	Ts
1109	C	G	Tv
1110	A	G	Ts
1111	C	T	Ts
1111	C	G	Tv
1111	C	A	Tv
1112	C	T	Ts
1112	C	A	Tv
1113	T	C	Ts
1113	T	G	Tv
1114	T	C	Ts
1114	T	A	Tv
1114	T	G	Tv
1115	T	C	Ts
1116	A	G	Ts
1116	A	T	Tv
1117	G	A	Ts
1117	G	T	Tv
1118	T	A	Tv
1118	T	G	Tv
1118	T	C	Ts
1119	A	T	Tv
1119	A	G	Ts
1122	T	G	Tv
1124	T	C	Ts
1125	C	T	Ts
1125	C	A	Tv
1129	A	C	Tv
1129	A	G	Ts
1130	T	C	Ts
1131	A	G	Ts
1131	A	T	Tv
1133	C	T	Ts
1134	A	T	Tv
1135	A	C	Tv
1136	T	C	Ts
1137	T	C	Ts
1138	G	A	Ts
1139	C	T	Ts
1143	T	C	Ts
1144	A	G	Ts
1145	T	C	Ts
1146	C	T	Ts
1147	A	C	Tv
1147	A	G	Ts
1148	T	C	Ts
1153	A	G	Ts
1155	T	C	Ts
1157	C	T	Ts
1158	C	T	Ts
1158	C	A	Tv
1160	C	T	Ts
1160	C	A	Tv
1161	A	G	Ts
1163	A	C	Tv
1164	G	A	Ts
1164	G	T	Tv
1167	T	C	Ts
1169	T	C	Ts
1169	T	G	Tv
1170	C	T	Ts
1171	T	C	Ts
1173	T	C	Ts
1179	C	T	Ts
1183	A	G	Ts
1184	G	C	Tv
1187	A	C	Tv
1188	T	C	Ts
1189	T	C	Ts
1191	C	T	Ts
1192	C	T	Ts
1194	A	G	Ts
1195	A	G	Ts
1196	A	G	Ts
1197	G	A	Ts
1199	G	A	Ts
1199	G	T	Tv
1200	A	C	Tv
1200	A	G	Ts
1202	G	A	Ts
1204	G	A	Ts
1204	G	T	Tv
1207	G	T	Tv
1209	C	T	Ts
1213	A	G	Ts
1218	T	A	Tv
1219	G	A	Ts
1221	T	G	Tv
1221	T	C	Ts
1224	C	T	Ts
1225	T	C	Ts
1226	T	A	Tv
1228	A	G	Ts
1228	A	T	Tv
1229	G	A	Ts
1233	T	C	Ts
1233	T	G	Tv
1239	A	G	Ts
1242	A	G	Ts
1242	A	C	Tv
1242	A	T	Tv
1244	C	T	Ts
1245	T	C	Ts
1245	T	A	Tv
1248	G	T	Tv
1248	G	A	Ts
1249	C	T	Ts
1251	G	A	Ts
1251	G	T	Tv
1254	C	T	Ts
1256	C	T	Ts
1257	C	T	Ts
1257	C	A	Tv
1260	T	C	Ts
1262	T	C	Ts
1263	G	A	Ts
1269	T	C	Ts
1272	A	G	Ts
1274	A	C	Tv
1275	A	T	Tv
1277	T	C	Ts
1278	G	A	Ts
1278	G	T	Tv
1281	T	C	Ts
1282	C	T	Ts
1287	G	T	Tv
1287	G	A	Ts
1294	A	G	Ts
1294	A	T	Tv
1295	G	A	Ts
1296	T	C	Ts
1297	G	T	Tv
1297	G	A	Ts
1298	A	G	Ts
1299	T	C	Ts
1300	G	A	Ts
1300	G	T	Tv
1302	G	T	Tv
1302	G	C	Tv
1303	C	T	Ts
1304	T	C	Ts
1305	A	G	Ts
1305	A	C	Tv
1306	T	A	Tv
1307	T	C	Ts
1307	T	A	Tv
1309	C	A	Tv
1310	C	A	Tv
1311	T	G	Tv
1312	C	T	Ts
1312	C	A	Tv
1313	T	C	Ts
1313	T	A	Tv
1314	T	A	Tv
1315	A	C	Tv
1316	C	T	Ts
1316	C	A	Tv
1317	G	C	Tv
1317	G	A	Ts
1319	A	T	Tv
1323	T	C	Ts
1329	A	G	Ts
1330	T	G	Tv
1332	C	T	Ts
1333	T	A	Tv
1335	A	G	Ts
1336	G	T	Tv
1337	C	T	Ts
1338	T	G	Tv
1339	C	T	Ts
1339	C	A	Tv
1347	T	C	Ts
1359	T	C	Ts
1361	T	A	Tv
1364	G	A	Ts
1365	T	C	Ts
1368	A	C	Tv
1368	A	T	Tv
1369	G	T	Tv
1370	C	T	Ts
1371	A	T	Tv
1371	A	G	Ts
1374	G	T	Tv
1375	G	A	Ts
1376	A	G	Ts
1376	A	C	Tv
1377	T	C	Ts
1380	A	G	Ts
1380	A	T	Tv
1381	A	G	Ts
1381	A	C	Tv
1382	C	T	Ts
1383	T	A	Tv
1384	A	T	Tv
1385	G	A	Ts
1386	C	T	Ts
1387	T	C	Ts
1389	C	T	Ts
1391	G	A	Ts
1392	A	G	Ts
1395	A	G	Ts
1397	C	T	Ts
1398	T	C	Ts
1401	T	C	Ts
1402	T	A	Tv
1403	G	A	Ts
1404	T	A	Tv
1406	G	C	Tv
1408	C	T	Ts
1410	T	C	Ts
1413	C	T	Ts
1414	G	A	Ts
1414	G	T	Tv
1415	C	T	Ts
1416	A	G	Ts
1419	G	A	Ts
1422	T	C	Ts
1422	T	A	Tv
1423	C	A	Tv
1425	C	T	Ts
1427	A	G	Ts
1428	T	C	Ts
1429	G	A	Ts
1430	A	T	Tv
1431	C	T	Ts
1434	C	T	Ts
1435	A	G	Ts
1437	T	C	Ts
1440	C	T	Ts
1442	C	T	Ts
1443	A	T	Tv
1443	A	G	Ts
1448	C	G	Tv
1448	C	T	Ts
1449	T	C	Ts
1452	T	C	Ts
1453	G	A	Ts
1453	G	C	Tv
1455	T	C	Ts
1458	T	C	Ts
1461	C	T	Ts
1467	A	G	Ts
1470	A	G	Ts
1472	A	T	Tv
1473	A	G	Ts
1474	A	G	Ts
1475	C	T	Ts
1476	C	A	Tv
1476	C	T	Ts
1477	T	A	Tv
1477	T	G	Tv
1479	T	A	Tv
1479	T	C	Ts
1482	C	T	Ts
1483	A	G	Ts
1484	C	T	Ts
1485	C	T	Ts
1485	C	A	Tv
1488	A	G	Ts
1488	A	C	Tv
1492	G	A	Ts
1494	T	C	Ts
1495	T	C	Ts
1498	C	G	Tv
1500	G	A	Ts

## Sheet: nsp5
Table S2. Types of instances of polymorphisms found in the SARS-CoV-2 Spanish sequences and their distribution with reference to the sequence NC_045512.2
Locus nsp5
Nucleotide position	NC_045512.2	Mutation	Transition (Ts) or Tv (Tv)
1	A	C	Tv
1	A	G	Ts
2	G	T	Tv
6	T	C	Ts
11	G	A	Ts
12	A	G	Ts
18	G	T	Tv
19	G	A	Ts
19	G	T	Tv
20	C	G	Tv
20	C	T	Ts
21	A	G	Ts
21	A	T	Tv
22	T	C	Ts
24	C	T	Ts
27	A	G	Ts
27	A	C	Tv
30	T	A	Tv
30	T	C	Ts
30	T	G	Tv
35	A	G	Ts
36	A	G	Ts
37	G	A	Ts
39	T	A	Tv
39	T	C	Ts
43	G	A	Ts
43	G	T	Tv
49	A	G	Ts
50	T	C	Ts
51	G	T	Tv
51	G	A	Ts
52	G	A	Ts
52	G	T	Tv
53	T	C	Ts
55	C	A	Tv
56	A	G	Ts
58	G	T	Tv
60	A	C	Tv
62	C	T	Ts
62	C	A	Tv
63	T	G	Tv
66	T	C	Ts
67	G	T	Tv
67	G	A	Ts
68	G	A	Ts
69	T	C	Ts
70	A	G	Ts
71	C	T	Ts
74	C	T	Ts
75	T	C	Ts
76	A	T	Tv
76	A	G	Ts
79	C	T	Ts
81	T	C	Ts
81	T	A	Tv
84	C	T	Ts
88	C	T	Ts
90	T	G	Tv
94	C	A	Tv
96	T	C	Ts
96	T	G	Tv
97	G	A	Ts
98	A	G	Ts
98	A	C	Tv
99	T	C	Ts
100	G	A	Ts
101	A	G	Ts
102	C	T	Ts
103	G	A	Ts
103	G	T	Tv
105	A	T	Tv
105	A	G	Ts
106	G	A	Ts
108	T	G	Tv
109	T	C	Ts
111	C	T	Ts
112	T	G	Tv
112	T	A	Tv
117	A	T	Tv
117	A	G	Ts
118	A	C	Tv
119	G	C	Tv
123	T	C	Ts
123	T	A	Tv
124	G	T	Tv
126	G	A	Ts
126	G	T	Tv
126	G	C	Tv
127	A	G	Ts
129	C	T	Ts
132	C	T	Ts
134	C	T	Ts
134	C	G	Tv
135	C	T	Ts
136	T	C	Ts
137	C	T	Ts
138	T	A	Tv
138	T	G	Tv
140	A	C	Tv
141	A	G	Ts
142	G	A	Ts
144	C	T	Ts
145	A	G	Ts
147	G	T	Tv
148	C	T	Ts
150	T	A	Tv
150	T	C	Ts
152	A	G	Ts
153	C	T	Ts
158	A	G	Ts
159	T	C	Ts
162	T	C	Ts
165	A	T	Tv
165	A	G	Ts
171	A	G	Ts
172	C	A	Tv
174	C	T	Ts
174	C	A	Tv
175	A	G	Ts
178	C	T	Ts
180	T	C	Ts
182	A	G	Ts
183	G	A	Ts
186	T	C	Ts
190	C	T	Ts
192	T	C	Ts
194	A	G	Ts
198	C	T	Ts
199	T	C	Ts
201	G	T	Tv
201	G	A	Ts
204	A	G	Ts
206	A	T	Tv
207	G	A	Ts
209	C	T	Ts
210	T	A	Tv
211	G	A	Ts
212	G	T	Tv
217	G	A	Ts
218	T	C	Ts
219	T	C	Ts
219	T	G	Tv
223	C	T	Ts
223	C	A	Tv
225	C	T	Ts
225	C	A	Tv
227	G	A	Ts
227	G	T	Tv
228	G	A	Ts
229	G	A	Ts
230	T	C	Ts
231	T	C	Ts
232	A	G	Ts
232	A	T	Tv
233	T	C	Ts
234	T	A	Tv
237	A	G	Ts
240	T	C	Ts
242	C	T	Ts
243	T	C	Ts
245	T	C	Ts
246	G	T	Tv
246	G	C	Tv
247	C	A	Tv
251	A	G	Ts
252	T	C	Ts
256	G	A	Ts
257	T	C	Ts
259	C	T	Ts
259	C	A	Tv
263	A	G	Ts
264	G	A	Ts
264	G	T	Tv
265	C	T	Ts
267	T	C	Ts
269	A	G	Ts
269	A	C	Tv
270	G	A	Ts
270	G	T	Tv
271	G	A	Ts
274	G	A	Ts
275	A	G	Ts
276	T	C	Ts
276	T	A	Tv
278	C	T	Ts
279	A	T	Tv
280	G	A	Ts
281	C	T	Ts
282	C	T	Ts
285	T	C	Ts
286	C	T	Ts
286	C	A	Tv
287	C	T	Ts
287	C	A	Tv
288	T	C	Ts
291	G	T	Tv
292	A	C	Tv
293	C	T	Ts
294	A	G	Ts
294	A	T	Tv
295	C	T	Ts
296	C	G	Tv
296	C	T	Ts
297	T	C	Ts
298	A	T	Tv
299	A	G	Ts
300	G	A	Ts
300	G	T	Tv
300	G	C	Tv
301	T	C	Ts
302	A	G	Ts
303	T	C	Ts
304	A	T	Tv
305	A	G	Ts
305	A	T	Tv
306	G	A	Ts
307	T	A	Tv
308	T	C	Ts
309	T	A	Tv
309	T	C	Ts
310	G	A	Ts
311	T	A	Tv
312	T	A	Tv
312	T	G	Tv
312	T	C	Ts
313	C	T	Ts
314	G	A	Ts
315	C	T	Ts
315	C	A	Tv
316	A	G	Ts
316	A	T	Tv
317	T	C	Ts
318	T	C	Ts
322	C	T	Ts
323	C	T	Ts
323	C	A	Tv
324	A	G	Ts
325	G	A	Ts
330	G	A	Ts
330	G	T	Tv
336	T	G	Tv
339	A	T	Tv
341	T	C	Ts
342	G	T	Tv
342	G	A	Ts
345	A	G	Ts
346	G	A	Ts
347	C	T	Ts
351	T	C	Ts
354	C	T	Ts
356	A	G	Ts
357	T	C	Ts
360	T	C	Ts
361	T	A	Tv
362	C	T	Ts
363	A	G	Ts
364	C	T	Ts
365	C	G	Tv
366	A	C	Tv
366	A	G	Ts
367	T	G	Tv
368	C	A	Tv
368	C	T	Ts
369	T	C	Ts
372	T	C	Ts
372	T	A	Tv
373	G	C	Tv
375	T	C	Ts
378	C	T	Ts
381	A	G	Ts
386	C	T	Ts
387	T	C	Ts
389	T	G	Tv
390	G	T	Tv
390	G	A	Ts
390	G	C	Tv
393	G	A	Ts
394	C	A	Tv
394	C	T	Ts
395	C	A	Tv
395	C	T	Ts
396	C	T	Ts
396	C	A	Tv
399	T	C	Ts
401	T	C	Ts
401	T	G	Tv
402	C	T	Ts
404	C	T	Ts
408	T	C	Ts
411	G	A	Ts
414	T	C	Ts
415	T	C	Ts
417	A	G	Ts
417	A	C	Tv
420	C	T	Ts
423	T	C	Ts
425	A	G	Ts
426	T	C	Ts
432	A	G	Ts
438	T	C	Ts
442	G	A	Ts
444	T	C	Ts
447	T	C	Ts
453	C	T	Ts
455	T	C	Ts
456	A	G	Ts
458	A	G	Ts
459	T	C	Ts
462	T	C	Ts
463	G	A	Ts
465	C	T	Ts
467	G	A	Ts
467	G	T	Tv
468	T	C	Ts
469	G	C	Tv
469	G	A	Ts
471	C	T	Ts
473	C	T	Ts
474	T	C	Ts
475	T	C	Ts
476	T	A	Tv
477	T	C	Ts
479	G	T	Tv
479	G	A	Ts
483	C	T	Ts
486	G	C	Tv
486	G	T	Tv
489	C	T	Ts
492	T	C	Ts
495	G	T	Tv
498	A	G	Ts
499	T	C	Ts
501	A	G	Ts
502	C	T	Ts
505	A	G	Ts
511	G	A	Ts
513	T	C	Ts
516	T	C	Ts
517	G	A	Ts
518	C	T	Ts
519	T	C	Ts
519	T	G	Tv
522	C	T	Ts
525	A	G	Ts
528	C	T	Ts
531	A	G	Ts
532	G	T	Tv
534	A	T	Tv
538	A	G	Ts
540	C	T	Ts
546	T	C	Ts
549	A	T	Tv
549	A	G	Ts
550	C	A	Tv
550	C	T	Ts
551	C	T	Ts
556	G	A	Ts
556	G	T	Tv
557	T	C	Ts
558	T	C	Ts
558	T	A	Tv
561	C	T	Ts
563	G	A	Ts
564	G	A	Ts
564	G	T	Tv
565	C	A	Tv
567	A	G	Ts
571	G	T	Tv
572	C	T	Ts
573	A	G	Ts
576	A	G	Ts
577	G	A	Ts
577	G	T	Tv
578	C	T	Ts
579	A	G	Ts
580	G	A	Ts
580	G	T	Tv
585	T	G	Tv
585	T	C	Ts
586	A	G	Ts
587	C	T	Ts
588	G	T	Tv
588	G	A	Ts
591	C	T	Ts
592	A	G	Ts
593	C	T	Ts
595	A	G	Ts
595	A	C	Tv
596	C	A	Tv
596	C	T	Ts
597	T	C	Ts
602	C	T	Ts
603	A	G	Ts
603	A	T	Tv
605	T	C	Ts
606	T	C	Ts
609	T	C	Ts
610	G	T	Tv
611	T	C	Ts
611	T	A	Tv
612	T	C	Ts
613	T	G	Tv
614	T	A	Tv
616	G	A	Ts
618	T	C	Ts
624	G	A	Ts
625	T	C	Ts
627	C	T	Ts
630	T	C	Ts
630	T	A	Tv
633	T	A	Tv
633	T	C	Ts
634	G	T	Tv
634	G	A	Ts
636	T	C	Ts
637	A	G	Ts
638	T	C	Ts
642	T	C	Ts
645	A	C	Tv
648	C	T	Ts
650	G	A	Ts
650	G	T	Tv
651	G	A	Ts
651	G	T	Tv
657	T	C	Ts
658	C	T	Ts
660	C	T	Ts
661	A	C	Tv
662	A	G	Ts
663	T	C	Ts
664	C	A	Tv
665	G	T	Tv
666	A	G	Ts
667	T	C	Ts
669	T	C	Ts
670	A	G	Ts
671	C	T	Ts
672	C	T	Ts
672	C	A	Tv
674	C	T	Ts
676	A	G	Ts
677	C	T	Ts
679	C	T	Ts
679	C	A	Tv
681	T	A	Tv
681	T	C	Ts
683	A	G	Ts
683	A	C	Tv
687	C	T	Ts
693	C	T	Ts
694	C	A	Tv
694	C	T	Ts
696	T	C	Ts
696	T	A	Tv
697	G	A	Ts
699	G	T	Tv
699	G	A	Ts
700	G	A	Ts
701	C	T	Ts
707	A	G	Ts
708	G	A	Ts
710	A	G	Ts
711	C	T	Ts
712	A	G	Ts
713	A	G	Ts
716	A	G	Ts
717	T	C	Ts
721	C	T	Ts
722	C	T	Ts
722	C	A	Tv
724	C	T	Ts
726	A	G	Ts
727	A	G	Ts
728	C	T	Ts
732	A	G	Ts
733	G	A	Ts
733	G	T	Tv
734	A	T	Tv
735	C	T	Ts
736	C	T	Ts
736	C	A	Tv
737	A	G	Ts
738	T	C	Ts
739	G	T	Tv
741	T	C	Ts
742	G	A	Ts
744	C	T	Ts
745	A	G	Ts
746	T	C	Ts
747	A	G	Ts
748	C	T	Ts
751	G	A	Ts
754	C	A	Tv
756	T	A	Tv
757	C	T	Ts
759	T	G	Tv
761	C	T	Ts
762	T	A	Tv
762	T	C	Ts
764	C	T	Ts
768	A	G	Ts
770	C	T	Ts
771	T	A	Tv
774	A	C	Tv
774	A	G	Ts
775	A	G	Ts
775	A	C	Tv
777	T	C	Ts
778	G	A	Ts
779	C	T	Ts
780	C	T	Ts
781	G	A	Ts
781	G	T	Tv
782	T	G	Tv
782	T	C	Ts
783	T	C	Ts
783	T	A	Tv
784	T	C	Ts
786	A	G	Ts
787	G	A	Ts
789	T	C	Ts
790	A	G	Ts
792	G	T	Tv
795	T	C	Ts
796	G	A	Ts
797	C	T	Ts
798	T	C	Ts
798	T	G	Tv
800	C	T	Ts
801	A	G	Ts
802	T	C	Ts
806	A	G	Ts
807	A	G	Ts
809	A	G	Ts
810	A	G	Ts
811	T	C	Ts
813	A	G	Ts
814	C	T	Ts
816	G	T	Tv
816	G	A	Ts
817	C	A	Tv
820	A	G	Ts
821	A	G	Ts
822	T	C	Ts
823	G	A	Ts
826	A	C	Tv
827	T	C	Ts
828	G	T	Tv
828	G	C	Tv
828	G	A	Ts
830	A	G	Ts
831	T	A	Tv
831	T	C	Ts
832	G	A	Ts
833	G	A	Ts
834	A	G	Ts
835	C	T	Ts
836	G	A	Ts
839	C	T	Ts
839	C	A	Tv
840	C	T	Ts
841	A	G	Ts
846	G	A	Ts
847	G	A	Ts
847	G	T	Tv
848	G	A	Ts
850	A	G	Ts
851	G	A	Ts
851	G	T	Tv
853	G	A	Ts
854	C	T	Ts
855	T	C	Ts
856	T	C	Ts
858	A	G	Ts
859	T	G	Tv
859	T	C	Ts
864	A	C	Tv
867	T	C	Ts
873	T	C	Ts
877	C	T	Ts
877	C	A	Tv
879	T	C	Ts
885	T	C	Ts
886	G	A	Ts
888	T	C	Ts
889	G	A	Ts
894	A	C	Tv
900	C	T	Ts
901	T	G	Tv
902	C	T	Ts
902	C	G	Tv
903	A	T	Tv
903	A	G	Ts
904	G	A	Ts
907	G	A	Ts
908	T	G	Tv
909	T	C	Ts
911	C	T	Ts
912	T	A	Tv
912	T	C	Ts
914	T	C	Ts
915	C	T	Ts
915	C	A	Tv
916	C	A	Tv
918	A	G	Ts

## Sheet: nsp6
Table S2. Types of instances of polymorphisms found in the SARS-CoV-2 Spanish sequences and their distribution with reference to the sequence NC_045512.2
Locus nsp6
Nucleotide position	NC_045512.2	Mutation	Transition (Ts) or Tv (Tv)
1	A	G	Ts
4	G	A	Ts
4	G	T	Tv
5	C	T	Ts
5	C	A	Tv
6	A	T	Tv
6	A	G	Ts
7	G	A	Ts
7	G	T	Tv
9	G	T	Tv
10	A	G	Ts
11	A	G	Ts
12	A	C	Tv
12	A	G	Ts
13	A	C	Tv
14	G	A	Ts
14	G	T	Tv
15	A	G	Ts
16	A	G	Ts
17	C	T	Ts
19	A	G	Ts
19	A	C	Tv
20	T	C	Ts
21	C	T	Ts
23	A	G	Ts
23	A	C	Tv
23	A	T	Tv
24	G	T	Tv
24	G	A	Ts
25	G	A	Ts
25	G	T	Tv
26	G	T	Tv
28	A	G	Ts
28	A	T	Tv
29	C	T	Ts
30	A	G	Ts
31	C	T	Ts
31	C	A	Tv
33	C	T	Ts
33	C	A	Tv
36	C	T	Ts
42	G	A	Ts
43	T	C	Ts
45	A	G	Ts
48	C	T	Ts
49	A	G	Ts
50	C	T	Ts
51	A	T	Tv
52	A	G	Ts
53	T	C	Ts
53	T	A	Tv
55	T	C	Ts
56	T	C	Ts
57	G	T	Tv
59	C	T	Ts
61	T	C	Ts
63	A	G	Ts
64	C	T	Ts
66	T	C	Ts
66	T	G	Tv
69	A	G	Ts
70	G	T	Tv
70	G	A	Ts
75	A	T	Tv
76	G	T	Tv
77	T	C	Ts
78	C	T	Ts
81	G	T	Tv
84	T	C	Ts
87	T	G	Tv
87	T	C	Ts
88	C	A	Tv
89	A	G	Ts
89	A	C	Tv
90	A	G	Ts
93	G	T	Tv
94	T	C	Ts
95	C	T	Ts
96	T	C	Ts
97	T	C	Ts
98	T	G	Tv
99	G	C	Tv
99	G	A	Ts
99	G	T	Tv
102	C	T	Ts
103	T	C	Ts
104	T	C	Ts
106	T	C	Ts
106	T	A	Tv
110	T	G	Tv
111	G	T	Tv
111	G	A	Ts
112	T	A	Tv
113	A	G	Ts
114	T	C	Ts
115	G	A	Ts
116	A	G	Ts
117	A	G	Ts
117	A	T	Tv
118	A	T	Tv
119	A	G	Ts
120	T	C	Ts
120	T	A	Tv
122	C	T	Ts
122	C	A	Tv
123	C	T	Ts
123	C	A	Tv
126	T	C	Ts
127	T	C	Ts
129	A	T	Tv
129	A	G	Ts
130	C	T	Ts
130	C	A	Tv
131	C	T	Ts
132	T	C	Ts
132	T	G	Tv
133	T	C	Ts
136	G	A	Ts
136	G	T	Tv
137	C	T	Ts
137	C	G	Tv
138	T	A	Tv
138	T	G	Tv
138	T	C	Ts
139	A	T	Tv
139	A	C	Tv
140	T	C	Ts
140	T	A	Tv
141	G	T	Tv
141	G	A	Ts
142	G	A	Ts
142	G	T	Tv
144	T	C	Ts
144	T	G	Tv
145	A	G	Ts
145	A	T	Tv
146	T	C	Ts
146	T	A	Tv
148	A	T	Tv
148	A	G	Ts
149	T	C	Ts
149	T	A	Tv
150	T	A	Tv
150	T	C	Ts
151	G	A	Ts
151	G	T	Tv
152	C	T	Ts
152	C	G	Tv
153	T	C	Ts
154	A	T	Tv
154	A	G	Ts
155	T	C	Ts
155	T	A	Tv
156	G	A	Ts
156	G	T	Tv
157	T	G	Tv
158	C	T	Ts
159	T	C	Ts
160	G	T	Tv
161	C	G	Tv
162	T	C	Ts
162	T	A	Tv
163	T	A	Tv
164	T	C	Ts
165	T	C	Ts
166	G	A	Ts
166	G	T	Tv
167	C	T	Ts
168	A	T	Tv
170	T	C	Ts
172	A	C	Tv
172	A	G	Ts
174	G	C	Tv
174	G	T	Tv
174	G	A	Ts
177	T	G	Tv
177	T	C	Ts
180	C	T	Ts
180	C	A	Tv
182	A	G	Ts
183	A	G	Ts
186	T	C	Ts
188	A	G	Ts
192	T	C	Ts
195	A	G	Ts
196	T	C	Ts
198	T	C	Ts
199	C	T	Ts
201	C	T	Ts
204	T	C	Ts
205	T	A	Tv
206	T	A	Tv
207	G	T	Tv
207	G	A	Ts
208	T	G	Tv
209	T	A	Tv
211	T	G	Tv
213	G	A	Ts
213	G	T	Tv
215	T	C	Ts
215	T	G	Tv
216	A	T	Tv
218	C	A	Tv
219	T	A	Tv
220	T	A	Tv
220	T	C	Ts
222	T	A	Tv
223	C	T	Ts
224	T	A	Tv
225	T	A	Tv
226	G	A	Ts
227	C	T	Ts
228	C	T	Ts
228	C	A	Tv
229	A	G	Ts
229	A	T	Tv
230	C	T	Ts
230	C	G	Tv
231	T	A	Tv
231	T	C	Ts
232	G	A	Ts
233	T	G	Tv
233	T	C	Ts
234	A	G	Ts
234	A	T	Tv
235	G	A	Ts
235	G	T	Tv
236	C	T	Ts
237	T	C	Ts
238	T	A	Tv
238	T	C	Ts
239	A	T	Tv
240	T	C	Ts
240	T	A	Tv
240	T	G	Tv
242	T	A	Tv
242	T	G	Tv
242	T	C	Ts
245	A	G	Ts
246	T	C	Ts
247	A	G	Ts
248	T	C	Ts
249	G	A	Ts
249	G	T	Tv
250	G	T	Tv
250	G	A	Ts
252	C	T	Ts
254	A	T	Tv
255	T	C	Ts
256	A	G	Ts
258	G	A	Ts
258	G	T	Tv
259	C	A	Tv
260	C	T	Ts
261	T	C	Ts
262	G	T	Tv
263	C	T	Ts
264	T	C	Ts
265	A	T	Tv
266	G	C	Tv
269	G	T	Tv
270	G	C	Tv
271	G	T	Tv
271	G	C	Tv
272	T	C	Ts
272	T	A	Tv
273	G	A	Ts
273	G	C	Tv
274	A	G	Ts
274	A	T	Tv
275	T	G	Tv
276	G	T	Tv
277	C	T	Ts
277	C	A	Tv
278	G	A	Ts
279	T	C	Ts
280	A	T	Tv
280	A	G	Ts
282	T	A	Tv
283	A	G	Ts
283	A	T	Tv
285	G	T	Tv
286	A	G	Ts
287	C	T	Ts
288	A	G	Ts
290	G	T	Tv
290	G	A	Ts
291	G	T	Tv
292	T	C	Ts
293	T	A	Tv
294	G	T	Tv
294	G	A	Ts
295	G	T	Tv
295	G	A	Ts
296	A	G	Ts
297	T	C	Ts
299	T	C	Ts
299	T	G	Tv
299	T	A	Tv
300	G	T	Tv
301	G	T	Tv
303	T	C	Ts
304	G	A	Ts
305	A	G	Ts
306	T	A	Tv
306	T	C	Ts
307	A	G	Ts
307	A	T	Tv
308	C	T	Ts
308	C	A	Tv
310	A	G	Ts
311	G	A	Ts
312	T	C	Ts
312	T	G	Tv
313	T	A	Tv
314	T	G	Tv
314	T	C	Ts
315	G	T	Tv
315	G	C	Tv
315	G	A	Ts
316	T	A	Tv
316	T	C	Ts
316	T	G	Tv
317	C	T	Ts
317	C	A	Tv
317	C	G	Tv
318	T	G	Tv
318	T	A	Tv
318	T	C	Ts
319	G	A	Ts
319	G	T	Tv
319	G	C	Tv
320	G	T	Tv
320	G	A	Ts
321	T	A	Tv
321	T	G	Tv
321	T	C	Ts
322	T	A	Tv
323	T	A	Tv
323	T	C	Ts
324	T	G	Tv
324	T	A	Tv
325	A	G	Ts
326	A	G	Ts
327	G	C	Tv
327	G	T	Tv
328	C	T	Ts
328	C	G	Tv
329	T	G	Tv
330	A	C	Tv
330	A	T	Tv
331	A	G	Ts
331	A	C	Tv
332	A	T	Tv
333	A	T	Tv
333	A	G	Ts
333	A	C	Tv
334	G	A	Ts
334	G	T	Tv
335	A	T	Tv
336	C	T	Ts
336	C	G	Tv
336	C	A	Tv
337	T	G	Tv
338	G	T	Tv
338	G	A	Ts
339	T	C	Ts
343	A	G	Ts
345	G	A	Ts
347	A	G	Ts
348	T	C	Ts
349	G	A	Ts
350	C	T	Ts
351	A	G	Ts
352	T	C	Ts
353	C	T	Ts
354	A	G	Ts
356	C	T	Ts
357	T	C	Ts
358	G	A	Ts
358	G	T	Tv
360	A	G	Ts
360	A	T	Tv
361	G	T	Tv
361	G	A	Ts
363	G	T	Tv
363	G	A	Ts
363	G	C	Tv
365	T	C	Ts
366	A	G	Ts
367	C	G	Tv
367	C	T	Ts
370	A	G	Ts
370	A	T	Tv
371	T	C	Ts
372	C	T	Ts
372	C	A	Tv
373	C	T	Ts
378	G	T	Tv
379	A	C	Tv
380	C	T	Ts
381	A	G	Ts
383	C	T	Ts
384	A	T	Tv
384	A	G	Ts
387	A	G	Ts
389	C	T	Ts
390	T	C	Ts
393	G	T	Tv
393	G	C	Tv
393	G	A	Ts
396	T	C	Ts
399	T	C	Ts
400	G	C	Tv
402	T	C	Ts
403	G	A	Ts
403	G	T	Tv
404	G	C	Tv
407	C	T	Ts
412	A	C	Tv
414	A	G	Ts
416	T	C	Ts
417	G	T	Tv
417	G	A	Ts
422	C	T	Ts
423	A	C	Tv
424	C	T	Ts
426	T	C	Ts
427	A	G	Ts
429	G	T	Tv
432	T	C	Ts
433	G	T	Tv
435	C	T	Ts
436	T	G	Tv
438	G	A	Ts
438	G	C	Tv
438	G	T	Tv
439	A	G	Ts
440	C	T	Ts
442	C	T	Ts
442	C	A	Tv
444	C	T	Ts
445	G	T	Tv
445	G	A	Ts
446	T	C	Ts
447	T	C	Ts
450	T	C	Ts
452	A	G	Ts
453	A	T	Tv
454	G	T	Tv
456	T	A	Tv
458	A	G	Ts
459	T	C	Ts
462	T	C	Ts
463	G	A	Ts
464	G	A	Ts
466	A	G	Ts
467	A	G	Ts
468	T	A	Tv
468	T	C	Ts
469	G	T	Tv
470	C	T	Ts
471	T	C	Ts
474	A	G	Ts
476	A	G	Ts
477	T	C	Ts
478	C	A	Tv
478	C	T	Ts
479	A	G	Ts
480	A	G	Ts
481	G	A	Ts
482	C	T	Ts
483	C	T	Ts
483	C	A	Tv
484	A	G	Ts
484	A	T	Tv
485	T	C	Ts
486	T	C	Ts
487	T	G	Tv
489	C	T	Ts
490	A	G	Ts
491	T	C	Ts
492	G	A	Ts
492	G	T	Tv
495	G	T	Tv
496	G	T	Tv
498	T	C	Ts
499	C	T	Ts
502	A	G	Ts
503	T	C	Ts
504	A	G	Ts
506	T	C	Ts
507	C	T	Ts
510	T	C	Ts
511	G	A	Ts
511	G	C	Tv
513	T	C	Ts
513	T	A	Tv
514	A	G	Ts
515	C	T	Ts
515	C	A	Tv
516	T	C	Ts
517	T	A	Tv
518	C	T	Ts
518	C	G	Tv
519	T	A	Tv
520	A	G	Ts
521	A	T	Tv
522	C	T	Ts
522	C	A	Tv
523	T	C	Ts
523	T	A	Tv
524	A	T	Tv
524	A	C	Tv
524	A	G	Ts
525	C	T	Ts
525	C	A	Tv
527	C	T	Ts
527	C	G	Tv
528	A	G	Ts
530	G	T	Tv
531	T	C	Ts
531	T	G	Tv
532	G	A	Ts
532	G	T	Tv
533	T	G	Tv
534	A	T	Tv
534	A	G	Ts
535	G	A	Ts
535	G	C	Tv
535	G	T	Tv
536	T	A	Tv
537	T	G	Tv
537	T	C	Ts
537	T	A	Tv
538	A	G	Ts
539	C	T	Ts
539	C	A	Tv
539	C	G	Tv
540	A	G	Ts
541	A	G	Ts
541	A	T	Tv
542	C	T	Ts
543	T	G	Tv
543	T	C	Ts
544	G	A	Ts
544	G	T	Tv
545	T	G	Tv
546	C	A	Tv
546	C	T	Ts
547	A	G	Ts
547	A	C	Tv
548	T	C	Ts
549	G	T	Tv
549	G	C	Tv
550	T	G	Tv
550	T	A	Tv
552	T	G	Tv
553	T	C	Ts
554	T	C	Ts
555	G	T	Tv
556	G	T	Tv
556	G	C	Tv
558	C	T	Ts
559	A	G	Ts
560	G	A	Ts
561	A	G	Ts
562	G	T	Tv
562	G	A	Ts
563	G	T	Tv
565	A	G	Ts
565	A	T	Tv
567	T	C	Ts
568	G	T	Tv
568	G	A	Ts
569	T	G	Tv
571	T	C	Ts
571	T	A	Tv
573	T	C	Ts
575	T	C	Ts
576	G	T	Tv
578	G	T	Tv
580	G	C	Tv
580	G	T	Tv
582	T	C	Ts
583	G	A	Ts
584	A	C	Tv
584	A	G	Ts
585	G	T	Tv
586	T	A	Tv
587	A	G	Ts
588	T	C	Ts
589	T	C	Ts
590	G	T	Tv
591	C	T	Ts
592	C	T	Ts
593	C	T	Ts
595	A	G	Ts
596	T	C	Ts
597	T	G	Tv
597	T	C	Ts
598	T	C	Ts
598	T	G	Tv
600	C	T	Ts
601	T	C	Ts
602	T	C	Ts
603	C	T	Ts
604	A	G	Ts
604	A	T	Tv
607	A	G	Ts
607	A	C	Tv
608	C	T	Ts
609	T	A	Tv
611	G	A	Ts
611	G	T	Tv
613	A	T	Tv
614	A	T	Tv
615	T	C	Ts
617	C	T	Ts
617	C	A	Tv
619	C	A	Tv
621	T	C	Ts
621	T	G	Tv
621	T	A	Tv
622	C	A	Tv
623	A	G	Ts
624	G	T	Tv
624	G	C	Tv
628	A	G	Ts
629	T	C	Ts
632	T	C	Ts
633	G	T	Tv
634	C	T	Ts
637	G	A	Ts
647	T	C	Ts
648	C	T	Ts
649	T	C	Ts
654	C	T	Ts
657	T	C	Ts
658	T	A	Tv
658	T	C	Ts
660	T	G	Tv
662	G	T	Tv
663	T	C	Ts
664	A	T	Tv
666	T	C	Ts
666	T	G	Tv
669	T	C	Ts
670	T	C	Ts
672	C	T	Ts
673	T	C	Ts
674	T	A	Tv
675	T	C	Ts
675	T	A	Tv
678	C	G	Tv
678	C	T	Ts
679	C	A	Tv
679	C	T	Ts
681	C	T	Ts
681	C	G	Tv
682	T	C	Ts
685	T	A	Tv
686	G	A	Ts
687	T	C	Ts
688	T	C	Ts
688	T	A	Tv
688	T	G	Tv
691	C	A	Tv
691	C	T	Ts
693	C	T	Ts
696	C	T	Ts
697	C	T	Ts
697	C	A	Tv
698	G	A	Ts
699	C	T	Ts
699	C	A	Tv
700	T	C	Ts
701	A	G	Ts
702	C	T	Ts
703	T	C	Ts
704	T	G	Tv
704	T	C	Ts
705	T	C	Ts
709	C	T	Ts
712	A	C	Tv
713	C	T	Ts
715	C	T	Ts
717	T	A	Tv
719	G	T	Tv
720	T	G	Tv
721	G	A	Ts
721	G	T	Tv
723	T	G	Tv
726	T	C	Ts
729	T	C	Ts
732	C	T	Ts
741	T	C	Ts
742	A	C	Tv
747	G	A	Ts
747	G	T	Tv
750	G	A	Ts
756	A	G	Ts
758	A	G	Ts
759	T	C	Ts
765	T	C	Ts
771	G	T	Tv
771	G	A	Ts
772	G	A	Ts
774	A	G	Ts
775	C	T	Ts
777	A	G	Ts
777	A	C	Tv
778	C	T	Ts
778	C	A	Tv
779	T	C	Ts
780	C	T	Ts
780	C	A	Tv
781	C	T	Ts
783	A	G	Ts
785	C	T	Ts
786	C	T	Ts
786	C	A	Tv
788	A	G	Ts
788	A	C	Tv
789	G	T	Tv
789	G	A	Ts
790	A	G	Ts
791	A	G	Ts
795	C	T	Ts
796	A	T	Tv
796	A	G	Ts
799	G	A	Ts
800	A	G	Ts
801	T	C	Ts
802	G	T	Tv
802	G	A	Ts
803	C	T	Ts
804	C	T	Ts
804	C	A	Tv
807	C	T	Ts
809	A	G	Ts
810	A	G	Ts
811	C	A	Tv
813	C	T	Ts
818	T	C	Ts
822	A	G	Ts
825	G	T	Tv
827	T	C	Ts
828	G	A	Ts
829	G	A	Ts
831	T	C	Ts
832	G	A	Ts
837	T	A	Tv
840	C	A	Tv
840	C	T	Ts
841	A	G	Ts
842	A	G	Ts
844	C	A	Tv
845	C	T	Ts
845	C	A	Tv
850	A	G	Ts
852	C	T	Ts
852	C	A	Tv
855	A	C	Tv
855	A	G	Ts
856	G	A	Ts
858	A	G	Ts
858	A	T	Tv
860	C	T	Ts
861	C	T	Ts
861	C	A	Tv
863	C	T	Ts
865	G	T	Tv
867	A	G	Ts
870	G	T	Tv
870	G	A	Ts
870	G	C	Tv

## Sheet: nsp7
Table S2. Types of instances of polymorphisms found in the SARS-CoV-2 Spanish sequences and their distribution with reference to the sequence NC_045512.2
Locus nsp7
Nucleotide position	NC_045512.2	Mutation	Transition (Ts) or Tv (Tv)
3	T	C	Ts
5	A	G	Ts
6	A	G	Ts
7	A	T	Tv
8	T	G	Tv
9	G	T	Tv
9	G	A	Ts
10	T	G	Tv
10	T	C	Ts
11	C	A	Tv
12	A	G	Ts
13	G	A	Ts
14	A	T	Tv
15	T	C	Ts
15	T	G	Tv
16	G	T	Tv
16	G	A	Ts
17	T	A	Tv
20	A	G	Ts
20	A	T	Tv
21	G	T	Tv
22	T	G	Tv
23	G	C	Tv
24	C	T	Ts
24	C	A	Tv
25	A	C	Tv
26	C	A	Tv
26	C	T	Ts
27	A	G	Ts
27	A	T	Tv
28	T	C	Ts
29	C	A	Tv
30	A	G	Ts
31	G	T	Tv
32	T	A	Tv
33	A	G	Ts
34	G	A	Ts
34	G	T	Tv
35	T	C	Ts
36	C	T	Ts
36	C	A	Tv
37	T	C	Ts
38	T	A	Tv
39	A	G	Ts
39	A	C	Tv
40	C	T	Ts
41	T	C	Ts
42	C	T	Ts
43	T	C	Ts
43	T	G	Tv
44	C	T	Ts
44	C	A	Tv
45	A	G	Ts
46	G	T	Tv
48	T	C	Ts
50	T	G	Tv
51	G	C	Tv
51	G	A	Ts
52	C	A	Tv
54	A	C	Tv
55	C	A	Tv
56	A	G	Ts
57	A	C	Tv
58	C	T	Ts
59	T	C	Ts
60	C	T	Ts
60	C	A	Tv
61	A	G	Ts
61	A	C	Tv
62	G	A	Ts
63	A	G	Ts
64	G	T	Tv
65	T	A	Tv
66	A	G	Ts
67	G	A	Ts
68	A	G	Ts
68	A	T	Tv
69	A	T	Tv
69	A	G	Ts
70	T	C	Ts
71	C	A	Tv
71	C	T	Ts
72	A	G	Ts
72	A	T	Tv
74	C	T	Ts
75	A	G	Ts
75	A	C	Tv
76	T	A	Tv
77	C	T	Ts
77	C	G	Tv
78	T	C	Ts
79	A	T	Tv
81	A	C	Tv
81	A	G	Ts
82	T	C	Ts
82	T	A	Tv
84	G	T	Tv
87	G	T	Tv
88	G	T	Tv
89	C	T	Ts
89	C	G	Tv
90	T	C	Ts
91	C	T	Ts
92	A	C	Tv
94	T	G	Tv
95	G	C	Tv
95	G	T	Tv
96	T	C	Ts
97	G	T	Tv
97	G	A	Ts
98	T	C	Ts
99	C	T	Ts
99	C	A	Tv
100	C	G	Tv
101	A	G	Ts
102	G	A	Ts
102	G	T	Tv
103	T	C	Ts
104	T	G	Tv
105	A	G	Ts
106	C	T	Ts
108	C	T	Ts
109	A	T	Tv
110	A	C	Tv
113	A	G	Ts
114	C	T	Ts
116	T	C	Ts
117	T	C	Ts
118	C	T	Ts
120	C	T	Ts
120	C	A	Tv
121	T	C	Ts
122	T	A	Tv
123	A	G	Ts
123	A	T	Tv
124	G	C	Tv
124	G	A	Ts
125	C	T	Ts
125	C	G	Tv
126	T	A	Tv
126	T	C	Ts
127	A	T	Tv
129	A	G	Ts
130	G	A	Ts
131	A	G	Ts
131	A	T	Tv
132	T	C	Ts
132	T	A	Tv
133	A	G	Ts
133	A	C	Tv
134	C	A	Tv
134	C	T	Ts
135	T	C	Ts
135	T	A	Tv
136	A	C	Tv
137	C	T	Ts
138	T	G	Tv
141	A	G	Ts
142	G	A	Ts
143	C	A	Tv
143	C	T	Ts
143	C	G	Tv
144	C	T	Ts
144	C	A	Tv
146	T	A	Tv
147	T	C	Ts
148	G	T	Tv
149	A	G	Ts
150	A	G	Ts
150	A	C	Tv
151	A	T	Tv
153	A	C	Tv
153	A	G	Ts
154	A	T	Tv
157	G	T	Tv
158	T	C	Ts
159	T	A	Tv
159	T	C	Ts
161	C	T	Ts
163	C	T	Ts
166	C	T	Ts
166	C	A	Tv
167	T	A	Tv
168	T	C	Ts
171	T	A	Tv
171	T	C	Ts
172	G	A	Ts
172	G	T	Tv
173	T	C	Ts
173	T	G	Tv
174	T	C	Ts
177	G	C	Tv
177	G	A	Ts
177	G	T	Tv
178	C	T	Ts
178	C	A	Tv
179	T	C	Ts
180	T	C	Ts
180	T	A	Tv
180	T	G	Tv
181	T	G	Tv
183	C	T	Ts
184	A	G	Ts
184	A	C	Tv
186	G	T	Tv
186	G	A	Ts
189	G	A	Ts
189	G	T	Tv
190	G	C	Tv
190	G	A	Ts
191	G	A	Ts
192	T	A	Tv
192	T	C	Ts
192	T	G	Tv
194	C	T	Ts
194	C	G	Tv
195	T	C	Ts
196	G	A	Ts
197	T	C	Ts
198	A	G	Ts
199	G	A	Ts
199	G	T	Tv
201	C	T	Ts
202	A	G	Ts
203	T	C	Ts
206	A	G	Ts
207	C	T	Ts
210	G	T	Tv
210	G	A	Ts
211	C	T	Ts
213	T	C	Ts
216	T	C	Ts
219	A	C	Tv
219	A	G	Ts
222	A	G	Ts
223	A	G	Ts
224	T	C	Ts
225	G	T	Tv
226	C	T	Ts
226	C	A	Tv
228	G	T	Tv
228	G	A	Ts
229	G	A	Ts
231	C	T	Ts
232	A	G	Ts
233	A	G	Ts
234	C	T	Ts
237	G	A	Ts
238	G	A	Ts
239	C	T	Ts
240	A	T	Tv
240	A	G	Ts
242	C	T	Ts
243	C	T	Ts
243	C	A	Tv
244	T	C	Ts
246	A	G	Ts

## Sheet: nsp8
Table S2. Types of instances of polymorphisms found in the SARS-CoV-2 Spanish sequences and their distribution with reference to the sequence NC_045512.2
Locus nsp8
Nucleotide position	NC_045512.2	Mutation	Transition (Ts) or Tv (Tv)
1	G	A	Ts
3	T	C	Ts
3	T	A	Tv
4	A	G	Ts
4	A	T	Tv
6	A	G	Ts
8	C	T	Ts
9	C	T	Ts
9	C	A	Tv
10	T	A	Tv
11	C	T	Ts
12	A	G	Ts
15	G	C	Tv
15	G	T	Tv
20	G	A	Ts
22	T	A	Tv
23	C	T	Ts
24	C	T	Ts
25	C	T	Ts
25	C	A	Tv
26	T	G	Tv
27	T	C	Ts
28	C	T	Ts
29	C	T	Ts
30	A	T	Tv
30	A	G	Ts
32	C	T	Ts
33	A	C	Tv
33	A	G	Ts
34	T	C	Ts
37	G	T	Tv
37	G	A	Ts
38	C	A	Tv
39	A	T	Tv
39	A	G	Ts
40	G	A	Ts
40	G	T	Tv
41	C	T	Ts
42	T	C	Ts
43	T	C	Ts
45	T	G	Tv
46	G	T	Tv
47	C	T	Ts
48	T	C	Ts
50	C	T	Ts
51	T	C	Ts
54	T	G	Tv
54	T	C	Ts
57	A	C	Tv
58	G	A	Ts
60	A	G	Ts
61	G	T	Tv
61	G	A	Ts
62	C	T	Ts
63	T	C	Ts
64	T	C	Ts
66	T	C	Ts
68	A	G	Ts
69	G	A	Ts
71	A	G	Ts
72	G	T	Tv
72	G	A	Ts
74	C	T	Ts
75	T	C	Ts
76	G	A	Ts
76	G	T	Tv
77	T	C	Ts
79	G	T	Tv
79	G	A	Ts
80	C	T	Ts
81	T	C	Ts
84	T	G	Tv
84	T	A	Tv
88	G	T	Tv
89	A	G	Ts
89	A	C	Tv
90	T	C	Ts
91	T	C	Ts
92	C	T	Ts
93	T	C	Ts
96	A	G	Ts
96	A	C	Tv
97	G	T	Tv
97	G	A	Ts
99	T	C	Ts
100	G	T	Tv
100	G	A	Ts
103	C	A	Tv
103	C	T	Ts
104	T	C	Ts
107	A	G	Ts
108	A	G	Ts
110	A	G	Ts
111	G	T	Tv
111	G	A	Ts
115	A	G	Ts
116	A	G	Ts
116	A	C	Tv
117	G	A	Ts
118	A	T	Tv
119	A	T	Tv
120	G	A	Ts
120	G	T	Tv
121	T	C	Ts
122	C	T	Ts
130	G	T	Tv
132	G	T	Tv
134	C	T	Ts
138	A	G	Ts
139	T	G	Tv
140	C	T	Ts
141	T	C	Ts
143	A	G	Ts
147	T	A	Tv
147	T	C	Ts
148	G	A	Ts
150	C	T	Ts
151	C	T	Ts
152	G	A	Ts
153	T	C	Ts
156	T	C	Ts
157	G	T	Tv
158	C	T	Ts
158	C	A	Tv
159	A	G	Ts
162	C	T	Ts
165	G	T	Tv
166	C	G	Tv
168	A	G	Ts
171	T	C	Ts
173	A	G	Ts
174	G	A	Ts
177	G	A	Ts
178	G	C	Tv
180	A	G	Ts
182	A	C	Tv
182	A	G	Ts
183	G	T	Tv
187	G	T	Tv
188	C	A	Tv
189	T	C	Ts
192	T	C	Ts
195	A	C	Tv
195	A	G	Ts
198	T	C	Ts
201	G	T	Tv
202	A	G	Ts
203	C	T	Ts
204	C	T	Ts
206	A	T	Tv
210	G	T	Tv
213	T	C	Ts
219	G	T	Tv
219	G	A	Ts
220	G	A	Ts
221	C	T	Ts
222	T	C	Ts
224	G	A	Ts
225	A	G	Ts
227	C	T	Ts
230	A	C	Tv
231	G	A	Ts
231	G	T	Tv
234	C	T	Ts
236	A	G	Ts
237	G	A	Ts
237	G	T	Tv
239	G	T	Tv
240	G	A	Ts
241	G	A	Ts
243	A	T	Tv
243	A	C	Tv
247	G	A	Ts
251	C	T	Ts
252	T	A	Tv
254	G	A	Ts
256	G	A	Ts
264	G	A	Ts
265	A	G	Ts
266	C	T	Ts
267	A	C	Tv
267	A	G	Ts
269	T	C	Ts
270	G	A	Ts
271	C	T	Ts
272	T	C	Ts
273	T	A	Tv
273	T	C	Ts
274	T	G	Tv
275	T	G	Tv
276	C	T	Ts
278	C	T	Ts
279	T	C	Ts
283	C	T	Ts
287	G	A	Ts
288	A	G	Ts
291	G	T	Tv
292	T	C	Ts
294	G	A	Ts
294	G	T	Tv
297	T	C	Ts
299	A	G	Ts
300	T	C	Ts
303	T	C	Ts
304	G	A	Ts
305	C	T	Ts
306	A	C	Tv
306	A	G	Ts
307	C	A	Tv
309	C	T	Ts
309	C	G	Tv
312	C	T	Ts
314	A	G	Ts
315	C	T	Ts
319	A	G	Ts
321	C	T	Ts
321	C	A	Tv
322	A	T	Tv
324	C	T	Ts
326	A	T	Tv
326	A	G	Ts
327	T	C	Ts
330	A	G	Ts
333	A	G	Ts
336	T	C	Ts
339	T	C	Ts
342	T	C	Ts
345	T	C	Ts
345	T	G	Tv
346	C	T	Ts
348	C	T	Ts
349	T	C	Ts
351	G	A	Ts
354	C	T	Ts
355	A	G	Ts
355	A	C	Tv
358	A	G	Ts
363	T	C	Ts
364	C	A	Tv
364	C	T	Ts
366	T	C	Ts
367	A	G	Ts
368	C	T	Ts
369	A	G	Ts
370	A	G	Ts
371	C	T	Ts
372	A	G	Ts
373	G	A	Ts
375	A	G	Ts
376	G	A	Ts
377	C	T	Ts
378	C	T	Ts
378	C	A	Tv
382	C	T	Ts
384	A	G	Ts
384	A	C	Tv
387	G	A	Ts
388	G	A	Ts
390	T	C	Ts
393	C	T	Ts
394	A	G	Ts
395	T	C	Ts
397	C	T	Ts
398	C	A	Tv
399	A	G	Ts
400	G	A	Ts
402	C	A	Tv
402	C	T	Ts
405	T	C	Ts
406	A	C	Tv
407	A	G	Ts
408	C	T	Ts
410	C	T	Ts
411	A	G	Ts
414	T	C	Ts
416	A	G	Ts
418	A	T	Tv
419	A	G	Ts
420	T	C	Ts
422	C	T	Ts
423	G	T	Tv
423	G	A	Ts
425	G	T	Tv
427	G	T	Tv
428	A	G	Ts
429	T	C	Ts
431	G	A	Ts
432	T	C	Ts
434	C	T	Ts
435	A	T	Tv
437	C	T	Ts
438	A	G	Ts
438	A	T	Tv
439	T	C	Ts
442	A	G	Ts
443	C	T	Ts
447	T	C	Ts
449	C	T	Ts
450	A	G	Ts
453	A	G	Ts
455	C	T	Ts
456	A	G	Ts
457	T	C	Ts
463	G	A	Ts
463	G	T	Tv
464	A	C	Tv
464	A	T	Tv
465	A	G	Ts
465	A	C	Tv
466	A	G	Ts
467	T	C	Ts
468	C	T	Ts
471	A	G	Ts
474	G	A	Ts
474	G	T	Tv
475	G	T	Tv
475	G	A	Ts
478	G	A	Ts
479	T	C	Ts
480	A	G	Ts
482	A	G	Ts
483	T	C	Ts
484	G	A	Ts
485	C	T	Ts
487	G	T	Tv
489	T	C	Ts
494	A	G	Ts
495	A	G	Ts
496	A	G	Ts
498	T	C	Ts
499	G	T	Tv
501	T	C	Ts
503	A	G	Ts
504	A	C	Tv
505	C	A	Tv
505	C	T	Ts
508	A	T	Tv
509	G	T	Tv
509	G	A	Ts
510	T	C	Ts
511	G	A	Ts
514	A	G	Ts
516	T	C	Ts
518	G	A	Ts
520	A	G	Ts
520	A	C	Tv
521	T	C	Ts
522	G	T	Tv
523	G	C	Tv
524	A	C	Tv
525	C	T	Ts
525	C	A	Tv
525	C	G	Tv
527	A	T	Tv
527	A	C	Tv
528	T	C	Ts
528	T	G	Tv
529	T	A	Tv
529	T	G	Tv
529	T	C	Ts
530	C	T	Ts
531	A	C	Tv
531	A	G	Ts
532	C	T	Ts
533	C	T	Ts
533	C	A	Tv
534	T	G	Tv
534	T	C	Ts
536	A	T	Tv
539	T	C	Ts
541	G	C	Tv
542	C	T	Ts
543	A	G	Ts
549	T	G	Tv
549	T	C	Ts
550	C	T	Ts
553	A	G	Ts
553	A	T	Tv
556	G	A	Ts
557	T	C	Ts
560	C	T	Ts
561	A	G	Ts
562	G	T	Tv
563	C	T	Ts
564	T	C	Ts
564	T	G	Tv
569	G	A	Ts
570	G	A	Ts
571	G	A	Ts
572	C	T	Ts
573	C	T	Ts
575	A	C	Tv
575	A	G	Ts
576	T	C	Ts
578	C	T	Ts
579	T	C	Ts
581	C	T	Ts
582	T	C	Ts
583	G	A	Ts
584	T	C	Ts
585	C	T	Ts
588	A	G	Ts
589	T	C	Ts
591	A	G	Ts
594	G	T	Tv

## Sheet: nsp9
Table S2. Types of instances of polymorphisms found in the SARS-CoV-2 Spanish sequences and their distribution with reference to the sequence NC_045512.2
Locus nsp9
Nucleotide position	NC_045512.2	Mutation	Transition (Ts) or Tv (Tv)
2	A	G	Ts
3	T	C	Ts
5	A	C	Tv
6	T	C	Ts
6	T	A	Tv
9	G	A	Ts
9	G	T	Tv
10	C	T	Ts
10	C	A	Tv
12	T	C	Ts
14	G	A	Ts
15	T	C	Ts
18	T	C	Ts
18	T	G	Tv
19	G	A	Ts
20	T	C	Ts
21	T	C	Ts
22	G	A	Ts
23	C	T	Ts
24	A	C	Tv
24	A	G	Ts
25	C	T	Ts
30	A	C	Tv
30	A	G	Ts
32	A	G	Ts
33	G	T	Tv
33	G	A	Ts
35	T	C	Ts
36	G	T	Tv
37	T	C	Ts
38	C	T	Ts
38	C	A	Tv
39	T	C	Ts
42	T	C	Ts
45	T	A	Tv
45	T	C	Ts
45	T	G	Tv
46	G	A	Ts
47	C	T	Ts
48	C	T	Ts
48	C	A	Tv
49	G	A	Ts
51	T	C	Ts
52	A	G	Ts
53	C	T	Ts
53	C	A	Tv
54	T	A	Tv
54	T	C	Ts
55	A	G	Ts
56	C	T	Ts
56	C	A	Tv
58	C	A	Tv
62	C	A	Tv
62	C	T	Ts
63	T	C	Ts
64	G	A	Ts
65	C	T	Ts
69	C	T	Ts
70	A	G	Ts
71	C	T	Ts
71	C	A	Tv
73	G	A	Ts
74	A	G	Ts
74	A	C	Tv
75	T	C	Ts
76	G	A	Ts
77	A	G	Ts
77	A	C	Tv
78	C	T	Ts
78	C	A	Tv
79	A	G	Ts
80	A	G	Ts
81	T	A	Tv
81	T	C	Ts
81	T	G	Tv
82	G	A	Ts
84	G	T	Tv
84	G	A	Ts
85	T	C	Ts
87	A	G	Ts
89	C	T	Ts
90	T	C	Ts
90	T	G	Tv
93	C	T	Ts
94	T	C	Ts
96	C	T	Ts
98	A	C	Tv
99	C	T	Ts
100	A	G	Ts
101	C	T	Ts
102	A	T	Tv
102	A	G	Ts
103	A	G	Ts
104	C	T	Ts
104	C	A	Tv
105	A	G	Ts
107	A	G	Ts
107	A	C	Tv
108	G	T	Tv
108	G	A	Ts
109	G	A	Ts
109	G	T	Tv
111	A	T	Tv
111	A	G	Ts
112	G	A	Ts
112	G	T	Tv
113	G	T	Tv
114	T	G	Tv
115	A	T	Tv
115	A	G	Ts
116	G	A	Ts
117	G	A	Ts
118	T	A	Tv
120	T	C	Ts
120	T	G	Tv
123	A	G	Ts
124	C	T	Ts
125	T	C	Ts
126	T	G	Tv
126	T	A	Tv
129	A	G	Ts
130	C	T	Ts
130	C	A	Tv
132	G	T	Tv
132	G	A	Ts
132	G	C	Tv
135	A	G	Ts
137	C	T	Ts
138	C	T	Ts
138	C	A	Tv
140	A	G	Ts
141	T	A	Tv
141	T	C	Ts
141	T	G	Tv
142	T	C	Ts
143	T	C	Ts
144	A	G	Ts
145	C	A	Tv
146	A	T	Tv
146	A	G	Ts
147	G	A	Ts
147	G	T	Tv
148	G	A	Ts
149	A	G	Ts
153	G	A	Ts
156	A	C	Tv
159	G	T	Tv
159	G	A	Ts
161	C	T	Ts
164	G	A	Ts
165	A	G	Ts
167	T	A	Tv
168	C	T	Ts
169	C	T	Ts
169	C	A	Tv
170	C	T	Ts
173	A	G	Ts
175	A	C	Tv
177	T	C	Ts
179	A	C	Tv
179	A	G	Ts
180	T	C	Ts
183	A	G	Ts
184	A	G	Ts
185	C	T	Ts
187	G	A	Ts
188	G	T	Tv
191	C	T	Ts
191	C	A	Tv
192	T	C	Ts
193	A	G	Ts
194	T	C	Ts
194	T	G	Tv
195	C	A	Tv
195	C	T	Ts
198	T	C	Ts
200	C	T	Ts
201	A	G	Ts
201	A	T	Tv
204	A	G	Ts
205	C	T	Ts
205	C	A	Tv
207	G	T	Tv
207	G	A	Ts
211	C	T	Ts
212	C	T	Ts
212	C	A	Tv
213	A	G	Ts
216	T	G	Tv
219	T	C	Ts
222	G	A	Ts
223	T	G	Tv
223	T	C	Ts
225	T	C	Ts
226	G	A	Ts
226	G	T	Tv
228	T	C	Ts
230	C	T	Ts
231	A	G	Ts
232	G	A	Ts
234	C	T	Ts
235	A	G	Ts
236	C	T	Ts
238	C	T	Ts
239	C	T	Ts
239	C	A	Tv
240	T	C	Ts
242	A	G	Ts
243	A	G	Ts
244	G	T	Tv
247	C	A	Tv
248	C	T	Ts
251	A	G	Ts
253	G	T	Tv
254	T	C	Ts
255	G	T	Tv
257	A	C	Tv
260	A	G	Ts
261	T	A	Tv
261	T	C	Ts
264	A	G	Ts
266	A	G	Ts
267	C	T	Ts
275	A	G	Ts
276	A	G	Ts
277	G	T	Tv
279	A	G	Ts
279	A	T	Tv
280	T	C	Ts
284	A	G	Ts
285	C	T	Ts
288	C	T	Ts
289	C	T	Ts
291	A	G	Ts
294	T	G	Tv
294	T	C	Ts
301	A	G	Ts
302	T	C	Ts
303	G	T	Tv
303	G	A	Ts
304	G	A	Ts
308	T	C	Ts
313	A	G	Ts
313	A	C	Tv
314	G	A	Ts
316	T	C	Ts
318	A	G	Ts
319	G	A	Ts
320	C	T	Ts
321	T	C	Ts
322	G	A	Ts
324	C	A	Tv
324	C	T	Ts
326	C	T	Ts
327	A	G	Ts
328	G	A	Ts
330	A	G	Ts
333	T	C	Ts
333	T	G	Tv
334	C	T	Ts
336	A	G	Ts
339	A	G	Ts

## Sheet: nsp10
Table S2. Types of instances of polymorphisms found in the SARS-CoV-2 Spanish sequences and their distribution with reference to the sequence NC_045512.2
Locus nsp10
Nucleotide position	NC_045512.2	Mutation	Transition (Ts) or Tv (Tv)
2	C	T	Ts
3	T	A	Tv
3	T	C	Ts
7	A	T	Tv
8	A	G	Ts
9	T	C	Ts
10	G	A	Ts
11	C	T	Ts
12	A	G	Ts
14	C	T	Ts
15	A	G	Ts
18	A	G	Ts
21	G	T	Tv
21	G	A	Ts
22	C	T	Ts
23	C	T	Ts
24	T	A	Tv
24	T	G	Tv
26	C	T	Ts
27	C	T	Ts
30	T	C	Ts
33	A	T	Tv
33	A	C	Tv
35	C	T	Ts
35	C	G	Tv
36	T	C	Ts
37	G	A	Ts
39	A	G	Ts
40	T	C	Ts
42	A	G	Ts
43	T	G	Tv
44	C	T	Ts
45	T	A	Tv
45	T	C	Ts
48	C	T	Ts
49	T	G	Tv
51	T	C	Ts
53	C	T	Ts
54	T	G	Tv
54	T	C	Ts
55	T	G	Tv
56	T	A	Tv
58	G	T	Tv
59	C	A	Tv
60	T	C	Ts
63	A	G	Ts
64	G	A	Ts
65	A	T	Tv
66	T	C	Ts
67	G	A	Ts
69	T	C	Ts
70	G	A	Ts
70	G	T	Tv
71	C	T	Ts
78	T	C	Ts
81	C	T	Ts
83	A	G	Ts
85	G	T	Tv
87	T	C	Ts
90	T	C	Ts
91	C	T	Ts
94	G	T	Tv
94	G	A	Ts
95	C	T	Ts
96	T	C	Ts
98	G	T	Tv
98	G	A	Ts
101	G	A	Ts
101	G	T	Tv
102	G	T	Tv
102	G	C	Tv
103	G	A	Ts
105	A	G	Ts
107	A	G	Ts
109	C	T	Ts
110	C	G	Tv
114	C	T	Ts
116	C	T	Ts
119	A	C	Tv
120	T	C	Ts
122	G	A	Ts
123	T	C	Ts
126	T	C	Ts
132	G	A	Ts
135	G	A	Ts
140	C	T	Ts
142	C	T	Ts
144	C	T	Ts
146	C	T	Ts
146	C	A	Tv
149	G	A	Ts
152	C	T	Ts
153	T	C	Ts
156	T	A	Tv
156	T	C	Ts
158	A	T	Tv
159	G	A	Ts
159	G	T	Tv
162	A	G	Ts
163	A	G	Ts
164	T	C	Ts
164	T	A	Tv
166	A	G	Ts
169	G	A	Ts
169	G	T	Tv
171	T	C	Ts
173	C	T	Ts
177	G	T	Tv
177	G	A	Ts
179	A	C	Tv
180	A	G	Ts
181	G	T	Tv
183	C	T	Ts
186	T	C	Ts
187	A	T	Tv
187	A	G	Ts
188	T	C	Ts
192	T	C	Ts
198	A	G	Ts
201	C	T	Ts
201	C	A	Tv
204	T	C	Ts
213	A	G	Ts
213	A	C	Tv
216	G	A	Ts
216	G	T	Tv
222	T	C	Ts
223	C	T	Ts
225	G	T	Tv
225	G	A	Ts
226	T	C	Ts
228	C	T	Ts
231	C	T	Ts
234	T	C	Ts
235	T	A	Tv
237	C	T	Ts
240	C	T	Ts
242	T	C	Ts
245	A	G	Ts
245	A	C	Tv
246	T	C	Ts
249	T	C	Ts
250	C	T	Ts
251	C	T	Ts
252	A	G	Ts
254	A	G	Ts
255	T	C	Ts
260	A	G	Ts
261	A	T	Tv
261	A	G	Ts
264	A	G	Ts
265	T	C	Ts
266	T	C	Ts
266	T	A	Tv
271	G	T	Tv
271	G	A	Ts
272	A	G	Ts
273	C	T	Ts
279	A	G	Ts
284	A	G	Ts
285	G	A	Ts
288	T	C	Ts
289	G	A	Ts
291	A	C	Tv
295	A	C	Tv
295	A	G	Ts
297	A	G	Ts
300	T	C	Ts
301	A	G	Ts
302	C	T	Ts
303	A	C	Tv
304	A	C	Tv
305	C	T	Ts
305	C	A	Tv
307	T	C	Ts
307	T	A	Tv
308	G	T	Tv
308	G	A	Ts
310	G	T	Tv
310	G	A	Ts
311	C	T	Ts
312	T	G	Tv
312	T	C	Ts
313	A	G	Ts
315	T	C	Ts
315	T	A	Tv
318	C	T	Ts
319	C	T	Ts
320	C	A	Tv
321	T	C	Ts
321	T	A	Tv
322	G	A	Ts
323	T	G	Tv
324	G	T	Tv
324	G	A	Ts
324	G	C	Tv
325	G	T	Tv
326	G	A	Ts
327	T	A	Tv
328	T	C	Ts
329	T	G	Tv
330	T	C	Ts
331	A	G	Ts
332	C	T	Ts
333	A	G	Ts
334	C	T	Ts
336	T	C	Ts
338	A	G	Ts
341	A	C	Tv
341	A	G	Ts
342	C	T	Ts
342	C	A	Tv
344	C	A	Tv
344	C	T	Ts
345	A	C	Tv
347	T	C	Ts
348	C	T	Ts
348	C	A	Tv
349	T	G	Tv
350	G	C	Tv
351	T	C	Ts
352	A	G	Ts
353	C	T	Ts
353	C	A	Tv
354	C	T	Ts
354	C	A	Tv
355	G	A	Ts
355	G	C	Tv
357	C	T	Ts
357	C	G	Tv
357	C	A	Tv
358	T	A	Tv
359	G	T	Tv
360	C	T	Ts
360	C	G	Tv
361	G	A	Ts
361	G	T	Tv
362	G	T	Tv
363	T	C	Ts
364	A	G	Ts
366	G	A	Ts
366	G	C	Tv
367	T	A	Tv
368	G	T	Tv
369	G	A	Ts
370	A	C	Tv
371	A	C	Tv
372	A	C	Tv
372	A	G	Ts
373	G	A	Ts
373	G	T	Tv
374	G	A	Ts
375	T	C	Ts
377	A	G	Ts
378	T	C	Ts
379	G	T	Tv
379	G	A	Ts
381	C	T	Ts
381	C	A	Tv
384	T	C	Ts
385	A	G	Ts
386	G	T	Tv
386	G	A	Ts
387	T	C	Ts
390	T	C	Ts
392	A	G	Ts
393	T	C	Ts
395	A	G	Ts
396	A	G	Ts
397	C	T	Ts
397	C	A	Tv
399	C	T	Ts
399	C	A	Tv
400	C	T	Ts
400	C	A	Tv
401	G	A	Ts
402	C	T	Ts
403	G	T	Tv
404	A	T	Tv
405	A	G	Ts
406	C	T	Ts
406	C	A	Tv
407	C	T	Ts
408	C	T	Ts
411	G	T	Tv
411	G	A	Ts
412	C	T	Ts
414	T	C	Ts
417	G	T	Tv
417	G	A	Ts

[truncated: 16 more sheets: nsp11, nsp12, nsp13, nsp14, nsp15, nsp16, S, E, M, N, ORF3a, ORF6, ORF7a , ORF7b, ORF8, ORF10]
