# Supplementary material for: Evolution of SARS-CoV-2 in Spain during the First Two Years of the Pandemic: Circulating Variants, Amino Acid Conservation, and Genetic Variability in Structural, Non-Structural, and Accessory Proteins
Source: Int J Mol Sci. 2022 Jun 7;23(12):6394. doi: 10.3390/ijms23126394 (PMC9223475; doi:10.3390/ijms23126394)
Supplement: Supplementary file 1 [file ijms-23-06394-s001.zip › Sup/Table S3.xlsx]

## Sheet: Sheet1
Table S3. Wu Kabat variability coefficient (V = N x k/n) of the four SARS-CoV-2 structural proteins in the Spanish sequences. (N: number of sequences in the alignment, k: number of different aa at a given position, n: frequency of the most common aa at that position)
Envelope protein		Membrane protein		Nucleocapsid protein		Spike protein
Site	V	Site	V	Site	V	Site	V
1	1	1	2	1	3.001	1	1
2	1	2	5.076	2	5.003	2	2
3	2	3	6.517	3	13.17	3	4
4	2	4	3.001	4	4.001	4	1
5	3.001	5	2	5	5.007	5	2.027
6	2	6	4.001	6	5.003	6	6.015
7	2	7	4.001	7	5.003	7	1
8	3	8	2	8	8.008	8	3.001
9	2.179	9	1	9	10.291	9	4.003
10	4	10	3.001	10	6.003	10	2
11	2	11	4	11	5.001	11	3
12	1	12	3	12	7.02	12	4.004
13	2	13	1	13	5.027	13	5.005
14	3	14	2	14	5.008	14	5.019
15	1	15	5.006	15	4.001	15	5.001
16	5.001	16	1	16	5.003	16	4.002
17	1	17	2	17	3.001	17	4
18	2	18	1	18	5.004	18	5.138
19	3	19	3.255	19	6.002	19	11.542
20	2	20	1	20	2	20	5.07
21	3.009	21	2	21	6.002	21	6.023
22	3	22	1	22	8.006	22	4.006
23	2	23	3.002	23	5.002	23	5.002
24	4.001	24	2	24	5.004	24	3.001
25	2	25	3	25	7.007	25	6.006
26	5.002	26	3	26	7.003	26	6.097
27	2	27	1	27	5.001	27	4.091
28	2	28	4.044	28	6.007	28	3
29	3	29	2	29	7.003	29	4.028
30	5.001	30	2	30	7.003	30	6.001
31	3	31	3	31	7.012	31	3
32	7.001	32	1	32	7.014	32	5
33	5	33	3.002	33	7.018	33	3
34	7	34	2	34	5.004	34	4
35	5	35	1	35	5.003	35	4.001
36	5.001	36	2	36	4.001	36	3.002
37	4	37	2	37	5.001	37	1
38	4.001	38	2	38	4.001	38	1
39	5.001	39	3	39	3.001	39	3
40	3	40	2.001	40	6.003	40	1
41	6.007	41	2	41	6.008	41	3.001
42	5	42	2	42	2	42	1
43	3.001	43	2	43	3.001	43	1
44	4	44	3	44	5.002	44	1
45	1	45	2	45	5.001	45	1
46	2	46	2	46	4.007	46	3
47	2	47	2	47	5.001	47	3
48	1	48	2	48	6.001	48	1
49	3.001	49	2	49	4.001	49	4.003
50	3	50	1	50	4.001	50	3
51	2	51	2	51	4.001	51	4.003
52	1	52	5.001	52	4.001	52	5.014
53	2	53	2.001	53	4.001	53	2
54	3	54	1	54	5.001	54	5.004
55	3.011	55	1	55	3.002	55	2
56	3	56	1	56	4	56	1
57	1	57	2	57	2	57	2
58	4.005	58	1	58	5.001	58	1
59	2	59	2	59	3.001	59	3
60	1	60	3	60	5.002	60	2
61	4.001	61	1	61	3.001	61	4
62	3.002	62	1	62	2	62	5.002
63	1	63	4.33	63	14.605	63	4
64	3	64	5.001	64	5.001	64	4.001
65	2	65	1	65	5.001	65	2
66	2.001	66	3.001	66	2	66	4.004
67	3	67	2	67	4.004	67	8.901
68	4.008	68	3.001	68	6.002	68	7.003
69	4.002	69	4.002	69	3.001	69	11.472
70	3.002	70	5.005	70	5.004	70	13.159
71	5.094	71	2	71	3.001	71	6.003
72	5.001	72	1	72	4.002	72	7.004
73	4.005	73	2	73	2	73	4.001
74	3	74	3	74	4.001	74	4
75	4.002	75	3.001	75	3.001	75	7.029
		76	5.007	76	2	76	5.019
		77	4	77	2	77	4.001
		78	4	78	2	78	4
		79	2	79	8.013	79	2
		80	3	80	8.023	80	5.049
		81	2.001	81	5.001	81	4
		82	9.826	82	3.001	82	4
		83	3.004	83	4.001	83	7.002
		84	4.004	84	3.001	84	5.002
		85	3.001	85	3.001	85	9.002
		86	2	86	3.001	86	8.002
		87	3	87	3.001	87	8.002
		88	2	88	3.001	88	11.03
		89	2	89	4.003	89	8.001
		90	3	90	5.009	90	10.006
		91	3	91	3.001	91	5
		92	1	92	4.001	92	6
		93	2	93	4.001	93	8.001
		94	4.001	94	4.001	94	9.002
		95	2	95	8.003	95	10.912
		96	2	96	6.002	96	7.006
		97	4	97	2	97	7.003
		98	3.006	98	3.001	98	7.055
		99	1	99	3.028	99	3
		100	3	100	4.001	100	5.011
		101	2	101	3.001	101	4.001
		102	1	102	3.001	102	7.022
		103	3	103	8.003	103	2
		104	3	104	2	104	4
		105	1	105	3.001	105	4.001
		106	1	106	2	106	2
		107	3	107	2.001	107	2
		108	1	108	2	108	6.001
		109	4.001	109	4.001	109	4
		110	1	110	2	110	4
		111	2	111	3.001	111	6.001
		112	1	112	3.001	112	5.003
		113	1	113	4.002	113	4
		114	2	114	3.001	114	4
		115	1	115	2	115	3.001
		116	2	116	4.001	116	3
		117	3	117	5.001	117	2
		118	1	118	5.001	118	3.001
		119	1	119	6.013	119	4
		120	2	120	5.004	120	5.001
		121	1	121	4.002	121	5.001
		122	3	122	4.003	122	3
		123	3	123	3	123	6.002
		124	3	124	4	124	5
		125	6.01	125	5.001	125	5
		126	3	126	5.001	126	6.001
		127	5.001	127	4.001	127	5.002
		128	2	128	8.005	128	3
		129	4.001	129	5.001	129	3
		130	3	130	5.001	130	5.001
		131	3	131	6.002	131	3
		132	3	132	3	132	6.001
		133	1	133	5.001	133	3
		134	1	134	7.004	134	5.001
		135	3	135	7.008	135	2
		136	2	136	6.006	136	4.001
		137	1	137	4.001	137	8.003
		138	2	138	4.002	138	7.293
		139	2	139	6.013	139	6.001
		140	2	140	6.002	140	4.001
		141	1	141	6.005	141	6.003
		142	2	142	5.006	142	15.365
		143	3	143	4	143	7.711
		144	3	144	8.027	144	11.059
		145	2	145	5.008	145	10.755
		146	3.001	146	6.001	146	8.012
		147	1	147	6.001	147	7.001
		148	5.003	148	6.004	148	7.007
		149	2	149	5.001	149	6.001
		150	1	150	7.001	150	8.004
		151	2	151	7.018	151	8.003
		152	2.001	152	7.021	152	7.013
		153	2	153	6.001	153	8.023
		154	2	154	9.053	154	5.001
		155	4.002	155	8.003	155	6.003
		156	1	156	5.004	156	12.522
		157	1	157	5.002	157	10.777
		158	4.002	158	6.001	158	10.815
		159	1	159	3	159	5.001
		160	3	160	6.001	160	5.001
		161	2	161	8.005	161	5
		162	4.001	162	7.001	162	5
		163	3	163	7.002	163	6.001
		164	1	164	6.001	164	7.004
		165	2	165	6.002	165	7.001
		166	3.001	166	7.002	166	4
		167	2	167	6.001	167	6.001
		168	2	168	6.004	168	5
		169	1	169	4.001	169	4
		170	2	170	5.001	170	5.001
		171	1	171	5.001	171	8.003
		172	1	172	4.001	172	7.001
		173	3	173	6.02	173	6.006
		174	3.001	174	5.001	174	7.018
		175	2	175	6.001	175	4.002
		176	1	176	5.001	176	7.005
		177	2	177	6.001	177	8.009
		178	2	178	9.006	178	7.004
		179	2	179	7.004	179	5.001
		180	2	180	7.004	180	5.002
		181	1	181	5.001	181	6.022
		182	1	182	5.012	182	5.001
		183	1	183	5.002	183	6.002
		184	2	184	5.001	184	3.001
		185	3.001	185	10.004	185	6.001
		186	2	186	7.003	186	4
		187	1	187	7.017	187	4
		188	4	188	7.002	188	6.001
		189	4	189	7.002	189	4.001
		190	1	190	8.005	190	7.087
		191	1	191	6.004	191	4
		192	1	192	7.002	192	5
		193	1	193	5.021	193	4.002
		194	3	194	7.014	194	3
		195	1	195	10.04	195	3
		196	1	196	7.002	196	5
		197	3.001	197	7.12	197	6.007
		198	1	198	8.004	198	7.003
		199	1	199	9.045	199	6
		200	2	200	10.019	200	7.001
		201	2	201	6.001	201	5
		202	1	202	9.006	202	4
		203	1	203	17.813	203	7.001
		204	2	204	13.549	204	3
		205	1	205	7.204	205	4
		206	1	206	10.003	206	6.001
		207	3.001	207	7.015	207	3
		208	4.002	208	8.011	208	6.003
		209	5.01	209	9.046	209	5.002
		210	5.001	210	8.027	210	7.011
		211	1	211	11.014	211	7.606
		212	5.012	212	9.006	212	4.347
		213	1	213	11.006	213	9.01
		214	5.002	214	8.006	214	8.008
		215	2	215	17.851	215	10.091
		216	1	216	7.001	216	6.02
		217	2	217	9.021	217	7.001
		218	2	218	3.001	218	8.002
		219	1	219	3.001	219	5
		220	1	220	6.487	220	2
		221	2	221	5.001	221	8.01
		222	1	222	4	222	8.91
				223	1	223	6.001
				224	3	224	7.002
				225	4.001	225	6.001
				226	5.001	226	4
				227	5	227	8.001
				228	4.001	228	7.007
				229	4.009	229	6.006
				230	2.005	230	6.001
				231	6.002	231	5
				232	7.005	232	6.001
				233	4.001	233	6.001
				234	8.041	234	6.001
				235	5.304	235	6.001
				236	6.002	236	3
				237	2	237	6.004
				238	9.016	238	2
				239	6.001	239	4
				240	3	240	4.006
				241	6.002	241	5.003
				242	7.001	242	5.038
				243	7.006	243	9.062
				244	6.001	244	6.031
				245	4.002	245	6.006
				246	7.003	246	8.016
				247	6.001	247	7.013
				248	4	248	4.006
				249	6.001	249	5.008
				250	6.001	250	7.056
				251	6.005	251	6.078
				252	6.005	252	6.009
				253	6.002	253	7.03
				254	4.001	254	5.005
				255	4.002	255	4.005
				256	6.002	256	5.002
				257	2	257	7.005
				258	3	258	5.011
				259	5.001	259	4.001
				260	5.001	260	6.002
				261	3	261	7.004
				262	3	262	8.017
				263	6.001	263	6.001
				264	5.001	264	7.003
				265	6.003	265	4.001
				266	4.001	266	2
				267	6.009	267	5.001
				268	3	268	2
				269	3	269	4.001
				270	5.015	270	4
				271	4.002	271	4.001
				272	3	272	7.009
				273	4.003	273	7.005
				274	3	274	4.001
				275	3	275	2
				276	4.001	276	3
				277	2	277	3
				278	3	278	5
				279	6.006	279	4
				280	4.001	280	8.002
				281	5.001	281	4.001
				282	4.003	282	5.001
				283	4.001	283	3
				284	2	284	4.005
				285	2	285	4
				286	3	286	4.001
				287	3	287	8.002
				288	2	288	7.001
				289	6.015	289	5.003
				290	4	290	5
				291	1	291	4
				292	4.001	292	7.001
				293	4.001	293	5
				294	6.003	294	5
				295	2	295	4
				296	4.005	296	4
				297	6.002	297	3
				298	4.001	298	4
				299	3	299	6.035
				300	7.041	300	2
				301	3	301	3
				302	2	302	4
				303	4.001	303	5.001
				304	5.001	304	3
				305	3	305	5
				306	5.001	306	3.001
				307	5.001	307	5.005
				308	3.003	308	5.007
				309	4.001	309	4.002
				310	7.002	310	4
				311	4.001	311	3
				312	3	312	5
				313	3.001	313	4
				314	3	314	4.001
				315	4.001	315	3
				316	3	316	3
				317	6.002	317	3
				318	3	318	3
				319	4.001	319	4
				320	3.001	320	4
				321	4.001	321	4.001
				322	6.009	322	4
				323	4.001	323	5.003
				324	3	324	4
				325	5.002	325	5
				326	6.024	326	3
				327	5.106	327	4
				328	3	328	4
				329	4.001	329	3
				330	3.001	330	6.002
				331	4.001	331	6.001
				332	4	332	4
				333	4	333	4
				334	6.02	334	5
				335	4	335	2
				336	6.002	336	3
				337	5.001	337	3
				338	3	338	2.001
				339	3.001	339	8.727
				340	6.001	340	6.001
				341	8.004	341	4
				342	5.001	342	3
				343	10.006	343	5
				344	6.002	344	6.002
				345	5.002	345	5
				346	3	346	7.207
				347	5.001	347	6.001
				348	8.004	348	6.002
				349	5.001	349	3
				350	4.002	350	4
				351	4.001	351	5
				352	5.001	352	6.003
				353	5.001	353	4
				354	6.001	354	7.003
				355	5.002	355	4
				356	4	356	8.002
				357	6.001	357	6.001
				358	6.001	358	4
				359	7.006	359	6.001
				360	4.001	360	6.001
				361	4.001	361	3
				362	8.02	362	6.001
				363	5.001	363	7.001
				364	6.006	364	5
				365	8.045	365	3
				366	5.007	366	8.001
				367	8.014	367	7.007
				368	8.012	368	3
				369	4.001	369	5
				370	5.002	370	5
				371	6.001	371	7.621
				372	4	372	6.001
				373	5.009	373	7.63
				374	8.006	374	6
				375	6.001	375	8.719
				376	6.017	376	9.006
				377	7.093	377	6
				378	7.12	378	6.001
				379	6.005	379	5
				380	6.002	380	7.001
				381	6.001	381	4
				382	3	382	3.001
				383	5.013	383	3
				384	4.001	384	7.007
				385	5.003	385	7.003
				386	5.002	386	4
				387	4.001	387	3
				388	5	388	5
				389	5.007	389	4
				390	7.001	390	3
				391	4.022	391	3
				392	3	392	3
				393	4.004	393	5
				394	2	394	5
				395	2	395	5
				396	3	396	4
				397	5.001	397	6.001
				398	4.009	398	4
				399	6.006	399	2
				400	3	400	4
				401	6.002	401	3
				402	6.009	402	4
				403	3	403	2
				404	3	404	3
				405	2	405	7.003
				406	3	406	4
				407	2	407	4.002
				408	1	408	4.001
				409	4.001	409	2
				410	2	410	2
				411	2.003	411	6.001
				412	5.002	412	5
				413	5.004	413	4
				414	4.009	414	4.003
				415	3	415	3
				416	3.001	416	3
				417	4.002	417	4.153
				418	6.02	418	2
				419	3.001	419	4.001
						420	5
						421	3
						422	1
						423	2
						424	2
						425	3
						426	3
						427	8.002
						428	5
						429	2
						430	5
						431	3
						432	3
						433	3.001
						434	4.001
						435	4
						436	4
						437	3
						438	3
						439	4.007
						440	7.109
						441	3
						442	3
						443	2
						444	7.002
						445	4
						446	8.142
						447	3
						448	5
						449	6.001
						450	5.001
						451	2
						452	9.588
						453	3
						454	3
						455	3.001
						456	2
						457	3
						458	5
						459	4.01
						460	6.001
						461	3
						462	4
						463	4
						464	4
						465	5.001
						466	4
						467	4
						468	4
						469	5
						470	6.001
						471	8.007
						472	5.001
						473	3
						474	6.001
						475	7.004
						476	6.003
						477	9.868
						478	10.512
						479	7.006
						480	4
						481	6
						482	5
						483	6.005
						484	12.68
						485	6.001
						486	5
						487	5
						488	4
						489	4
						490	7.028
						491	4
						492	2
						493	7.653
						494	6.042
						495	3
						496	6.558
						497	6.001
						498	6.555
						499	7.002
						500	7.001
						501	12.724
						502	8.002
						503	11.003
						504	8.002
						505	4.369
						506	3
						507	5
						508	3
						509	3
						510	3
						511	3
						512	2
						513	4
						514	4.001
						515	2
						516	4
						517	5.001
						518	4
						519	4
						520	4.003
						521	7.001
						522	6.008
						523	4
						524	5
						525	2
						526	3
						527	2
						528	2
						529	4
						530	4
						531	3
						532	4.001
						533	3
						534	5
						535	2
						536	4
						537	3
						538	2
						539	4
						540	4
						541	2
						542	4
						543	4.002
						544	3
						545	3
						546	5.002
						547	5.466
						548	3
						549	3
						550	3
						551	5
						552	4
						553	6.003
						554	7.004
						555	3
						556	4.001
						557	3
						558	4.001
						559	3
						560	3
						561	6.001
						562	2
						563	5
						564	4
						565	5
						566	6
						567	6.001
						568	5
						569	5.001
						570	10.735
						571	5
						572	6.057
						573	4.004
						574	6.018
						575	4.001
						576	4
						577	6
						578	4
						579	4
						580	6
						581	4
						582	4
						583	9.015
						584	4.001
						585	3.007
						586	4
						587	3
						588	4
						589	3
						590	2
						591	4
						592	3
						593	3
						594	4
						595	3
						596	3
						597	2
						598	4.001
						599	2
						600	3
						601	2
						602	3
						603	3.001
						604	3
						605	3
						606	4
						607	5.001
						608	4
						609	3
						610	3
						611	2
						612	2
						613	6.057
						614	6.122
						615	5.003
						616	3
						617	2
						618	6.003
						619	4.002
						620	3
						621	7.002
						622	5.008
						623	6.002
						624	3
						625	4.001
						626	5.003
						627	5.001
						628	5.002
						629	4
						630	3
						631	7.002
						632	4.001
						633	3
						634	3
						635	5
						636	3
						637	4
						638	5.001
						639	4
						640	5.004
						641	4
						642	5.001
						643	3.001
						644	2
						645	3
						646	5
						647	6.004
						648	3
						649	3
						650	2
						651	3
						652	3
						653	4.007
						654	7.004
						655	4.442
						656	4
						657	6.001
						658	8.005
						659	6.001
						660	5.001
						661	4
						662	4
						663	2
						664	5
						665	5
						666	4
						667	4
						668	3
						669	3
						670	5.001
						671	2
						672	5.003
						673	7.002
						674	4
						675	6.022
						676	5.01
						677	6.093
						678	4.005
						679	9.848
						680	7.005
						681	10.287
						682	5.001
						683	4.001
						684	5.006
						685	4
						686	3
						687	3
						688	6.008
						689	7.004
						690	5.001
						691	6.002
						692	4
						693	3
						694	4
						695	3
						696	3
						697	4
						698	3.001
						699	3
						700	3
						701	8.103
						702	7.006
						703	3
						704	5.002
						705	5.001
						706	4.001
						707	3
						708	5.001
						709	4
						710	4
						711	4
						712	3.002
						713	4
						714	3
						715	2
						716	5.456
						717	5.001
						718	3
						719	4.054
						720	4
						721	3
						722	5.001
						723	5
						724	5.001
						725	4
						726	4
						727	3
						728	4.001
						729	3
						730	4
						731	4.002
						732	5.004
						733	4
						734	5
						735	5.001
						736	3
						737	6
						738	2
						739	3.002
						740	5.001
						741	3
						742	4
						743	3
						744	3
						745	5.001
						746	3
						747	5.003
						748	3
						749	1
						750	5
						751	5
						752	4
						753	3
						754	3
						755	3
						756	4
						757	4
						758	5
						759	3
						760	2
						761	5
						762	5
						763	2
						764	3.214
						765	7.005
						766	3
						767	4
						768	4
						769	7.012
						770	5
						771	6.001
						772	6.001
						773	5
						774	3
						775	4
						776	4
						777	3
						778	3
						779	8.001
						780	7.002
						781	3
						782	3
						783	6.001
						784	4
						785	6.001
						786	5
						787	5
						788	7.001
						789	5
						790	4
						791	5.003
						792	4.001
						793	6.001
						794	7.001
						795	5.001
						796	6.554
						797	4
						798	5
						799	7.001
						800	5
						801	4
						802	2
						803	3
						804	5
						805	5.001
						806	3
						807	5.001
						808	8.001
						809	6.011
						810	7.002
						811	3
						812	7.019
						813	5.004
						814	5.001
						815	5.001
						816	3
						817	4
						818	4.008
						819	6.001
						820	5
						821	4
						822	5.003
						823	3
						824	3
						825	3
						826	5.001
						827	4
						828	4
						829	5.001
						830	6
						831	6.004
						832	4
						833	3
						834	6.002
						835	3
						836	9.003
						837	6
						838	7.001
						839	8.001
						840	3
						841	4
						842	6.001
						843	6.001
						844	7.001
						845	5.011
						846	7.006
						847	6.001
						848	4
						849	5
						850	6.011
						851	3
						852	6.007
						853	4
						854	5.005
						855	5.002
						856	7.645
						857	4
						858	4
						859	5.018
						860	7.001
						861	5
						862	6
						863	4
						864	2
						865	3
						866	4
						867	5
						868	8.001
						869	5
						870	4.001
						871	7.003
						872	5.001
						873	4
						874	5
						875	4
						876	3
						877	3
						878	3
						879	5.008
						880	3
						881	4
						882	2
						883	6.001
						884	5.001
						885	6
						886	5.001
						887	4
						888	4.009
						889	3
						890	6.001
						891	4
						892	5.002
						893	4
						894	3
						895	3
						896	5.001
						897	2
						898	2
						899	3.001
						900	3
						901	1
						902	2
						903	3
						904	1
						905	2
						906	2
						907	2
						908	2
						909	3.001
						910	2
						911	3
						912	4
						913	3
						914	4
						915	4
						916	3
						917	2
						918	5.001
						919	1
						920	2
						921	2
						922	4.001
						923	2
						924	5.001
						925	4
						926	3
						927	1
						928	2
						929	6.005
						930	2
						931	3
						932	6.003
						933	3
						934	5
						935	5
						936	7.017
						937	5
						938	5.003
						939	6.004
						940	5.002
						941	5.002
						942	5.001
						943	4.004
						944	3
						945	3
						946	5.001
						947	2
						948	2
						949	3
						950	9.413
						951	2
						952	3
						953	3
						954	3.277
						955	2
						956	4
						957	6.001
						958	3
						959	2
						960	2
						961	3
						962	1
						963	3
						964	3
						965	3
						966	2
						967	2
						968	1
						969	2.185
						970	1
						971	1
						972	1
						973	1
						974	1
						975	1
						976	4
						977	2
						978	2
						979	2
						980	3
						981	2.184
						982	4.025
						983	1
						984	1
						985	1
						986	2
						987	2
						988	2
						989	2
						990	2
						991	1
						992	1
						993	1
						994	2
						995	1
						996	1
						997	1
						998	2
						999	1
						1000	1
						1001	2
						1002	2
						1003	1
						1004	1
						1005	2
						1006	2
						1007	2
						1008	1
						1009	3
						1010	2
						1011	1
						1012	1
						1013	1
						1014	4
						1015	2
						1016	3
						1017	1
						1018	3.002
						1019	1
						1020	4.005
						1021	3
						1022	2
						1023	2
						1024	1
						1025	1
						1026	2
						1027	3.042
						1028	1
						1029	1
						1030	2
						1031	1
						1032	1
						1033	2
						1034	1
						1035	2
						1036	2
						1037	1
						1038	3
						1039	1
						1040	1
						1041	2
						1042	1
						1043	1
						1044	1
						1045	4.001
						1046	1
						1047	1
						1048	2
						1049	3.002
						1050	4
						1051	1
						1052	3
						1053	1
						1054	1
						1055	2
						1056	1
						1057	1
						1058	2
						1059	1
						1060	3
						1061	1
						1062	2
						1063	2.001
						1064	1
						1065	4.001
						1066	2
						1067	1
						1068	4.002
						1069	1
						1070	4.002
						1071	5.004
						1072	3
						1073	5.004
						1074	4.004
						1075	2
						1076	3
						1077	2
						1078	4.012
						1079	3.001
						1080	1
						1081	3.001
						1082	1
						1083	2
						1084	5.007
						1085	5.001
						1086	2
						1087	4.002
						1088	3
						1089	2
						1090	1
						1091	5.001
						1092	1
						1093	2
						1094	3
						1095	1
						1096	3
						1097	1
						1098	2
						1099	2
						1100	2
						1101	4.005
						1102	4.001
						1103	2
						1104	4.037
						1105	1
						1106	1
						1107	4
						1108	2
						1109	2
						1110	1
						1111	4
						1112	4.001
						1113	3
						1114	6.003
						1115	2
						1116	3.001
						1117	3.001
						1118	6.713
						1119	1
						1120	3.001
						1121	2
						1122	3.002
						1123	2
						1124	3.005
						1125	2
						1126	1
						1127	4
						1128	2
						1129	4
						1130	4
						1131	1
						1132	3
						1133	4.002
						1134	3
						1135	1
						1136	3
						1137	4
						1138	2
						1139	4.001
						1140	2
						1141	3
						1142	1
						1143	3
						1144	4.001
						1145	1
						1146	4.001
						1147	3.001
						1148	1
						1149	3
						1150	4.002
						1151	2
						1152	2
						1153	4.004
						1154	2
						1155	1
						1156	1
						1157	3
						1158	1
						1159	3
						1160	1
						1161	2
						1162	5.01
						1163	4.011
						1164	2
						1165	4.001
						1166	2
						1167	5.011
						1168	4.001
						1169	4.002
						1170	2
						1171	4
						1172	1
						1173	2.001
						1174	3
						1175	1
						1176	3.042
						1177	4.001
						1178	1
						1179	2
						1180	3
						1181	4
						1182	3
						1183	2
						1184	4.002
						1185	4.001
						1186	1
						1187	4.001
						1188	2
						1189	2
						1190	2
						1191	3.002
						1192	3.001
						1193	2
						1194	2
						1195	4
						1196	2
						1197	1
						1198	2
						1199	5.001
						1200	2
						1201	5.003
						1202	5.001
						1203	3.002
						1204	1
						1205	4.002
						1206	1
						1207	2.001
						1208	3.002
						1209	1
						1210	2
						1211	1
						1212	1
						1213	2
						1214	2
						1215	1
						1216	3
						1217	2
						1218	2
						1219	4.011
						1220	2
						1221	5
						1222	3
						1223	1
						1224	3.001
						1225	3
						1226	3
						1227	4
						1228	3.003
						1229	5.007
						1230	2
						1231	3
						1232	2
						1233	3
						1234	3
						1235	2.002
						1236	2.001
						1237	3.004
						1238	3
						1239	3
						1240	3
						1241	2
						1242	4.001
						1243	3.001
						1244	4.001
						1245	3
						1246	2
						1247	5.004
						1248	3.003
						1249	1
						1250	3.002
						1251	4.002
						1252	4.009
						1253	2
						1254	2.001
						1255	2
						1256	1
						1257	1
						1258	3.001
						1259	4.001
						1260	5.005
						1261	4.001
						1262	5
						1263	6.017
						1264	3.013
						1265	4.01
						1266	3
						1267	3.001
						1268	2
						1269	1
						1270	1
						1271	3
						1272	2
						1273	4
