# Supplementary material for: Evolution of SARS-CoV-2 in Spain during the First Two Years of the Pandemic: Circulating Variants, Amino Acid Conservation, and Genetic Variability in Structural, Non-Structural, and Accessory Proteins
Source: Int J Mol Sci. 2022 Jun 7;23(12):6394. doi: 10.3390/ijms23126394 (PMC9223475; doi:10.3390/ijms23126394)
Supplement: Supplementary file 1 [file ijms-23-06394-s001.zip › Sup/Table S4.xlsx]

## Sheet: Sheet1
Table S4. Frequency of aa changes, deletions and stop codons found in the 26 SARS-CoV-2 proteins of the Spanish sequences. ("_" stands for deletions, and "*" stands for stop codons)
nsp1		nsp2		nsp3		nsp4		nsp5		nsp6		nsp7		nsp8		nsp9		nsp10		nsp11		nsp12		nsp13		nsp14		nsp15		nsp16		Spike		ORF3a		Envelope		Membrane		ORF6		ORF7a		ORF7b		ORF8		Nucleocapsid
Mutations	Frequency	Mutations	Frequency	Mutations	Frequency	Mutations	Frequency	Mutations	Frequency	Mutations	Frequency	Mutations	Frequency	Mutations	Frequency	Mutations	Frequency	Mutations	Frequency	Mutations	Frequency	Mutations	Frequency	Mutations	Frequency	Mutations	Frequency	Mutations	Frequency	Mutations	Frequency	Mutations	Frequency	Mutations	Frequency	Mutations	Frequency	Mutations	Frequency	Mutations	Frequency	Mutations	Frequency	Mutations	Frequency	Mutations	Frequency	Mutations	Frequency
E2G	<0.01%	A1T	0.0003	A1T	0.0001	K1R	<0.01%	S1R	<0.01%	S1G	0.0001	K2R	0.0009	A1T	<0.01%	N1S	<0.01%	A1V	<0.01%	S1A	<0.01%	S1A	<0.01%	A4V	0.0001	A1S	0.0005	S1G	<0.01%	S1A	0.0002	F2L	0.0001	M1I	<0.01%	S3L	<0.01%	M1T	<0.01%	M1I	0.0002	M1L	<0.01%	M1I	0.0003	M1I	0.0001	M1C	0.0002
E2V	<0.01%	A1V	<0.01%	A1V	<0.01%	V3I	<0.01%	S1G	<0.01%	A2V	0.0033	K2_	<0.01%	I2V	<0.01%	N2T	<0.01%	N3S	0.0003	S1L	<0.01%	S1L	<0.01%	A4S	0.0001	A1V	<0.01%	E3G	<0.01%	S2N	0.0007	V3F	<0.01%	M1T	<0.01%	F4L	<0.01%	A2V	0.0008	M1T	<0.01%	M1I	<0.01%	M1K	0.0001	M1T	<0.01%	M1_	<0.01%
E2K	<0.01%	Y2C	<0.01%	A1S	<0.01%	V3F	0.0003	S1I	<0.01%	A2T	<0.01%	M3I	0.0026	I2M	0.0001	E3D	<0.01%	N3Y	<0.01%	A2V	0.0006	A2V	0.0006	V6F	<0.01%	E2A	<0.01%	A6V	<0.01%	S2I	<0.01%	V3G	<0.01%	M1L	<0.01%	V5I	0.0003	A2S	0.0142	M1R	<0.01%	M1V	0.0001	M1T	0.0015	M1V	<0.01%	S2Y	0.0004
S3G	<0.01%	Y2H	0.0003	P2L	0.0008	V3A	<0.01%	R4K	0.0001	A2E	<0.01%	M3L	<0.01%	I2L	<0.01%	L4F	<0.01%	A4V	0.0003	A2T	<0.01%	A2S	<0.01%	C8F	<0.01%	V4L	<0.01%	A6G	<0.01%	S2G	<0.01%	V3A	<0.01%	M1K	<0.01%	V5L	<0.01%	A2T	<0.01%	F2_	0.0023	M1_	<0.01%	I2N	0.0001	K2_	<0.01%	S2L	0.0002
L4F	0.0001	T3I	<0.01%	P2S	0.0001	N4S	<0.01%	M6I	<0.01%	A2S	<0.01%	M3C	<0.01%	A3V	<0.01%	L4I	<0.01%	A4T	<0.01%	A2S	<0.01%	A2T	<0.01%	N9T	<0.01%	T5I	<0.01%	A6S	<0.01%	A4E	<0.01%	L5F	0.0132	D2V	<0.01%	S6L	<0.01%	A2E	<0.01%	H3Y	0.0001	K2E	0.0003	I2_	<0.01%	K2N	<0.01%	S2F	<0.01%
L4I	<0.01%	T3N	<0.01%	P2Q	<0.01%	N5T	<0.01%	A7T	<0.01%	V3M	0.0002	S4A	0.0001	S4L	0.0001	S5N	<0.01%	T5I	0.0001	A4V	0.0004	A4V	0.0004	S10L	<0.01%	G6*	<0.01%	F7S	<0.01%	Q6L	0.0002	V6I	<0.01%	D2Y	0.0002	E7*	<0.01%	D3G	0.0785	H3R	0.0001	K2N	<0.01%	I2V	<0.01%	K2E	<0.01%	S2_	<0.01%
L4P	<0.01%	T3A	<0.01%	T3I	0.0002	N5D	<0.01%	A7G	<0.01%	V3L	<0.01%	S4Q	<0.01%	S4T	<0.01%	V7I	0.0001	P8S	0.0009	A4S	<0.01%	A4S	<0.01%	Q11*	<0.01%	G6V	<0.01%	N8S	<0.01%	P7S	0.0001	V6A	0.0022	D2A	0.0001	E8D	0.0001	D3Y	0.0007	L4F	<0.01%	K2R	<0.01%	I2T	<0.01%	K2T	<0.01%	D3L	0.2376
V5A	0.0001	R4H	<0.01%	T3A	0.0001	W6C	0.0004	A7S	<0.01%	K4N	<0.01%	D5M	<0.01%	E5D	<0.01%	V7A	<0.01%	P8L	<0.01%	Q5L	<0.01%	Q5L	<0.01%	Q11H	0.0001	L7F	<0.01%	V9I	0.0002	V9I	0.0033	V6F	0.0001	D2G	<0.01%	E8G	<0.01%	D3N	<0.01%	L4I	<0.01%	K2*	<0.01%	E3_	<0.01%	F3_	<0.01%	D3Y	0.0001
V5I	<0.01%	R4C	0.001	K4R	<0.01%	W6R	<0.01%	A7V	<0.01%	K4R	<0.01%	V6L	<0.01%	S7N	0.0001	A8V	<0.01%	A9V	<0.01%	Q5E	<0.01%	Q5E	<0.01%	S13L	0.0001	F8L	<0.01%	V9F	<0.01%	V9F	0.0001	V6G	<0.01%	D2N	<0.01%	T9I	0.0822	D3H	<0.01%	V5A	<0.01%	K2_	<0.01%	E3*	0.0004	F3S	0.0003	D3E	0.0026
P6S	0.0001	R4L	0.0001	K4N	0.0001	L7W	<0.01%	F8L	0.0001	K4E	<0.01%	V6*	<0.01%	S8F	0.0003	A8T	<0.01%	T12I	0.0023	Q5F	<0.01%	S6L	0.0017	R15K	<0.01%	K9E	<0.01%	V10L	0.0001	A10V	<0.01%	V6L	<0.01%	L3F	<0.01%	G10C	<0.01%	D3S	<0.01%	V5F	0.0003	I3T	<0.01%	E3Q	<0.01%	F3L	0.0002	D3*	<0.01%
P6H	<0.01%	Y5C	<0.01%	K4Q	<0.01%	K8E	<0.01%	K12R	<0.01%	R5K	0.0001	V6I	<0.01%	S8T	<0.01%	Q11H	0.0004	T12S	<0.01%	S6L	0.0016	N9K	<0.01%	A18V	0.0004	D10V	<0.01%	V10A	<0.01%	M11I	0.0001	L8F	0.0003	M5I	0.0002	G10S	<0.01%	S4F	0.0003	V5I	<0.01%	I3F	<0.01%	E3V	0.0003	F3C	0.0001	D3_	0.0001
P6L	0.0001	Y5H	<0.01%	K4T	<0.01%	Q9R	<0.01%	V13I	<0.01%	R5I	0.0001	K7N	0.0003	L9F	0.0005	Q11R	0.0001	V13I	<0.01%	S6R	<0.01%	R10G	<0.01%	A18D	<0.01%	K13R	0.0001	N11S	0.0001	P12S	0.0002	L8_	<0.01%	M5T	<0.01%	G10V	<0.01%	S4A	<0.01%	D6Y	0.0001	I3S	<0.01%	L4_	<0.01%	L4P	<0.01%	D3Q	0.0001
P6T	<0.01%	V6I	<0.01%	V5I	<0.01%	I11N	<0.01%	G15S	0.0037	T6A	<0.01%	K7R	<0.01%	L9R	<0.01%	M12I	<0.01%	S15F	<0.01%	L8C	<0.01%	V11I	<0.01%	I20K	<0.01%	K13N	0.0001	K12R	<0.01%	N13S	<0.01%	P9L	0.0005	M5V	<0.01%	T11M	<0.01%	N5D	<0.01%	D6E	0.0012	I3_	<0.01%	L4F	0.0012	L4_	<0.01%	D3V	0.0001
G7D	0.0001	N8S	0.0028	T6I	0.0001	K12N	0.0001	G15C	<0.01%	T6I	<0.01%	K7M	<0.01%	L9I	<0.01%	M12T	0.0007	S15A	<0.01%	N9K	<0.01%	C12R	<0.01%	R21C	<0.01%	K13G	<0.01%	K12N	0.0013	L14F	0.0002	P9S	0.0001	R6I	0.0001	I13V	<0.01%	G6C	0.0003	D6N	0.0002	I4T	<0.01%	L4R	<0.01%	L4F	<0.01%	D3I	0.0002
G7V	0.0002	N8K	<0.01%	T6A	<0.01%	V13I	<0.01%	M17I	0.0002	I7V	<0.01%	K7S	<0.01%	P10S	0.0008	S13F	0.0001	C17G	<0.01%	N9D	<0.01%	S15G	<0.01%	R21F	<0.01%	V14L	0.0065	G13R	<0.01%	M17I	0.001	P9Q	<0.01%	R6K	<0.01%	V14A	<0.01%	G6S	<0.01%	F7L	<0.01%	I4V	0.0001	L4I	<0.01%	V5G	<0.01%	D3H	<0.01%
G7S	0.0001	N9K	<0.01%	T6N	<0.01%	V13F	0.0001	M17T	<0.01%	I7T	0.0001	C8A	<0.01%	P10L	<0.01%	S13P	<0.01%	A18V	<0.01%	N9S	<0.01%	S15I	<0.01%	R22K	<0.01%	V14I	<0.01%	H14Y	0.0002	Q18L	<0.01%	L10I	0.0001	R6S	<0.01%	V14F	<0.01%	G6D	<0.01%	Q8*	0.0003	I4S	<0.01%	L4P	<0.01%	V5F	0.0001	N4M	0.0002
G7C	<0.01%	F10L	0.0001	G8C	<0.01%	T14I	0.0002	M17V	<0.01%	I7L	<0.01%	T9H	<0.01%	S11L	<0.01%	S13Y	<0.01%	F19D	<0.01%	G10R	<0.01%	A16V	0.0003	P23S	<0.01%	I15V	<0.01%	D16G	0.0001	M20I	0.0004	V11F	<0.01%	I7T	<0.01%	S16N	0.0001	T7S	<0.01%	Q8E	0.0004	L5I	<0.01%	S5_	<0.01%	V5A	0.0001	N4I	<0.01%
F8V	<0.01%	F10C	<0.01%	G8V	<0.01%	T14A	<0.01%	V18I	0.0004	K8N	0.0007	T9I	<0.01%	Y12H	<0.01%	A16V	<0.01%	A20D	<0.01%	F11L	0.0005	T20I	0.0001	P23L	<0.01%	I15L	<0.01%	D16Y	<0.01%	M20V	<0.01%	V11I	<0.01%	I7V	0.0001	S16C	0.0001	T7I	0.0003	Q8R	0.0001	L5F	0.0003	S5L	0.0006	V5I	0.0006	N4K	<0.01%
F8L	<0.01%	G12S	0.0002	D9N	<0.01%	L15I	<0.01%	V18A	0.0002	K8R	<0.01%	S10Q	<0.01%	A13E	<0.01%	A16T	<0.01%	A20S	<0.01%	F11S	<0.01%	T20A	0.0001	F24L	<0.01%	I15T	0.0003	D16N	<0.01%	L22F	<0.01%	S12F	0.0009	F8L	<0.01%	S16G	<0.01%	T7A	<0.01%	Q8H	<0.01%	L5P	<0.01%	S5A	<0.01%	F6L	<0.01%	G5V	0.0012
N9K	<0.01%	G12D	<0.01%	D9E	<0.01%	L15F	0.0004	V18L	<0.01%	K8T	<0.01%	V11*	<0.01%	A13S	<0.01%	G17S	0.0001	D22V	<0.01%	A12V	<0.01%	P21S	0.0001	K28Q	<0.01%	T16I	0.0172	G17R	0.0001	E23A	0.0001	S12Y	<0.01%	F8S	<0.01%	S16I	<0.01%	I8V	0.0001	Q8L	<0.01%	F6L	0.0001	L6_	<0.01%	F6S	<0.01%	G5D	0.0002
N9S	<0.01%	P13L	0.0004	D9G	0.0002	V16L	<0.01%	Q19R	<0.01%	K8M	<0.01%	V12I	0.0001	A13T	<0.01%	T18I	0.0001	D22N	<0.01%			P21L	<0.01%	C30R	<0.01%	T16A	<0.01%	Q18R	<0.01%	E23G	0.0001	S12C	<0.01%	T9K	0.0001	L18F	<0.01%	V10A	0.0003	V9F	0.0001	F6V	<0.01%	D8Y	<0.01%	L7S	<0.01%	G5E	<0.01%
E10K	<0.01%	P13S	0.0005	D10A	<0.01%	V16M	0.0002	Q19K	<0.01%	G9S	<0.01%	V12S	<0.01%	A14V	<0.01%	T18A	<0.01%	A23T	<0.01%			C22F	<0.01%	D32E	<0.01%	T16P	<0.01%	Q18K	<0.01%	K24N	0.0024	S13I	0.0002	T9I	0.0004	L19V	0.0001	V10I	<0.01%	V9D	<0.01%	F6S	<0.01%	D8N	<0.01%	L7V	<0.01%	G5T	<0.01%
E10D	<0.01%	P13H	<0.01%	T11I	<0.01%	V16A	<0.01%	V20L	<0.01%	G9V	<0.01%	L13Y	<0.01%	A14T	<0.01%	T18N	<0.01%	A24V	0.0004			C22Y	<0.01%	D32N	<0.01%	T16S	<0.01%	Q19H	0.0059	K24R	<0.01%	S13G	<0.01%	T9P	<0.01%	L19F	<0.01%	E11Q	<0.01%	V9I	<0.01%	L7S	<0.01%	F9S	<0.01%	G8R	0.0002	P6L	0.0005
K11N	<0.01%	G15D	<0.01%	V12A	<0.01%	F17L	0.0058	T21I	0.0008	G9C	<0.01%	L14S	<0.01%	A14S	<0.01%	T19I	0.0018	A24T	<0.01%			T24I	<0.01%	I35V	<0.01%	T16N	<0.01%	Q19R	<0.01%	D26H	<0.01%	S13T	0.0007	T9S	<0.01%	F20L	0.0001	E11G	<0.01%	T10I	0.0002	L7F	<0.01%	Y10H	<0.01%	G8V	0.0009	P6S	<0.01%
K11E	<0.01%	G15C	<0.01%	I13V	0.0002	F17S	0.0006	T21N	<0.01%	T10I	0.0004	L14F	<0.01%	F15L	0.0001	T19K	<0.01%	A24S	<0.01%			G25V	<0.01%	I35T	<0.01%	G17W	<0.01%	E21G	<0.01%	D26N	<0.01%	S13N	<0.01%	I10V	0.0001	L21F	0.0028	E11A	<0.01%	I11M	<0.01%	A8T	<0.01%	L11F	0.0003	G8E	0.0005	P6H	<0.01%
T12I	0.0002	Y16H	0.0001	I13L	0.0002	L18F	0.0011	G23C	<0.01%	T10A	0.0001	S15L	<0.01%	A16V	<0.01%	T19A	<0.01%	K28R	<0.01%			G25D	<0.01%	S36P	<0.01%	G17R	<0.01%	E21D	<0.01%	D26G	<0.01%	Q14H	0.0035	I10L	<0.01%	L21V	<0.01%	E12V	<0.01%	E13A	<0.01%	A8V	0.0005	C12F	<0.01%	G8*	0.0001	P6T	0.0002
T12A	<0.01%	Y16N	0.0001	I13T	<0.01%	V20F	0.0012	G23D	0.0002	T10S	<0.01%	S15Q	<0.01%	A16S	<0.01%	Q20K	<0.01%	D29Y	<0.01%			T26I	0.0005	S36L	<0.01%	G17E	<0.01%	V22L	0.0006	D26Y	<0.01%	Q14R	0.0002	I10_	0.0001	A22S	<0.01%	E12D	<0.01%	E13D	0.0004	A8S	<0.01%	F13_	<0.01%	I9T	0.0002	Q7K	0.0005
Q15H	<0.01%	Y16C	<0.01%	V15M	<0.01%	V20I	<0.01%	G23S	<0.01%	H11Y	0.001	S15A	<0.01%	T17I	0.0002	T21N	0.0002	A32V	0.0016			T26N	<0.01%	T37A	<0.01%	T21A	<0.01%	V22I	0.0001	L27I	<0.01%	Q14_	<0.01%	G11_	0.0002	A22V	<0.01%	K14R	<0.01%	E13*	<0.01%	A8E	<0.01%	F13Y	<0.01%	I9L	<0.01%	Q7H	<0.01%
Q15K	<0.01%	P17S	0.0004	Q16R	<0.01%	A21S	<0.01%	T24A	<0.01%	H11Q	0.0001	V16F	<0.01%	Q19H	<0.01%	T21I	0.0017	A32S	<0.01%			S27N	<0.01%	S38P	0.0002	Q22H	0.0006	V22A	<0.01%	Q28K	0.0002	Q14L	<0.01%	G11E	<0.01%	F23L	<0.01%	K15R	0.0004	I14V	<0.01%	L9M	0.0001	F13L	0.0002	I10T	0.0002	Q7L	<0.01%
Q15R	<0.01%	P17H	<0.01%	G17S	<0.01%	A21V	<0.01%	T24I	0.0001	H11N	<0.01%	L17C	<0.01%	E20K	0.0003	A22T	0.0001	A32T	<0.01%			S27C	<0.01%	S38L	<0.01%	A23S	0.0013	P23L	0.0002	Q28H	<0.01%	C15R	<0.01%	G11A	0.0001	V24M	0.0001	K15Q	<0.01%	I14T	<0.01%	L9P	0.0001	F13P	<0.01%	I10N	0.0004	Q7R	<0.01%
L16F	0.0001	L18F	<0.01%	G17C	<0.01%	A22D	<0.01%	T25I	<0.01%	T17A	<0.01%	Q18N	<0.01%	A21V	0.0002	A22V	0.0002	S33I	<0.01%			T28A	<0.01%	L43F	0.0017	P24L	<0.01%	P23S	0.0002	Q28P	<0.01%	C15_	<0.01%	G11R	0.0002	V24L	0.0001	K15E	0.0004	L15V	<0.01%	I10L	0.0001	L14_	<0.01%	T11I	0.0017	N8H	<0.01%
L16P	<0.01%	E19V	0.0002	Y18C	<0.01%	A22T	<0.01%	T26S	<0.01%	T17I	<0.01%	Q18H	<0.01%	A21S	0.0001	T24I	0.0005	S33N	<0.01%			D29E	<0.01%	V45I	<0.01%	H26Q	<0.01%	P23T	<0.01%	N29H	0.0015	C15F	0.0001	G11V	<0.01%	V24A	<0.01%	K15N	0.0004	L16I	<0.01%	I10V	<0.01%	L14*	<0.01%	T11K	0.0077	N8D	0.0007
S17N	<0.01%	E19G	<0.01%	K19R	0.0001	A22V	<0.01%	T26A	<0.01%	I18V	0.0001	Q19R	0.0001	A21T	0.0001	T24A	0.0002	G34E	<0.01%			D29N	<0.01%	N46S	0.0001	H26Y	0.0016	V24I	0.0016	G31D	0.0001	C15S	<0.01%	T12I	0.0004	V25A	<0.01%	L17F	0.0001	I17V	<0.01%	I10M	0.0002	L14F	<0.01%	T11A	0.0003	N8I	0.0002
S17C	<0.01%	E19D	0.0001	K19N	<0.01%	I23V	<0.01%	L27F	0.0001	I18T	0.0001	Q19N	<0.01%	Y22H	<0.01%	T24N	<0.01%	G34V	0.0001			V30A	<0.01%	P47S	0.0055	L27F	0.0001	V24F	<0.01%	D32Y	0.0002	V16_	<0.01%	T12_	0.0002	F26L	0.0001	Q19E	0.0782	I18V	0.0001	I10T	<0.01%	A15S	0.0007	T12I	0.0001	N8K	0.0001
S17_	0.0001	I21V	0.0001	S20G	0.0005	I23T	0.0002	L30F	<0.01%	I18N	<0.01%	L20S	<0.01%	E23G	0.0001	D25N	<0.01%	G35R	<0.01%			V30I	<0.01%	P47L	0.0003	L27I	0.0001	S25F	0.0001	D32N	0.0002	V16F	0.0005	T12A	0.0001	F26S	0.0001	Q19H	<0.01%	I18T	<0.01%	T11I	0.0001	A15_	<0.01%	T12N	<0.01%	N8Y	<0.01%
S17G	<0.01%	I21F	<0.01%	S20N	<0.01%	Y25L	<0.01%	L32I	<0.01%	L19F	<0.01%	L20F	<0.01%	Q24R	0.006	D25G	<0.01%	Q36R	<0.01%			V31L	<0.01%	P47T	<0.01%	S28I	<0.01%	I26T	0.0001	D32G	0.0001	V16A	<0.01%	V13L	0.0024	F26V	<0.01%	N21D	<0.01%	M19V	0.0003	T11P	<0.01%	F16C	<0.01%	V13I	<0.01%	N8S	<0.01%
S17I	<0.01%	K22R	<0.01%	N22I	<0.01%	L26V	<0.01%	D33G	<0.01%	L19S	<0.01%	R21E	<0.01%	Q24H	<0.01%	D25A	<0.01%	P37R	<0.01%			Y32H	0.0001	P47A	<0.01%	S28G	<0.01%	I26V	<0.01%	S33G	0.001	N17S	0.0001	V13_	0.0001	F26I	0.0003	V23L	0.0005	M19T	<0.01%	T11A	<0.01%	L17M	<0.01%	A14S	<0.01%	N8T	<0.01%
L18M	0.0001	K22T	<0.01%	I23V	0.0001	L26F	<0.01%	D33A	<0.01%	T20I	<0.01%	V22L	<0.01%	A25V	<0.01%	D26N	<0.01%	P37S	0.0001			Y32C	0.0001	V49I	<0.01%	D30E	<0.01%	I26F	<0.01%	S33I	0.0001	N17D	<0.01%	V13A	<0.01%	L27F	<0.01%	V23_	<0.01%	M19R	<0.01%	L12I	0.0001	L18P	<0.01%	A14T	0.0001	Q9H	0.0013
L18_	<0.01%	D23N	0.0001	T24N	<0.01%	I27V	<0.01%	D33N	<0.01%	S21P	<0.01%	V22*	<0.01%	V26I	<0.01%	D26_	<0.01%	T39I	0.0001			R33M	<0.01%	N51T	<0.01%	D30N	<0.01%	I27V	<0.01%	S33N	<0.01%	N17K	<0.01%	V13I	0.0003	L28F	<0.01%	I24V	0.0002	R20S	0.0009	L12F	0.0001	F19L	<0.01%	A15V	<0.01%	Q9L	0.2211
P19_	<0.01%	D23Y	0.0001	T24I	0.0006	I27T	<0.01%	D34G	<0.01%	L22F	<0.01%	E23G	<0.01%	V26A	<0.01%	D26G	<0.01%	N40T	<0.01%			A34V	<0.01%	N51S	<0.01%	T31I	0.0006	N29H	<0.01%	A34V	0.0007	L18F	0.0267	T14I	0.0013	V29S	<0.01%	G25C	<0.01%	T21I	0.0011	L12P	<0.01%	F19S	0.0003	A15T	<0.01%	Q9S	0.0001
P19S	<0.01%	L24F	0.0005	T24A	0.0001	T28I	0.0003	D34N	<0.01%	V24F	0.0003	E23V	<0.01%	V26F	<0.01%	D26E	<0.01%	C41Y	<0.01%			I37V	<0.01%	A52V	0.0007	K32R	<0.01%	T30I	0.0003	A34S	0.0002	L18R	0.0002	T14_	0.0026	V29G	<0.01%	G25V	<0.01%	T21N	<0.01%	A13V	0.0003	L20F	0.0001	F16L	0.0004	Q9V	<0.01%
V20_	<0.01%	L24I	<0.01%	D28N	<0.01%	P29L	0.0001	V35I	<0.01%	V24I	<0.01%	E23N	<0.01%	A27V	0.0002	D26A	<0.01%	M44I	0.0002			D40N	0.0004	A52D	<0.01%	F33S	<0.01%	T30A	0.0001	T35I	0.0024	L18P	<0.01%	T14P	0.0002	T30I	0.0002	F26L	<0.01%	T21A	<0.01%	A13T	0.0005	L20I	<0.01%	F16S	0.0001	Q9P	<0.01%
V20A	<0.01%	A26S	0.0001	D28A	<0.01%	P29T	<0.01%	V35L	<0.01%	L25F	<0.01%	S24H	<0.01%	A27S	0.0001	N27S	<0.01%	T47I	<0.01%			D40A	<0.01%	A52S	<0.01%	K34E	0.0001	V31G	<0.01%	T35A	<0.01%	L18V	<0.01%	T14A	<0.01%	T30Y	<0.01%	F26S	<0.01%	F22L	<0.01%	A13S	<0.01%	V21F	0.0001	H17Y	0.0002	Q9A	<0.01%
V20G	<0.01%	A26V	0.0001	D28Y	0.0001	P29H	<0.01%	V36I	0.0001	V26A	<0.01%	S24L	<0.01%	A27T	<0.01%	N27K	0.0001	H48Y	<0.01%			D40G	<0.01%	P53S	0.001	T35A	0.0001	V31I	<0.01%	P37S	0.0001	T19I	0.0012	L15F	0.0068	T30A	<0.01%	F28L	0.0108	K23N	<0.01%	T14I	0.0021	V21G	<0.01%	H17Q	<0.01%	Q9C	0.0001
V20F	<0.01%	A26T	0.0001	E29V	0.0003	V30I	<0.01%	V36_	<0.01%	V26F	<0.01%	S25L	0.0004	N28K	0.0001	N27D	<0.01%	T49I	0.0011			V42L	<0.01%	P53L	0.0004	T35P	<0.01%	V31F	<0.01%	P37L	<0.01%	T19A	<0.01%	L15V	<0.01%	T30L	<0.01%	F28C	<0.01%	K23E	<0.01%	T14N	0.0001	V21A	<0.01%	Q18*	0.002	R10Q	0.0003
L21S	<0.01%	R27C	0.0025	R30K	<0.01%	H31N	<0.01%	Y37H	<0.01%	Q27H	<0.01%	S25F	<0.01%	D30G	0.0001	A28T	<0.01%	T49N	<0.01%			A43V	0.0002	P53Q	0.0012	E36K	<0.01%	Y32F	<0.01%	P37A	<0.01%	T19R	0.4788	L15S	<0.01%	L31H	<0.01%	F28S	<0.01%	K23T	<0.01%	C15Y	<0.01%	V21I	<0.01%	Q18H	<0.01%	R10E	0.0002
L21_	<0.01%	R27H	<0.01%	R30M	<0.01%	H31R	<0.01%	C38S	<0.01%	Q30R	0.0002	S26F	0.0002	D30A	<0.01%	A30V	<0.01%	G50D	<0.01%			G44C	<0.01%	P53A	<0.01%	E36G	<0.01%	T33I	0.001	K38R	<0.01%	T19K	0.0001	L15_	0.0026	L31_	<0.01%	L29F	0.0001	V24F	0.0006	C15F	<0.01%	L22S	0.0003	Q18E	<0.01%	R10P	0.0001
L21I	<0.01%	A28D	<0.01%	R30S	<0.01%	H31Y	0.0001	R40T	<0.01%	Q30K	<0.01%	S26C	<0.01%	D30Y	<0.01%	Y32H	<0.01%	T51I	0.001			G44V	<0.01%	G54V	<0.01%	E36D	<0.01%	T33R	<0.01%	K38N	<0.01%	T19S	<0.01%	K16N	0.0007	A32G	<0.01%	T30I	<0.01%	V24I	<0.01%	E16D	0.0001	I23T	<0.01%	Q18R	<0.01%	R10K	<0.01%
V23I	0.0004	A28T	0.0001	R30G	<0.01%	M33V	<0.01%	H41Q	<0.01%	Q30P	<0.01%	S26I	<0.01%	S31F	0.0001	N33T	<0.01%	Q53H	0.0001			G44S	<0.01%	G54C	<0.01%	G37C	0.0001	K34N	<0.01%	G39S	0.0001	T20S	<0.01%	K16R	<0.01%	A32R	<0.01%	W31L	<0.01%	S25A	<0.01%	E16K	<0.01%	I23V	<0.01%	Q18K	<0.01%	R10L	<0.01%
V23F	<0.01%	A28V	0.0001	I31L	<0.01%	M33I	0.0002	V42L	<0.01%	W31C	<0.01%	K27N	<0.01%	S31P	<0.01%	T34I	0.0005	Q53L	0.0001			A46S	<0.01%	G54S	<0.01%	G37S	0.0001	K34E	<0.01%	G39C	<0.01%	T20I	0.0007	K16T	0.0017	A32I	<0.01%	W31C	<0.01%	S25P	<0.01%	E16*	0.0001	M24V	<0.01%	E19*	0.0029	N11M	0.0002
V23G	<0.01%	G29S	0.0003	I31V	0.0015	M33T	0.0115	I43V	0.0028	S32F	<0.01%	K27*	<0.01%	E32D	<0.01%	T34A	<0.01%	I55T	0.0004			A46G	<0.01%	D56Y	<0.01%	G37D	0.0003	V35F	0.0004	I40V	<0.01%	T20N	0.0131	K16_	<0.01%	A32E	<0.01%	C33F	0.0007	S25T	0.0001	E16A	<0.01%	M24I	<0.01%	E19A	<0.01%	N11T	<0.01%
V23A	<0.01%	G29D	<0.01%	D32N	0.0001	S34F	0.0022	T45I	0.0001	S32P	<0.01%	L28I	<0.01%	V33F	0.0001	T35I	0.0015	I55V	<0.01%			L49I	<0.01%	D56G	<0.01%	G37V	<0.01%	V35I	<0.01%	I40T	<0.01%	T20A	<0.01%	K16Q	0.0001	A32_	<0.01%	C33S	<0.01%	I26T	<0.01%	E16G	<0.01%	M24T	<0.01%	E19Q	<0.01%	N11S	0.0001
R24C	0.0022	K30E	<0.01%	K33I	0.0002	K35R	0.0001	T45S	<0.01%	L33F	0.0002	W29C	<0.01%	V33I	0.0001	T35_	<0.01%	I55K	0.0001			T51I	0.0001	V57F	<0.01%	C39F	0.0001	D36G	<0.01%	M42V	<0.01%	R21I	0.0013	K16M	<0.01%	A32P	<0.01%	L34F	0.0002	I26V	<0.01%	L17F	0.0014	L25F	0.0002	E19V	<0.01%	N11C	<0.01%
R24H	<0.01%	A31V	0.0002	K33E	<0.01%	H36Y	0.0027	S46F	0.0001	L33W	<0.01%	A30V	0.0006	V34F	0.0001	T35A	<0.01%	T56A	0.0001			F56C	<0.01%	V57G	<0.01%	C39*	<0.01%	G37S	0.0001	N43H	<0.01%	R21T	0.0026	Q17R	<0.01%	I33A	<0.01%	Q36E	<0.01%	W27L	0.0016	L17I	<0.01%	L25P	<0.01%	C20Y	0.0001	A12S	0.0023
R24G	<0.01%	A31D	<0.01%	V34A	0.0002	T37I	0.0003	S46P	<0.01%	F35L	0.0001	A30C	<0.01%	V34I	<0.01%	T35K	<0.01%	V57I	<0.01%			F56L	<0.01%	V57I	0.0001	V40I	<0.01%	G37C	<0.01%	V44F	<0.01%	R21S	<0.01%	Q17L	0.0005	I33H	<0.01%	F37I	<0.01%	W27C	0.0001	Y18C	0.0002	I26V	<0.01%	S21I	0.0002	A12V	0.0002
D25N	<0.01%	S32L	0.0002	V34L	<0.01%	D38N	<0.01%	E47A	<0.01%	F35S	<0.01%	Q31S	<0.01%	L35I	<0.01%	K36N	0.0001	V57F	<0.01%			F56V	<0.01%	T58I	<0.01%	V40A	<0.01%	V38F	<0.01%	A45S	<0.01%	R21G	<0.01%	Q17_	<0.01%	I33V	<0.01%	A38S	0.0001	W27R	0.0002	H19R	0.0001	I26T	<0.01%	S21N	<0.01%	A12L	<0.01%
D25G	<0.01%	S32P	0.0035	L35F	<0.01%	D38A	<0.01%	D48N	<0.01%	F36L	<0.01%	Q31P	<0.01%	L35P	<0.01%	K36R	<0.01%	T58I	0.0007			Q57R	<0.01%	T58A	<0.01%	V40F	<0.01%	V38D	<0.01%	K46E	<0.01%	R21K	<0.01%	Q17H	<0.01%	I33_	<0.01%	Y39*	<0.01%	W27*	<0.01%	H19Y	0.0003	I27T	<0.01%	S21G	<0.01%	A12H	0.0002
V26L	<0.01%	C33R	<0.01%	N36D	<0.01%	D38E	<0.01%	M49I	0.0001	F36I	<0.01%	C32S	<0.01%	L35F	0.0001	K36T	<0.01%	E60A	<0.01%			K59N	0.0011	D59N	<0.01%	I42V	0.0809	D39Y	0.0008	Y47N	<0.01%	T22I	0.0013	G18C	0.0001	L34Y	<0.01%	Y39L	<0.01%	N28H	<0.01%	Y20N	0.0002	I27V	<0.01%	L22S	<0.01%	A12G	0.0001
L27F	0.0004	C33Y	<0.01%	N36S	<0.01%	D38Y	<0.01%	M49V	<0.01%	L37F	0.0211	C32V	0.0001	K36R	<0.01%	G37R	<0.01%	A61S	<0.01%			K59E	<0.01%	D59Y	<0.01%	I42T	<0.01%	D39N	<0.01%	T48I	0.0001	T22S	0.0001	G18V	0.0015	L34A	<0.01%	A40S	0.0007	L29I	<0.01%	Y20H	<0.01%	F28L	<0.01%	L22I	0.0018	A12T	<0.01%
L27V	<0.01%	T34I	0.0002	E37D	0.0001	F39L	<0.01%	L50F	0.0005	L37W	0.0008	V33F	<0.01%	K37N	0.0002	G38S	0.0002	M63L	<0.01%			D60Y	<0.01%	V60L	<0.01%	I42L	<0.01%	D39G	<0.01%	Q52*	<0.01%	T22N	<0.01%	G18D	<0.01%	L34H	<0.01%	N41T	<0.01%	L29F	<0.01%	Y20C	<0.01%	F28I	<0.01%	Q23*	<0.01%	P13L	0.0027
L27P	<0.01%	T34N	0.0001	E37G	0.0001	S40L	0.0003	N51S	<0.01%	Y38C	<0.01%	V33I	0.0001	K37R	<0.01%	G38V	<0.01%	M63T	<0.01%			E61V	<0.01%	T61N	<0.01%	P43L	0.0006	V40I	0.0003	Y53F	<0.01%	Q23R	0.0003	G18_	<0.01%	L34F	<0.01%	R42M	<0.01%	L29_	<0.01%	E22D	0.0005	W29R	<0.01%	Q23H	<0.01%	P13S	0.0024
L27I	<0.01%	T34A	0.0002	K38M	<0.01%	S40P	<0.01%	N53S	<0.01%	Y38N	<0.01%	V33T	<0.01%	K39R	0.0001	G38C	0.0001	M63V	<0.01%			E61G	<0.01%	T61A	<0.01%	P43S	0.0004	E41A	<0.01%	T56P	<0.01%	Q23H	<0.01%	G18A	<0.01%	L34T	<0.01%	N43S	0.0002	D30N	<0.01%	E22G	<0.01%	W29L	<0.01%	S24L	0.0002	P13T	0.0003
V28I	0.0083	L35F	<0.01%	K38N	<0.01%	E42D	<0.01%	E55D	<0.01%	E39K	<0.01%	V33A	<0.01%	K39T	<0.01%	R39*	<0.01%	Y76H	<0.01%			D62Y	0.0001	Q62K	0.0002	P43A	<0.01%	E41D	<0.01%	T56I	0.0003	Q23P	0.0001	E19A	0.0001	L34_	<0.01%	R44K	<0.01%	D30_	<0.01%	E22*	<0.01%	W29*	<0.01%	S24*	<0.01%	P13H	<0.01%
V28L	0.0001	S36F	0.0004	K38R	0.0844	I43T	0.0007	L58I	<0.01%	E39D	0.0001	Q34H	<0.01%	K39E	<0.01%	R39K	0.0001	C79S	<0.01%			D62G	<0.01%	L63I	<0.01%	P43H	<0.01%	K46R	<0.01%	L59V	0.0001	Q23L	<0.01%	E19G	0.0002	T35P	<0.01%	R44S	0.0001	D30P	<0.01%	C23F	0.0001	W29C	<0.01%	S24P	<0.01%	R14L	0.0006
V28A	<0.01%	S36Y	0.0002	S40F	0.0001	I43S	<0.01%	I59V	<0.01%	E39G	<0.01%	Q34R	<0.01%	K40N	<0.01%	R39G	<0.01%	I81T	<0.01%			D63Y	0.0001	Y71C	<0.01%	G44C	0.0022	T48I	0.0012	A60S	<0.01%	L24S	0.0001	E19_	<0.01%	T35L	<0.01%	F45L	<0.01%	Y31F	<0.01%	C23Y	<0.01%	F30C	<0.01%	C25F	0.0003	R14H	0.0001
R29S	<0.01%	S36A	0.0001	S40Y	0.0001	I43V	<0.01%	R60C	0.0001	N40Y	0.0001	Q34E	<0.01%	K40L	<0.01%	F40M	<0.01%	D82G	<0.01%			D63N	0.0004	K73N	<0.01%	G44S	<0.01%	T48P	<0.01%	A60T	<0.01%	L24_	0.0003	E19K	<0.01%	T35*	<0.01%	L46F	0.0001	Y31_	<0.01%	V24F	0.0006	S31L	0.0005	C25R	<0.01%	R14C	0.0007
R29H	0.0001	S36N	<0.01%	A41V	0.0008	I43L	<0.01%	K61R	<0.01%	N40S	0.0001	L35*	<0.01%	S41P	<0.01%	L42F	0.0144	D82A	<0.01%			N64H	<0.01%	S74L	0.0021	G44V	<0.01%	T48A	<0.01%	V61I	0.0004	P25T	0.0001	E19D	<0.01%	T35_	<0.01%	Y47S	<0.01%	I32T	0.0001	V24I	<0.01%	S31P	0.0002	C25Y	<0.01%	R14A	0.0002
R29C	<0.01%	S36P	<0.01%	A41T	<0.01%	I44M	<0.01%	H64Y	<0.01%	N40K	<0.01%	H36Y	<0.01%	S41F	0.0007	L42P	<0.01%	P84S	0.0002			L65V	<0.01%	S74P	0.0001	I45T	<0.01%	P50S	<0.01%	N64S	<0.01%	P25S	0.0005	I20T	0.0001	A36V	<0.01%	I48V	0.0001	I32S	0.0001	R25I	<0.01%	L32F	0.0004	T26I	0.0007	I15F	0.0001
G30S	0.0001	E37K	0.0001	T43I	0.0002	I44V	<0.01%	N65S	0.0002	A41V	0.001	N37S	<0.01%	V44L	<0.01%	L44M	<0.01%	P84L	0.0001			D67G	<0.01%	P77L	0.4783	I45M	0.0001	V51A	<0.01%	M65L	<0.01%	P25L	0.0002	I20M	0.0001	A36G	0.0001	I49V	<0.01%	I32V	0.0001	R25T	<0.01%	L32I	<0.01%	Q27*	0.2516	I15L	0.0002
G30D	0.0001	E37V	0.0003	V44I	<0.01%	K47R	<0.01%	L67F	0.0002	A41D	<0.01%	D38G	<0.01%	A45V	0.0001	S46F	<0.01%	N85S	<0.01%			D67N	<0.01%	P77S	0.0001	P46L	0.0219	V51I	<0.01%	M65I	<0.01%	P25_	0.0003	I20_	<0.01%	A36I	<0.01%	L51*	<0.01%	I33S	<0.01%	R25S	<0.01%	E33V	0.0001	Q27P	<0.01%	I15T	<0.01%
F31L	<0.01%	E37G	<0.01%	V44F	<0.01%	A48T	0.0001	Q69L	<0.01%	L43F	<0.01%	D38_	<0.01%	S47F	0.0001	D47E	0.0001	K87N	<0.01%			D67E	<0.01%	P77T	<0.01%	P46T	<0.01%	N52S	<0.01%	V67I	<0.01%	P25H	<0.01%	I20V	<0.01%	A36_	<0.01%	I52T	<0.01%	I33T	0.0003	R25K	<0.01%	E33K	<0.01%	H28Y	0.0005	T16M	0.0004
F31Y	0.0002	Q38R	<0.01%	E45K	<0.01%	A48S	<0.01%	A70V	0.0001	P44L	0.0001	I39T	<0.01%	S47A	<0.01%	D47G	<0.01%	K87R	<0.01%			S68F	0.0001	P78S	0.0031	P46S	0.0003	N52T	0.0001	I68V	<0.01%	P26S	0.0153	I20S	<0.01%	L37_	<0.01%	I52L	0.0001	I33V	<0.01%	G26D	<0.01%	E33G	<0.01%	Q29*	0.0002	T16R	0.0002
F31I	<0.01%	L39M	<0.01%	L46I	<0.01%	A48V	<0.01%	G71S	0.0003	P44S	0.0001	I39_	<0.01%	E48G	0.0001	L48S	<0.01%	F89L	<0.01%			S68C	<0.01%	P78L	0.0001	K47N	<0.01%	A54V	<0.01%	G71C	<0.01%	P26H	<0.01%	K21N	0.0011	L37T	<0.01%	I52V	<0.01%	I33M	<0.01%	G26S	<0.01%	L34M	<0.01%	Q29R	0.0004	T16A	0.0001
F31S	<0.01%	D40Y	<0.01%	L46F	0.0001	I49V	<0.01%	G71V	<0.01%	P44T	<0.01%	L40F	<0.01%	F49L	<0.01%	Q49K	<0.01%	F89S	<0.01%			Y69C	<0.01%	I79V	0.0006	D48N	0.0001	A54S	0.0001	D75Y	<0.01%	P26L	0.0002	K21E	0.0001	L37F	0.0001	I52F	<0.01%	N34S	<0.01%	G26V	<0.01%	Q35R	0.0003	Q29L	0.0001	T16N	<0.01%
G32E	<0.01%	D40G	<0.01%	G47N	<0.01%	I49L	<0.01%	V73A	0.0001	F45L	<0.01%	L41*	<0.01%	D50N	<0.01%	Q49H	0.0001	F89Y	<0.01%			V72I	<0.01%	S80G	0.0006	D48G	<0.01%	F55L	<0.01%	G77E	0.0002	P26R	0.0001	K21R	0.0002	R38_	0.0001	F53L	0.0006	N34K	<0.01%	G26E	<0.01%	Q35*	<0.01%	P30S	0.0001	F17L	0.0002
G32R	<0.01%	F41L	0.0001	G47S	0.0001	D50A	0.0001	V73I	<0.01%	A46V	0.0027	L41F	<0.01%	R51C	0.0002	Q49L	<0.01%	D91Y	<0.01%			H75Y	0.0001	F81Y	<0.01%	M49I	0.0007	E56D	<0.01%	G77R	0.0003	P26_	0.0003	K21M	0.0002	R38G	0.0001	L57S	<0.01%	L35P	<0.01%	T27V	<0.01%	D36Y	0.0001	P30L	0.006	F17W	<0.01%
D33N	<0.01%	I42V	0.0006	G47V	<0.01%	G51C	<0.01%	L75F	0.0008	A46T	0.0002	A42L	<0.01%	R51H	0.0002	Q49R	<0.01%	D91N	0.0001			T76A	0.0003	P82S	<0.01%	M49L	<0.01%	A59S	<0.01%	A79S	<0.01%	A27V	0.0004	K21_	<0.01%	R38P	<0.01%	P59Q	<0.01%	I36V	<0.01%	T27I	<0.01%	D36N	0.0001	P30R	<0.01%	G18C	0.0001
D33Y	0.0005	D43Y	<0.01%	G47D	<0.01%	G51S	<0.01%	L75I	0.0001	A46_	<0.01%	A42S	<0.01%	A53S	0.0003	D50N	0.0001	D91G	<0.01%			T76I	0.0001	G87E	<0.01%	M49T	<0.01%	K60R	<0.01%	P80A	0.0001	A27S	0.0218	D22Y	0.0004	L39_	0.0001	V60L	<0.01%	I36L	<0.01%	T27A	<0.01%	D36G	<0.01%	Y31H	<0.01%	G18V	0.0007
D33E	0.0001	T44I	0.0006	G47C	<0.01%	V53F	<0.01%	R76K	<0.01%	A46S	<0.01%	K43*	<0.01%	A53V	<0.01%	D50G	<0.01%	K95R	0.0003			F77L	<0.01%	Q88H	0.0013	T50A	<0.01%	K60N	0.0002	G81V	<0.01%	A27T	<0.01%	D22_	<0.01%	L39*	<0.01%	V60I	<0.01%	I36T	0.0001	T28I	0.0012	D36E	<0.01%	Y31F	<0.01%	G18S	<0.01%
D33A	<0.01%	T44N	0.0001	T48I	0.0002	V53I	<0.01%	R76M	<0.01%	A46C	<0.01%	D44G	0.0001	A53E	0.0001	K52N	<0.01%	V97I	0.0001			S78P	<0.01%	V89I	<0.01%	I55V	<0.01%	N62D	0.0002	G81A	<0.01%	Y28H	0.0001	D22G	0.0001	L39M	<0.01%	A63T	0.0759	I37F	<0.01%	T28A	<0.01%	H37L	0.0001	Y31C	<0.01%	G18Q	<0.01%
S34F	0.0001	K45T	<0.01%	T48A	0.0001	T54N	0.0001	V77I	<0.01%	M47T	0.0001	D44I	<0.01%	M55I	0.0001	W53C	0.0001	I99M	0.0002			S78Y	<0.01%	G91C	<0.01%	M57I	0.0002	N62T	<0.01%	G81C	<0.01%	Y28F	<0.01%	D22N	<0.01%	L39F	<0.01%	A63S	0.0002	K38N	<0.01%	T28Q	<0.01%	H37N	0.0005	V32L	0.0007	G19E	0.0001
S34T	0.0002	R46K	0.001	E49D	0.0011	T54I	<0.01%	V77A	<0.01%	M47I	0.0001	D44_	<0.01%	Q56E	0.0001	W53*	<0.01%	I99L	<0.01%			Y80C	<0.01%	G91V	0.0001	M57V	<0.01%	I63F	0.0007	T82S	<0.01%	T29I	0.0004	A23V	0.0013	C40*	<0.01%	A63V	<0.01%	L40*	<0.01%	T28_	<0.01%	H37Y	<0.01%	V32A	0.0009	G19D	0.0002
S34Y	<0.01%	R46G	<0.01%	E49K	<0.01%	R55L	<0.01%	I78V	0.0001	M47_	<0.01%	D44N	<0.01%	K58R	<0.01%	A54V	<0.01%	I99V	<0.01%			Y80H	<0.01%	L92F	<0.01%	M57T	<0.01%	I63T	<0.01%	A83S	<0.01%	T29A	0.0066	A23_	<0.01%	C40D	<0.01%	C64Y	<0.01%	L40S	0.0001	V29L	0.0004	N38T	<0.01%	V32I	<0.01%	G19V	<0.01%
V35M	<0.01%	R46M	<0.01%	E49A	<0.01%	R55C	<0.01%	I78S	<0.01%	M47Y	<0.01%	T45N	<0.01%	E60Q	<0.01%	R55K	<0.01%	T101I	0.0011			Q81L	<0.01%	Y93C	<0.01%	M58I	0.0004	I63V	<0.01%	A83T	<0.01%	T29V	<0.01%	A23G	<0.01%	A41V	0.0005	C64W	<0.01%	L40F	0.0004	L30I	<0.01%	N38Y	0.0001	V33A	<0.01%	G19R	<0.01%
V35L	0.0002	R46S	<0.01%	E49*	<0.01%	R55H	<0.01%	I78T	<0.01%	M47L	<0.01%	T45I	0.0001	K61T	<0.01%	F56Y	<0.01%	T101A	<0.01%			H82Y	0.0001	K94R	<0.01%	M58L	<0.01%	K64E	<0.01%	R86K	0.0001	N30H	<0.01%	A23S	0.0006	A41S	0.0006	C64S	0.0001	S41F	0.0002	L30R	<0.01%	N38S	0.0001	V33F	0.0003	G19*	<0.01%
E36D	0.0002	G47S	0.0001	E49L	<0.01%	D56N	0.0002	S81F	0.0005	G48S	<0.01%	T45A	<0.01%	K61N	<0.01%	P57L	0.0002	T102I	0.0008			H82N	<0.01%	T96I	0.0002	M58V	<0.01%	K64R	<0.01%	Q87H	0.0001	N30K	0.0001	A23P	<0.01%	A41*	<0.01%	C64F	0.0001	S41P	<0.01%	L30P	<0.01%	N38D	<0.01%	V33I	<0.01%	P20L	0.0001
E36V	<0.01%	G47V	<0.01%	V50A	<0.01%	D56Y	<0.01%	M82I	0.0001	G48C	0.001	T45L	<0.01%	K61R	<0.01%	P57S	0.0001	T102P	<0.01%			H82L	<0.01%	T96A	<0.01%	G59S	0.0002	P65S	0.0002	L89F	<0.01%	N30Y	<0.01%	A23T	0.0001	A41T	<0.01%	V66L	0.0005	K42_	<0.01%	L30F	<0.01%	E39G	<0.01%	D34N	<0.01%	S21Q	0.0002
E36Q	<0.01%	G47D	<0.01%	V50L	<0.01%	I57T	<0.01%	M82T	<0.01%	G48_	<0.01%	T45_	<0.01%	A63S	<0.01%	P57T	0.0002	T102N	0.0001			T85I	0.0018	V98F	0.0002	M62I	0.0002	P65L	<0.01%	T91M	0.0009	N30S	<0.01%	A23D	<0.01%	A41R	<0.01%	V66M	<0.01%	K42R	0.0002	L31S	<0.01%	E39Q	0.0001	D34V	<0.01%	S21P	0.0001
E37D	0.0007	V48L	<0.01%	V50I	<0.01%	I57V	0.0004	Q83K	0.0001	I49T	<0.01%	T46I	0.0008	A63D	<0.01%	K58R	<0.01%	C103R	<0.01%			I86L	<0.01%	V98_	<0.01%	N63H	<0.01%	V66L	0.0006	G92S	0.0001	N30D	<0.01%	T24I	0.0007	Y42H	<0.01%	L67F	0.0001	K42E	<0.01%	K32R	<0.01%	E39*	0.0012	D34A	<0.01%	S21T	<0.01%
E37G	0.0001	V48I	<0.01%	N51S	<0.01%	I57M	<0.01%	N84S	<0.01%	I49V	0.001	T46L	<0.01%	Q65H	<0.01%	S59R	<0.01%	C103F	<0.01%			I86T	0.0001	V98I	0.0001	N67S	<0.01%	V66I	0.0001	T93M	0.0005	S31F	<0.01%	T24_	<0.01%	Y42W	<0.01%	A68S	0.0002	K42N	<0.01%	K32N	0.0001	E39A	<0.01%	D35Y	0.0008	S21L	<0.01%
E37K	0.0001	Y49H	0.0001	N51D	<0.01%	A58V	<0.01%	V86I	0.0006	I49_	<0.01%	T46_	<0.01%	M67I	<0.01%	D60A	0.0002	C103Y	<0.01%			N88D	<0.01%	S100G	0.0001	G68D	<0.01%	P67S	<0.01%	T93A	<0.01%	S31C	<0.01%	T24N	0.0007	Y42*	<0.01%	A68V	<0.01%	S43_	<0.01%	K32E	0.0003	E39K	0.0001	D35E	0.0001	S21E	<0.01%
V38A	<0.01%	Y49C	0.0001	E52A	0.0003	A58E	<0.01%	V86A	<0.01%	I49Y	<0.01%	E47_	<0.01%	T68A	<0.01%	D60G	<0.01%	C103S	<0.01%			L90I	0.0002	D101Y	0.0001	G68V	<0.01%	E68D	0.0001	L95F	0.0002	F32L	<0.01%	P25_	<0.01%	Y42C	<0.01%	A69S	0.0002	S43P	<0.01%	E33K	<0.01%	E39V	<0.01%	D35G	<0.01%	D22Y	0.0004
V38F	0.0001	C50S	<0.01%	E52G	<0.01%	S59P	0.0001	L87F	0.0001	I50T	<0.01%	A48T	<0.01%	T68I	0.0001	T62I	<0.01%	A104V	0.0003			L90F	0.0002	D101V	<0.01%	P70S	0.0001	V69A	<0.01%	V96F	0.0001	F32Y	<0.01%	P25S	0.0002	C43F	0.0002	A69V	0.0002	S43*	<0.01%	E33*	<0.01%	T40I	0.4346	D35N	<0.01%	D22A	<0.01%
V38I	<0.01%	C50F	<0.01%	A54T	<0.01%	S59A	0.0001	L87I	<0.01%	I50_	<0.01%	A48D	<0.01%	Q69L	<0.01%	T62A	<0.01%	A104S	0.0006			K91R	0.0013	D101G	0.0001	P70L	0.0003	V69L	0.0002	V96I	<0.01%	F32V	<0.01%	P25L	0.0002	C43H	<0.01%	A69T	<0.01%	S43L	<0.01%	P34S	0.0015	T40N	<0.01%	P36L	0.0013	D22N	<0.01%
L39F	<0.01%	C50R	<0.01%	A54V	0.0001	S59F	0.0002	K88R	0.0018	I50F	<0.01%	A48V	<0.01%	M70I	<0.01%	G63S	<0.01%	A104T	<0.01%			K91E	0.0007	N102S	0.0001	N71D	0.0001	V69M	0.0001	V96L	<0.01%	F32S	<0.01%	P25H	<0.01%	C44S	<0.01%	V70A	<0.01%	T45P	<0.01%	P34L	0.0013	C41S	0.0001	P36S	0.0003	D22G	<0.01%
S40L	0.0002	R52H	0.0004	C55R	<0.01%	T60I	0.0003	K88N	<0.01%	I50Y	<0.01%	A48R	<0.01%	Q73H	<0.01%	G63V	<0.01%	N105D	<0.01%			K91N	<0.01%	T104P	<0.01%	N71S	<0.01%	K70R	<0.01%	V96A	0.0001	T33S	0.0001	P25T	<0.01%	C44F	<0.01%	V70I	<0.01%	T45I	<0.01%	P34H	<0.01%	C41F	0.0006	P36Q	<0.01%	D22I	0.0002
S40T	<0.01%	R52S	<0.01%	C55Y	0.0002	T62I	<0.01%	L89F	0.0004	I50V	<0.01%	F49Y	<0.01%	A74V	0.0001	T64I	0.0002	N105K	<0.01%			K91T	<0.01%	T104I	<0.01%	M72I	0.0158	N73I	<0.01%	S98L	0.0001	T33I	0.0001	S26P	<0.01%	C44*	<0.01%	V70F	0.0005	T45N	<0.01%	P34R	<0.01%	C41W	<0.01%	C37F	0.0007	D22H	<0.01%
S40P	<0.01%	R52C	0.0001	V56A	<0.01%	F64L	<0.01%	K90R	0.0361	A51V	0.0005	E50G	0.0003	A74T	<0.01%	T64N	<0.01%	P107S	<0.01%			K91G	<0.01%	D105G	0.0001	M72T	<0.01%	N73S	<0.01%	D99Y	<0.01%	R34L	<0.01%	S26L	0.4814	I46V	<0.01%	V70L	0.0004	E46*	<0.01%	P34F	<0.01%	H42Q	<0.01%	C37S	<0.01%	D22W	<0.01%
E41K	0.0003	R52L	<0.01%	V56F	<0.01%	A65V	0.0003	K90N	<0.01%	A51G	<0.01%	E50Y	<0.01%	R75K	<0.01%	I65T	<0.01%	P107H	<0.01%			D92G	0.0001	D105A	<0.01%	I74S	<0.01%	L75W	<0.01%	L100F	0.0003	R34C	<0.01%	S26A	0.0002	V47F	<0.01%	Y71H	0.0001	E46V	0.0001	C35F	0.0001	H42Y	0.001	C37R	0.0002	S23P	0.0001
A42V	0.0001	E53G	0.0001	A58V	0.0003	A65S	<0.01%	K90T	<0.01%	A51T	0.0007	K51N	<0.01%	S76F	0.0003	I65S	<0.01%	V108G	<0.01%			D92N	0.0002	D105Y	0.0001	I74T	0.0001	L75F	<0.01%	N101K	<0.01%	R34H	<0.01%	S26_	<0.01%	V49L	0.0002	I73M	<0.01%	E46A	<0.01%	C35S	0.0001	H42R	0.0003	C37Y	<0.01%	S23Q	0.0002
A42T	<0.01%	E53K	<0.01%	A58T	0.0001	H68Y	0.0002	V91I	<0.01%	A51_	<0.01%	K51*	<0.01%	E77D	0.0001	I65V	<0.01%	V108M	<0.01%			D92Y	<0.01%	A108T	<0.01%	I74V	<0.01%	G76S	0.0017	N101S	<0.01%	G35V	0.0002	D27Y	0.0134	V49M	<0.01%	N74H	<0.01%	E46G	<0.01%	C35Y	<0.01%	A43V	0.0001	P38L	0.0006	S23L	0.0001
R43C	0.0002	E53D	<0.01%	D59N	<0.01%	H68R	0.0007	D92N	0.0001	A51C	<0.01%	M52L	0.0002	E77A	<0.01%	T67I	0.0004	G109C	<0.01%			C93Y	<0.01%	A108V	0.0006	T75I	0.0001	G76D	0.0001	N101D	<0.01%	G35C	<0.01%	D27H	0.0001	S50I	<0.01%	N74S	0.0001	N47S	<0.01%	C35*	<0.01%	A43T	0.0001	P38S	0.0083	S23R	<0.01%
R43P	<0.01%	E55D	<0.01%	D59G	0.0001	A69V	0.0003	D92G	<0.01%	M52I	0.0006	V53A	<0.01%	K79R	0.0001	L69M	<0.01%	G109E	<0.01%			P94L	0.0003	A108S	0.0002	T75S	<0.01%	D78N	<0.01%	D102Y	<0.01%	G35A	<0.01%	D27A	<0.01%	S50G	<0.01%	W75L	0.0005	K48N	0.0008	C35R	<0.01%	A43S	0.0001	P38R	<0.01%	T24I	0.0007
R43H	0.0001	E55K	<0.01%	D59Y	<0.01%	A69T	<0.01%	D92E	<0.01%	M52T	0.0001	V53F	<0.01%	K79N	<0.01%	P71S	0.0001	F110R	<0.01%			P94S	<0.01%	A110T	<0.01%	T75_	<0.01%	D78Y	0.0001	D102G	<0.01%	V36F	0.0007	D27N	<0.01%	L51F	<0.01%	W75R	<0.01%	Y49H	0.0009	S36F	<0.01%	A43L	<0.01%	P38H	<0.01%	T24L	0.0002
Q44K	<0.01%	H56P	<0.01%	A60V	0.0001	D70N	0.0002	T93I	0.0005	M52Y	<0.01%	S54L	0.0001	R80M	<0.01%	P71L	0.0001	T111I	0.0011			P94T	<0.01%	A110S	<0.01%	T75N	<0.01%	I79L	<0.01%	D102E	<0.01%	V36I	<0.01%	D27V	<0.01%	K53R	0.0001	I76V	0.0013	Y49C	<0.01%	S36P	0.0001	A43G	<0.01%	I39T	0.0003	T24N	<0.01%
Q44L	<0.01%	H56Q	<0.01%	A60D	<0.01%	D70G	<0.01%	A94V	0.0002	M52V	<0.01%	L56F	0.0009	A81T	0.0002	P71Q	<0.01%	T111V	<0.01%			A95S	0.001	T111I	<0.01%	R76C	0.0002	A80S	<0.01%	D102N	<0.01%	P39L	<0.01%	D27G	0.0002	P54S	<0.01%	I76T	<0.01%	S50F	0.002	S36T	0.0001			I39F	<0.01%	T24S	<0.01%
Q44H	0.0001	E57W	<0.01%	A60T	<0.01%	D70A	<0.01%	A94T	0.0001	S53F	<0.01%	L56I	<0.01%	V83I	<0.01%	F75V	<0.01%	L112F	<0.01%			A95V	0.0003	T111S	0.0001	R76H	<0.01%	A80V	0.003	V104I	0.0002	P39S	<0.01%	D27_	<0.01%	P54L	<0.01%	I76S	0.0001	S50P	<0.01%	S37A	<0.01%			I39V	<0.01%	G25C	0.0007
H45Y	0.0007	E57A	<0.01%	V61I	0.0001	D72N	<0.01%	P96S	0.0002	S53V	<0.01%	V58I	0.0001	T84I	<0.01%	F75L	<0.01%	K113R	<0.01%			V96L	0.0002	C112W	<0.01%	R76D	<0.01%	A81V	0.0013	D108Y	<0.01%	K41N	0.0002	F28S	0.0002	S55F	0.0037	I76F	<0.01%	S50Y	<0.01%	S37P	0.0001			H40Y	0.0006	G25V	<0.01%
H45Q	<0.01%	E57K	<0.01%	I62M	<0.01%	D72Y	0.0001	P96L	0.0004	A54S	0.0119	V58A	<0.01%	S85N	<0.01%	V76I	0.0013	K113_	<0.01%			V96A	<0.01%	T115I	0.0003	R76_	<0.01%	A81T	0.0002	D108G	<0.01%	K41Q	<0.01%	F28Y	<0.01%	S55C	<0.01%	T77I	<0.01%	Q51H	<0.01%	S37F	0.0003			H40R	<0.01%	G25S	<0.01%
H45R	<0.01%	I58V	<0.01%	I62V	0.0001	T73I	0.0006	P96T	<0.01%	A54C	<0.01%	V58F	0.0001	A86T	<0.01%	V76F	<0.01%	N114T	0.0001			V96I	<0.01%	T115S	0.0001	E77D	0.0002	A81S	<0.01%	S109L	<0.01%	S46A	<0.01%	F28C	<0.01%	F56S	<0.01%	T77S	<0.01%	Q51S	<0.01%	S37C	0.0001			H40Q	<0.01%	G25A	0.0002
L46P	<0.01%	I58F	<0.01%	I62T	<0.01%	T73A	<0.01%	P96H	<0.01%	F55I	<0.01%	V58G	<0.01%	T89I	0.0016	T77I	0.0001	N114S	<0.01%			A97V	0.001	N116T	<0.01%	E77S	<0.01%	N82D	0.0001	T110I	0.0002	S46L	<0.01%	F28V	<0.01%	F56L	<0.01%	T77N	<0.01%	L52I	<0.01%	G38V	0.003			H40N	<0.01%	G25D	<0.01%
L46F	<0.01%	A59V	0.0001	I62K	<0.01%	F75L	<0.01%	K97N	0.0001	F55S	<0.01%	L59F	<0.01%	T89A	<0.01%	D78N	<0.01%	T115K	<0.01%			D100E	<0.01%	N116S	<0.01%	E77_	<0.01%	N82I	<0.01%	L111F	0.0001	V47I	<0.01%	F28_	<0.01%	V58F	0.0009	G78S	<0.01%	D53Y	0.0003	G38*	0.0001			F41Y	0.0003	G25Q	<0.01%
K47N	<0.01%	W60S	<0.01%	K63E	0.0002	S76N	<0.01%	T98L	<0.01%	A56V	0.0002	L60F	0.0024	M90I	<0.01%	T79I	<0.01%	T115I	0.0002			K103R	0.0001	A117V	<0.01%	E77A	<0.01%	N82S	<0.01%	L111V	<0.01%	V47F	0.0001	V29L	<0.01%	V58L	<0.01%	G78C	0.0001	D53N	<0.01%	G38R	0.0001			F41L	0.0001	S26N	0.0001
K47*	<0.01%	Y61C	<0.01%	T64I	0.0009	S76G	0.0001	P99C	<0.01%	A56T	0.0003	L60P	<0.01%	M90T	<0.01%	T79A	<0.01%	V116A	<0.01%			R105K	<0.01%	G118V	<0.01%	E77K	<0.01%	T83I	0.0001	I112F	<0.01%	H49Y	0.0006	V29F	0.0004	V58I	0.0003	G78R	<0.01%	D53H	<0.01%	G38A	0.0001			F41S	<0.01%	S26V	0.0002
D48N	0.0001	T62M	<0.01%	P67L	0.0003	Q77L	<0.01%	P99L	<0.01%	A56_	<0.01%	L60I	<0.01%	L91P	<0.01%	P80S	0.0003	C117A	<0.01%			R105G	<0.01%	G118C	<0.01%	E78D	0.0001	T83A	<0.01%	I112V	0.0001	H49L	<0.01%	V29_	<0.01%	Y59C	<0.01%	G79V	<0.01%	D53V	<0.01%	G38C	<0.01%			Y42S	<0.01%	S26C	0.0001
D48G	0.0001	E63G	<0.01%	P67S	<0.01%	R78H	<0.01%	K100N	<0.01%	A56S	<0.01%	S61A	<0.01%	L91F	<0.01%	P80L	0.0002	T118A	<0.01%			I106V	0.0002	D119G	<0.01%	E78T	<0.01%	I85L	0.0001	I112T	<0.01%	H49D	<0.01%	V29S	<0.01%	R61L	0.0001	I80V	<0.01%	E54A	0.0001	T39I	0.0015			S43F	0.0004	S26I	0.0001
D48Y	<0.01%	E63K	<0.01%	V68A	0.0001	G79V	<0.01%	K100C	<0.01%	M57T	0.0002	M62V	<0.01%	F92C	<0.01%	P80H	<0.01%	T118I	<0.01%			I106T	<0.01%	Y120C	<0.01%	E78_	<0.01%	I85V	0.0002	G113C	0.0008	S50L	<0.01%	V29I	0.0001	R61H	<0.01%	I80L	<0.01%	E54D	0.0001	T39R	<0.01%			S43A	<0.01%	S26T	<0.01%
G49C	0.0011	S65F	0.0001	V68L	<0.01%	G79S	<0.01%	Y101C	<0.01%	M57_	<0.01%	M62I	0.0001	F92V	<0.01%	K81R	0.0001	T118K	<0.01%			D107G	0.0002	I121V	<0.01%	E78S	<0.01%	D87N	0.0009	G113S	<0.01%	S50T	<0.01%	R30C	0.0001	R61C	0.0001	A81S	0.0004	E54*	0.0003	Y40H	0.0003			K44N	<0.01%	S26W	<0.01%
G49D	<0.01%	S65Y	0.0001	V68I	<0.01%	G80V	<0.01%	Y101H	<0.01%	M58I	0.0001	M62L	<0.01%	T93I	0.0003	G82C	<0.01%	V119I	0.0001			D107E	<0.01%	I121N	<0.01%	E78K	<0.01%	Y88C	0.0002	D114G	<0.01%	T51I	0.0008	R30H	0.0001	V62F	0.0005	I82F	<0.01%	E55*	0.0001	Y40D	<0.01%			W45L	0.0027	N27D	<0.01%
G49S	<0.01%	S65A	<0.01%	S69Y	<0.01%	S81G	0.0008	K102R	<0.01%	M58L	<0.01%	Q63H	<0.01%	L95F	0.0002	P83L	0.0011	V119L	<0.01%			G108C	<0.01%	L122S	<0.01%	E78A	<0.01%	Y88H	<0.01%	C115R	<0.01%	T51S	<0.01%	R30L	0.0003	V62L	<0.01%	I82T	0.4909	E55Q	<0.01%	Y40*	<0.01%			W45S	0.0005	N27T	0.0002
T50I	<0.01%	E66G	0.0001	S69F	0.0001	T83I	0.0005	K102L	<0.01%	M58_	<0.01%	G64R	0.0005	R96K	<0.01%	P83T	<0.01%	C120M	<0.01%			G108V	0.0001	A123S	<0.01%	A79I	<0.01%	K89R	<0.01%	A116V	0.0008	T51A	<0.01%	A31T	0.0006	N64K	<0.01%	I82S	0.0002	E55V	0.0005	E41D	0.0001			W45C	0.0011	N27Y	<0.01%
T50N	<0.01%	E66D	<0.01%	S69P	<0.01%	N84S	<0.01%	F103T	<0.01%	M58V	<0.01%	G64K	<0.01%	K97N	<0.01%	K84R	<0.01%	G121S	<0.01%			G108S	0.0001	A123G	<0.01%	A79G	<0.01%	R90K	0.0001	A116S	0.0002	Q52R	0.0024	A31S	<0.01%	N64S	<0.01%	I82V	<0.01%	E55D	0.0001	E41*	<0.01%			W45R	0.0001	N27G	<0.01%
C51F	<0.01%	K67Q	<0.01%	S69A	<0.01%	D85E	0.0001	V104I	<0.01%	F59L	<0.01%	A65V	0.0001	L98F	<0.01%	V85A	<0.01%	G121V	<0.01%			G108D	<0.01%	N124S	<0.01%	A79T	<0.01%	D91Y	0.0003	A116T	<0.01%	Q52L	0.0003	A31V	<0.01%	L65M	<0.01%	A83T	0.0013	Q56R	0.0001	E41K	0.0001			W45*	0.0002	Q28R	0.0009
C51R	<0.01%	K67N	0.0002	S69T	<0.01%	K86E	<0.01%	V104D	<0.01%	F59_	<0.01%	A65G	<0.01%	N100S	0.0003	V85L	0.0001	G121C	0.0001			D109E	<0.01%	T125A	0.001	A79_	<0.01%	D91E	<0.01%	T117I	0.0003	Q52H	0.0001	A31Y	<0.01%	N66K	0.0006	A83S	<0.01%	P57L	0.0006	E41V	<0.01%			W45F	<0.01%	Q28L	0.0001
G52C	<0.01%	K67T	0.0001	E70G	<0.01%	A87V	0.0004	R105*	<0.01%	V60_	<0.01%	V66A	0.0001	A102V	0.0003	K86T	<0.01%	M122V	<0.01%			D109Y	0.0001	T125I	<0.01%	A79V	<0.01%	D91N	0.0001	T117A	<0.01%	Q52K	<0.01%	A31G	<0.01%	S67F	0.0001	M84I	0.0002	P57S	0.0001	G42D	0.0029			Y46_	0.0001	Q28H	0.0002
G52D	<0.01%	K67R	0.0001	L72I	<0.01%	A87T	0.0001	R105H	0.0001	K61R	0.0001	V66I	<0.01%	A102T	<0.01%	Y87*	<0.01%	M122I	<0.01%			D109G	<0.01%	C126*	<0.01%	I80V	0.0001	A92V	0.0009	V118L	0.0002	D53N	0.0002	A31D	<0.01%	S67P	<0.01%	M84T	0.0008	M58R	<0.01%	G42S	0.0023			Y46C	0.0001	Q28P	<0.01%
V54I	0.0001	K67E	<0.01%	L72F	0.0002	P89S	0.0001	I106V	<0.01%	K61_	<0.01%	D67N	<0.01%	L103I	<0.01%	Y87C	<0.01%	W123I	<0.01%			M110I	0.0001	T127I	0.0006	R81I	<0.01%	A92T	<0.01%	H119Y	<0.01%	L54_	<0.01%	T32I	0.0004	S68F	0.0009	M84V	<0.01%	M58T	<0.01%	G42C	<0.01%			Y46F	0.0001	Q28A	<0.01%
V54_	<0.01%	S68R	<0.01%	L72V	<0.01%	P89A	<0.01%	I106F	0.0003	H62_	<0.01%	D67Y	<0.01%	N105S	<0.01%	Y89C	<0.01%	K124N	<0.01%			M110V	0.0005	T127N	<0.01%	R81K	<0.01%	A92S	0.0001	T120I	0.0003	L54F	0.0008	T32A	0.0006	S68A	0.001	A85V	0.0001	M58I	<0.01%	G42V	0.0001			Y46H	<0.01%	N29M	0.0002
V54L	<0.01%	E70G	0.0001	T73I	0.0015	I91L	0.0005	I106T	<0.01%	K63R	<0.01%	I68V	<0.01%	I107V	0.0003	K92R	0.0004	K124P	<0.01%			V111I	0.0001	E128G	0.0002	H82Y	0.0001	P93T	<0.01%	A121V	<0.01%	L54S	<0.01%	T32S	<0.01%	S68V	<0.01%	A85S	0.0003	E59D	0.0003	N43I	<0.01%			I47T	<0.01%	N29S	<0.01%
E55K	<0.01%	P74L	<0.01%	P74S	0.0011	I91V	0.0002	P108S	0.0022	K63_	<0.01%	I68T	<0.01%	N108Y	<0.01%	G93*	<0.01%	G125S	<0.01%			V111L	<0.01%	R129K	0.0004	H82R	0.0001	A94V	<0.01%	A121T	<0.01%	L54P	<0.01%	T32C	<0.01%	R69K	<0.01%	C86F	0.0001	E59Q	<0.01%	N43Y	0.0001			I47F	<0.01%	N29Y	0.0001
E55A	<0.01%	F75L	<0.01%	P74Q	<0.01%	A92S	<0.01%	P108L	0.0004	H64_	<0.01%	N69S	<0.01%	N109I	<0.01%	N95S	<0.01%	G125C	0.0001			P112A	<0.01%	R129I	<0.01%	V83A	<0.01%	A94S	<0.01%	A121D	<0.01%	F55L	<0.01%	T32N	<0.01%	R69I	0.0004	L87P	<0.01%	E59*	0.0016	N43S	<0.01%			I47Y	<0.01%	N29H	<0.01%
E55_	<0.01%	E76D	<0.01%	P74L	<0.01%	A92V	0.0012	P108Q	0.0004	A65_	<0.01%	K70N	<0.01%	N109S	0.0002	N98K	0.0001	G125D	<0.01%			P112S	<0.01%	K131N	<0.01%	A85S	0.0002	A94T	<0.01%	N122S	0.0001	P57T	<0.01%	A33S	0.0015	R69S	<0.01%	L87F	0.0002	I60L	<0.01%	N43T	<0.01%			I47L	<0.01%	N29T	0.0001
V56F	<0.01%	K78T	<0.01%	P74A	<0.01%	A93V	0.0001	G109R	<0.01%	F66_	<0.01%	L71F	0.0009	P116S	<0.01%	M101V	0.0003	Y126C	0.0001			S115A	<0.01%	L132P	<0.01%	I87V	0.0057	H95Y	<0.01%	N122T	<0.01%	F59L	<0.01%	A33T	<0.01%	V70I	0.0005	V88L	<0.01%	I60M	<0.01%	S44L	0.0001			R48K	<0.01%	N29I	<0.01%
V56_	<0.01%	K78R	<0.01%	L75Q	<0.01%	A93T	<0.01%	Q110H	<0.01%	F66L	<0.01%	E73D	<0.01%	I119V	0.0001	M101I	0.0006	G127C	0.0014			R118H	<0.01%	A134S	<0.01%	I87T	<0.01%	I96M	0.0001	K123E	<0.01%	F59S	<0.01%	A33E	0.0002	V70F	<0.01%	G89C	<0.01%	D61L	0.0009	S44A	<0.01%			R48G	0.0001	G30R	<0.01%
E57D	<0.01%	L79S	<0.01%	L75M	<0.01%	V94A	0.0007	F112L	<0.01%	L67F	<0.01%	M75I	0.0006	I119L	0.0001	M101T	<0.01%	G127S	<0.01%			R118C	0.0012	T137M	<0.01%	D90H	<0.01%	S97F	<0.01%	K123R	<0.01%	S60F	<0.01%	A33N	<0.01%	P71H	0.0001	L90V	<0.01%	D61Y	0.0003	P45L	0.0167			R48T	<0.01%	G30A	0.0001
E57K	<0.01%	L79V	<0.01%	G76S	0.0003	V94F	<0.01%	V114A	<0.01%	L67_	<0.01%	M75T	<0.01%	I120V	<0.01%	V102I	0.0002	S129I	<0.01%			R118L	<0.01%	L138I	<0.01%	V91I	0.0001	V101A	<0.01%	K123N	<0.01%	N61Q	<0.01%	A33V	<0.01%	P71L	0.0182	L90F	0.0001	D61N	0.0005	P45S	0.0002			V49I	<0.01%	G30E	0.0002
K58R	0.0001	A80V	0.0007	G76C	<0.01%	I95T	<0.01%	A116V	0.0001	L69N	<0.01%	M75V	0.0001	L122I	0.0001	L103P	<0.01%	S129G	0.0014			R118S	<0.01%	T141I	<0.01%	V91A	<0.01%	S103F	<0.01%	L126F	0.0003	N61S	<0.01%	T34A	0.0004	P71S	0.0002	M91T	<0.01%	D61H	<0.01%	P45R	<0.01%			G50*	<0.01%	G30K	<0.01%
K58_	<0.01%	A80T	0.0001	G76D	<0.01%	I95L	<0.01%	A116T	<0.01%	F70D	<0.01%	L76M	0.0001	L122F	<0.01%	G104_	<0.01%	S129N	0.0001			T120A	<0.01%	T141N	<0.01%	H95Y	0.0002	T105I	<0.01%	L126I	<0.01%	N61K	<0.01%	T34M	0.0003	P71R	<0.01%	M91I	<0.01%	D61V	<0.01%	P45Q	<0.01%			G50R	<0.01%	G30_	<0.01%
G59S	<0.01%	A80S	<0.01%	I77V	<0.01%	I95V	<0.01%	N119S	0.0002	L71V	<0.01%	D77N	0.0002	T123I	0.0012	S105N	0.0001	D131G	<0.01%			Y122H	<0.01%	T141S	<0.01%	A96V	0.0005	I107V	<0.01%	I127V	0.0001	V62C	<0.01%	T34D	<0.01%	D72Y	0.0001	L93F	<0.01%			F46L	0.0014			G50V	<0.01%	G30V	<0.01%
G59C	0.0002	A80E	<0.01%	I77F	<0.01%	T96I	0.0002	S121L	0.0006	L72S	<0.01%	N78S	0.0001	T123A	<0.01%	S105G	<0.01%	Q132R	<0.01%			M124I	0.0004	E142D	<0.01%	T97I	0.0005	K109N	0.0005	I128V	0.0001	V62L	0.0004	I35T	0.0008	D72G	0.0001	S94I	<0.01%			H47Q	0.0001			A51V	0.0028	E31V	<0.01%
G59D	0.0001	K81N	0.0141	D78E	<0.01%	E98D	<0.01%	S121T	<0.01%	L72C	<0.01%	N78D	<0.01%	T124I	0.0004	S105R	<0.01%	L133F	0.0001			M124V	<0.01%	E143*	<0.01%	R98K	<0.01%	K109E	<0.01%	D133N	0.0001	V62G	<0.01%	I35V	0.0001	D72V	<0.01%	S94G	0.0002			H47Y	0.0013			A51S	0.0004	E31N	0.0002
G59_	<0.01%	K81Q	<0.01%	D80Y	<0.01%	V99L	0.0001	P122C	<0.01%	P73Q	<0.01%	A80V	0.0003	T124A	<0.01%	A107V	<0.01%	L133I	<0.01%			L127F	<0.01%	E143D	<0.01%	R98G	<0.01%	K110R	<0.01%	D133Y	<0.01%	V62A	<0.01%	I35K	<0.01%	D72N	<0.01%	S94T	<0.01%			H47R	<0.01%			A51T	<0.01%	E31_	0.0016
V60I	0.0012	K82Q	0.0001	D80G	<0.01%	V99M	0.0001	P122S	<0.01%	S74T	<0.01%	A80T	0.0001	A125T	<0.01%	A107T	0.0004	R134C	0.0011			V128G	<0.01%	T144I	<0.01%	E99D	0.0007	P111S	0.0003	P134S	0.0009	T63Q	<0.01%	I35R	<0.01%	L73V	<0.01%	Y95H	<0.01%			H47N	0.0014			R52T	0.0001	E31D	<0.01%
V60F	0.0001	K82E	<0.01%	D80N	<0.01%	G100R	<0.01%	S123Y	<0.01%	S74P	<0.01%	T81I	0.0002	A126V	0.0002	A108T	<0.01%	R134S	0.0002			V128I	0.0001	L147M	<0.01%	E99G	<0.01%	P111T	<0.01%	P134L	<0.01%	T63A	<0.01%	I35L	<0.01%	L73F	0.0012	F96S	<0.01%			H47D	<0.01%			R52I	0.2529	E31T	<0.01%
V60G	<0.01%	K82R	<0.01%	D80A	<0.01%	F101S	<0.01%	S123A	<0.01%	L75F	0.0003			A126T	0.0001	T109I	0.0017	R134H	0.0001			A130V	<0.01%	I151V	0.0003	A100S	0.0001	P111Q	<0.01%	P134H	<0.01%	T63_	<0.01%	P36L	0.0001	L73I	0.0001	I97V	<0.01%			P48L	0.0002			R52K	0.0002	E31A	<0.01%
V60A	<0.01%	F83L	0.0001	E81D	0.0004	F101L	<0.01%	S123F	<0.01%	L75*	<0.01%			M129I	<0.01%	V110I	<0.01%	R134N	<0.01%			R132M	<0.01%	A152G	<0.01%	A100D	<0.01%	T112A	<0.01%	K135R	<0.01%	W64L	<0.01%	P36_	<0.01%	L74P	<0.01%	I97L	<0.01%			P48S	0.0003			R52V	<0.01%	R32C	0.0002
V60_	<0.01%	D84G	<0.01%	W82L	0.0001	V102I	<0.01%	V125L	<0.01%	A76V	0.0003			V130I	0.0002			E135V	<0.01%			H133Y	0.0001	A152S	<0.01%	A100T	<0.01%	T112I	0.0009	T136I	<0.01%	W64R	0.0001	P36S	<0.01%	L74V	<0.01%	I97T	<0.01%			P48R	<0.01%			R52*	<0.01%	R32A	0.0002
L61F	<0.01%	D84Y	<0.01%	S83N	<0.01%	V102F	<0.01%	Y126_	<0.01%	A76T	<0.01%			I132T	<0.01%			E135*	<0.01%			D135G	<0.01%	A152V	<0.01%	V101I	0.0004	T112N	<0.01%	N138S	0.0001	W64C	<0.01%	I37L	0.0002	V75_	<0.01%	A98T	0.0019			L49R	<0.01%			K53R	<0.01%	R32_	0.0016
L61M	<0.01%	D84E	<0.01%	S83I	<0.01%	V103M	0.0001	Q127_	<0.01%	T77A	0.433			I132V	0.0001			P136S	0.0001			G137C	<0.01%	T153I	0.0002	T103I	<0.01%	E113G	<0.01%	V139I	<0.01%	F65Y	<0.01%	I37T	0.0003	V75L	0.0004	A98S	0.0001			L49V	<0.01%			S54L	0.0013	R32H	<0.01%
L61C	<0.01%	T85I	0.0267	S83G	<0.01%	V103A	<0.01%	C128_	<0.01%	T77V	<0.01%			P133S	0.0011			P136T	<0.01%			G137V	<0.01%	V154L	0.001	T103S	<0.01%	T114M	0.001	V139A	<0.01%	H66F	<0.01%	I37_	<0.01%	V75I	<0.01%	F100C	<0.01%			L49P	0.0003			S54P	0.0001	R32L	<0.01%
L61S	<0.01%	T85A	<0.01%	M84V	0.0002	V103L	0.0001	A129V	0.0003	T77S	<0.01%			P133Q	<0.01%			P136L	0.0001			D140Y	0.0003	R155C	0.0001	N104I	<0.01%	T114P	<0.01%	V139F	<0.01%	H66R	0.0001	I37V	<0.01%			F100L	<0.01%			A50T	<0.01%			S54*	0.0001	R32T	<0.01%
P62S	0.0009	F86S	<0.01%	M84R	<0.01%	G105S	0.0004	A129_	<0.01%	T77I	<0.01%			D134E	<0.01%			M137I	0.0001			D140E	0.0001	R155L	0.0001	N104G	<0.01%	T114A	0.0002	T140I	0.001	H66Y	0.0009	I37K	<0.01%			R101K	0.0001			A50S	0.0009			A55V	0.0007	S33I	0.0007
P62L	<0.01%	F86C	<0.01%	M84I	<0.01%	L106F	0.0001	M130R	<0.01%	T77C	<0.01%			D134N	0.0002			L138F	0.0007			D140G	0.0001	V157L	<0.01%	P106_	<0.01%	I115L	0.0001	T140K	0.0004	A67V	0.1002	Q38L	0.0001			F103V	<0.01%			A50D	<0.01%			A55T	0.0001	S33T	<0.01%
P62H	<0.01%	F86V	<0.01%	M84T	<0.01%	L106V	<0.01%	M130I	<0.01%	V78G	<0.01%			N136H	<0.01%			Q139H	0.0001			T141I	0.0005	V157A	<0.01%	L107S	<0.01%	I115T	<0.01%	K141N	0.0001	A67C	<0.01%	Q38R	0.0018			F103L	<0.01%			A50V	<0.01%			A55S	0.0001	S33G	<0.01%
Q63K	0.0002	G88E	0.0001	A85V	0.0017	P107L	<0.01%	P132H	0.0819	V78A	<0.01%			N136S	<0.01%							T141A	<0.01%	E162*	<0.01%	L107_	<0.01%	I115F	<0.01%	K141I	<0.01%	A67S	0.0008	Q38K	<0.01%			A104V	0.0001			D51A	0.0001			P56L	<0.01%	S33V	0.0002
Q63L	<0.01%	G88W	<0.01%	A85T	0.0001	P107S	<0.01%	P132L	0.0008	V78I	0.0001			T137I	0.0001							T141P	<0.01%	H164Y	0.0104	F111L	0.0001	C116S	<0.01%	E142G	<0.01%	A67T	0.0001	Q38D	<0.01%			A104S	<0.01%			D51G	<0.01%			P56S	<0.01%	S33_	0.0015
Q63N	<0.01%	G88R	<0.01%	A85S	<0.01%	T109M	0.0002	P132T	<0.01%	A79V	0.0041			K139R	<0.01%							E144K	<0.01%	H164Q	<0.01%	T113I	0.0011	A117V	0.0001	E142L	<0.01%	A67_	<0.01%	Q38*	<0.01%			R107H	0.0001			D51Y	<0.01%			L57F	<0.01%	S33C	<0.01%
Q63R	<0.01%	E89K	<0.01%	A85D	<0.01%	T109A	<0.01%	P132S	0.0003	A79T	<0.01%			N140S	<0.01%							I145V	<0.01%	S166L	0.0011	G114C	0.0002	A117T	<0.01%	D144N	<0.01%	A67D	<0.01%	Q38E	<0.01%			R107L	<0.01%			N52K	<0.01%			L57S	<0.01%	G34W	0.0007
L64F	<0.01%	C90R	0.0001	T86I	<0.01%	T109S	<0.01%	P132Y	0.0001	A79S	<0.01%			N140Y	0.0007							V147I	0.0001	W167L	<0.01%	V115I	<0.01%	A117S	<0.01%	E147D	0.0002	A67F	<0.01%	Q38_	<0.01%			M109I	0.0003			N52M	<0.01%			I58V	0.0002	G34V	0.0001
L64P	<0.01%	C90S	0.0003	T86A	0.0001	I110M	<0.01%	F134S	<0.01%	Y80K	<0.01%			T141M	0.0026							T148I	<0.01%	E168D	<0.01%	V115F	<0.01%	P118L	<0.01%	G148S	0.0001	I68F	0.0001	A39T	0.0001			M109V	<0.01%			N52Y	<0.01%			I58_	<0.01%	G34E	0.0001
E65K	0.0003	C90Y	<0.01%	Y87H	<0.01%	I110L	<0.01%	F134C	<0.01%	Y80H	0.0001			C142F	<0.01%							T148A	<0.01%	V169F	0.0015	V115A	0.0001	P118Q	<0.01%	G148V	<0.01%	I68T	0.0001	A39S	0.0003			M109T	<0.01%			K53H	<0.01%			I58M	<0.01%	G34A	<0.01%
E65V	<0.01%	C90F	<0.01%	Y87C	0.0001	L111I	<0.01%	T135I	0.0001	Y80L	<0.01%			D143G	<0.01%							Y149H	<0.01%	V169G	0.0006	N116S	<0.01%	P118S	0.0001	T151I	0.0012	I68_	0.0001	A39_	<0.01%			S111P	<0.01%			K53*	0.0001			I58T	<0.01%	A35T	0.0004
E65G	<0.01%	P91L	0.0034	F90L	<0.01%	L111F	<0.01%	S139P	<0.01%	F81Y	<0.01%			D143Y	<0.01%							N150T	<0.01%	V169A	<0.01%	L117I	0.0001	P118T	<0.01%	T151N	0.0001	I68V	0.0001	S40L	0.0012			P114L	<0.01%			K53E	0.0002			E59D	0.0001	A35V	0.0001
E65N	<0.01%	P91S	0.0002	D91_	<0.01%	L111S	<0.01%	N142S	<0.01%	F81C	<0.01%			G144D	<0.01%							N150S	<0.01%	V169I	<0.01%	A119V	0.0007	T120N	0.0003	I153M	<0.01%	I68L	<0.01%	S40P	0.0001			T116M	<0.01%			K53Q	<0.01%			E59*	0.0002	A35R	0.0002
Q66R	0.0002	P91T	<0.01%	D91G	<0.01%	R112C	0.0001	V148I	<0.01%	F81S	<0.01%			T145I	0.0011							N150K	<0.01%	G170D	<0.01%	A119S	0.0006	T120I	<0.01%	I153V	<0.01%	I68N	<0.01%	S40T	<0.01%			N117D	<0.01%			K53I	<0.01%			E59Q	<0.01%	A35P	<0.01%
Q66H	0.0001	N92S	0.0002	E92D	<0.01%	R112H	<0.01%	I152M	<0.01%	N82S	0.0003			T146I	0.0001							C151F	<0.01%	G170S	0.0004	V120I	0.0021	V121I	0.0002	C154F	0.0001	H69Y	0.001	S40_	<0.01%			N117Y	<0.01%			K53N	<0.01%			E59K	<0.01%	R36D	0.0002
Q66S	<0.01%	N92T	<0.01%	E92G	0.0001	T113I	<0.01%	I152T	<0.01%	N82_	<0.01%			F147L	<0.01%							C151Y	<0.01%	G170V	<0.01%	V120L	<0.01%	G125S	<0.01%	C154S	<0.01%	H69_	0.3883	L41F	0.0022			L120F	<0.01%			F54L	0.0002			L60*	0.0001	R36Q	0.0001
Y68H	<0.01%	N92K	<0.01%	S93F	0.0001	T114I	0.0003	D153G	<0.01%	M83V	<0.01%			T148I	0.0007							C152R	<0.01%	G170C	<0.01%	V120A	<0.01%	V127F	0.0015	C154Y	<0.01%	H69F	0.0002	L41I	0.0001			V122L	<0.01%			F54_	<0.01%			L60F	0.0006	R36L	0.0001
Y68M	<0.01%	F93P	<0.01%	G94D	<0.01%	T114N	<0.01%	D155N	<0.01%	M83I	<0.01%			T148A	0.0001							D153Y	0.0002	K171R	<0.01%	P121L	0.0002	D128Y	0.0002	G155R	<0.01%	H69S	0.0001	L41R	0.0001			V122M	<0.01%			A55S	0.0012			C61Y	<0.01%	S37P	0.0001
V69A	0.0004	V94L	0.0002	G94S	<0.01%	N115D	<0.01%	C156Y	<0.01%	M83_	<0.01%			A150V	<0.01%							D153N	<0.01%	P172S	0.001	P121S	<0.01%	D128G	<0.01%	I157V	0.0002	H69V	0.0002	L41P	0.0007			P123L	<0.01%			A55V	0.0001			C61F	0.0001	S37Q	0.0002
V69M	<0.01%	V94F	<0.01%	E95D	0.0002	N115K	<0.01%	C156F	<0.01%	M83T	<0.01%			A152V	0.0001							D153E	0.0008	P172L	<0.01%	P121T	<0.01%	D128E	<0.01%	I157T	0.0001	H69R	<0.01%	L41H	<0.01%			P123S	0.0001			A55_	0.0001			V62L	0.0025	S37F	<0.01%
V69C	<0.01%	F95Y	0.0001	E95G	<0.01%	G116N	<0.01%	V157L	0.0005	V84F	0.0009			E155K	0.0001							D153G	0.0006	P172H	0.0005	T122A	<0.01%	G129V	0.0008	I157M	<0.01%	V70*	<0.01%	P42L	0.0021			L124F	0.0001			A55E	<0.01%			V62M	<0.01%	S37L	<0.01%
F70S	<0.01%	F95_	<0.01%	F96L	<0.01%	G116S	0.0001	V157I	<0.01%	V84I	0.0001			E155D	<0.01%							D154N	<0.01%	P174S	0.0017	T122I	0.0001	G129D	0.0002	Q158K	<0.01%	V70_	0.3886	P42R	0.0003			L124I	<0.01%			L56P	<0.01%			V62F	<0.01%	K38N	0.0002
F70L	<0.01%	P96S	0.0001	F96S	<0.01%	D117E	<0.01%	S158F	<0.01%	Y85F	<0.01%			E155A	<0.01%							D154A	<0.01%	P174A	<0.01%	Y124C	0.0009	Q130L	<0.01%	Q159L	<0.01%	V70L	0.0001	P42H	0.0001			H125Y	0.0015			L56_	0.0001			D63V	0.0001	K38R	0.0001
F70_	<0.01%	P96_	<0.01%	A99T	0.0001	D117G	0.0001	F159Y	<0.01%	M86V	0.0001			E155V	<0.01%							D154E	<0.01%	P175S	0.0001	V125F	0.0009	V131L	0.0003	Q159K	<0.01%	V70I	0.0026	P42S	0.0005			H125N	<0.01%			L56M	<0.01%			D63N	0.0002	K38T	<0.01%
I71L	<0.01%	L97S	<0.01%	A99V	<0.01%	F118C	<0.01%	F159L	<0.01%	M86I	0.0002			E155*	<0.01%							D155G	<0.01%	L176F	0.0002	V125I	<0.01%	V131I	<0.01%	K160R	0.0063	V70F	0.0006	P42T	<0.01%			H125R	0.0001			L56R	<0.01%			D63G	0.0001	Q39N	0.0002
I71T	<0.01%	L97*	<0.01%	S100L	<0.01%	F118L	<0.01%	C160F	0.0002	P87T	<0.01%			I156V	0.0001							Y156C	<0.01%	L176P	<0.01%	T127A	<0.01%	V131A	<0.01%	L161I	<0.01%	V70A	<0.01%	F43L	0.0003			H125L	<0.01%			T57_	0.0001			D63Y	<0.01%	Q39H	<0.01%
I71_	<0.01%	N98Y	<0.01%	H101R	0.0001	L119F	<0.01%	C160Y	<0.01%	P87L	<0.01%			I156T	<0.01%							F157V	<0.01%	N177S	<0.01%	T127S	<0.01%	D132Y	0.0004	A162S	0.0002	V70T	0.0001	F43S	0.0002			H125D	<0.01%			T57N	<0.01%			D63E	<0.01%	R40L	0.0002
I71V	<0.01%	N98S	0.0006	H101Y	<0.01%	F121L	<0.01%	M162I	0.0002	A88V	0.0002			Q158H	0.0001							N158D	0.0005	Y180C	<0.01%	P128S	0.0002	D132E	<0.01%	L163R	<0.01%	S71E	<0.01%	F43P	<0.01%			G126D	<0.01%			C58Y	<0.01%			E64V	<0.01%	R40C	0.0001
K72_	<0.01%	N98I	<0.01%	M102I	0.0004	F121S	<0.01%	M165I	<0.01%	A88F	<0.01%			V159F	0.0003							N158S	<0.01%	V181F	<0.01%	P128H	<0.01%	D132N	<0.01%	L163F	0.0002	S71F	0.0001	F43V	<0.01%			G126C	<0.01%			C58F	0.0004			E64*	0.0008	R40H	<0.01%
R73H	<0.01%	S99F	0.0004	M102L	<0.01%	P123S	0.0001	P168S	<0.01%	W90L	<0.01%			V159I	<0.01%							N158H	<0.01%	G184A	<0.01%	P128D	<0.01%	L133S	<0.01%	L163I	0.0001	S71_	0.0003	G44R	0.0001			T127S	<0.01%			C58A	<0.01%			E64Y	<0.01%	R40V	0.0002
R73C	<0.01%	S99T	<0.01%	Y103H	0.0001	V125I	<0.01%	T169A	<0.01%	W90C	<0.01%			V160I	0.0001							N158T	<0.01%	Y185C	<0.01%	N129T	0.0005	N136S	0.0001	L163P	<0.01%	S71P	<0.01%	G44V	0.0003			T127I	0.0001			C58_	0.0001			E64D	0.0006	R40*	<0.01%
R73S	<0.01%	S99P	<0.01%	Y103C	<0.01%	V125F	<0.01%	V171I	<0.01%	V91A	<0.01%			V160A	<0.01%							K159N	<0.01%	R186C	<0.01%	N129S	<0.01%	A137V	0.0009	V167M	0.0003	S71Y	<0.01%	G44E	<0.01%			T127N	<0.01%			C58R	<0.01%			E64K	<0.01%	R41G	0.0002
S74L	0.0001	S99K	<0.01%	C104F	0.0001	V125A	<0.01%	A173T	<0.01%	V91L	0.0001			D161G	0.0002							K160N	0.0002	V187L	0.0009	N129D	0.0001	A137T	<0.01%	V167L	<0.01%	G72V	0.0001	G44L	<0.01%			T127A	<0.01%			F59*	<0.01%			E64G	<0.01%	R41Q	0.0001
S74P	<0.01%	I100L	0.0001	C104S	<0.01%	A128V	0.0009	A173V	<0.01%	V91E	0.0001			A162T	<0.01%							K160R	0.0001	V187I	0.0001	N130Y	<0.01%	R138L	0.0001	V167A	0.0001	G72E	0.0002	W45L	0.0008			I128V	0.0002			F59L	0.0001			A65V	0.0017	R41W	0.0001
D75N	0.0002	I100V	0.0001	S105F	<0.01%	V129I	<0.01%	E178*	<0.01%	V91H	<0.01%			A162V	<0.01%							D161N	<0.01%	V187A	0.0001	N130S	<0.01%	R138H	<0.01%	A168V	<0.01%	G72A	<0.01%	W45R	0.0002			L129M	0.0001			F59_	0.0001			A65S	0.0151	R41L	0.0009
D75G	<0.01%	I100T	<0.01%	S105Y	<0.01%	V129F	0.0003	E178D	<0.01%	M92V	0.0001			D163Y	<0.01%							D161Y	0.0005	K189R	<0.01%	N130D	<0.01%	N139S	<0.01%	A168T	0.0001	G72R	<0.01%	W45C	0.0001			L129Q	0.0001			F59S	<0.01%			A65T	<0.01%	R41Y	<0.01%
D75Y	<0.01%	I100*	<0.01%	S105A	<0.01%	G130S	<0.01%	N180D	<0.01%	M92I	0.0001			K165R	<0.01%							W162C	0.0002	V193L	0.0004	T131I	<0.01%	G140C	<0.01%	I169V	0.0002	G72W	0.0001	L46F	<0.01%			L129V	<0.01%			F59K	<0.01%			A65_	<0.01%	P42C	<0.01%
A76V	0.0001	I101T	0.0001	F106L	<0.01%	N131S	<0.01%	P184T	0.0004	M92C	<0.01%			I166V	0.0001							Y163C	<0.01%	V193A	<0.01%	T131A	<0.01%	V141F	<0.01%	I169M	<0.01%	G72_	0.0001	L46P	<0.01%			T130I	<0.01%			F59I	<0.01%			A65G	0.0001	Q43K	0.0002
A76T	<0.01%	I101S	<0.01%	Y107_	0.0001	N131D	<0.01%	P184S	0.0003	R93C	0.0001			V167F	<0.01%							V166I	<0.01%	Q194*	<0.01%	D132N	<0.01%	V141I	<0.01%	I169T	<0.01%	T73N	<0.01%	L46I	<0.01%			T130P	<0.01%			S60N	0.0001			A65P	<0.01%	Q43V	<0.01%
R77Q	0.0001	I101V	<0.01%	Y107C	<0.01%	I132V	<0.01%	P184L	0.0006	R93H	0.0012			Q168H	<0.01%							V166L	<0.01%	I195T	<0.01%	D132E	<0.01%	I143V	<0.01%	T172I	<0.01%	T73*	<0.01%	I47S	<0.01%			R131I	0.0001			S60_	0.0018			G66_	0.0033	G44C	0.0002
T78I	0.0001	K102Q	<0.01%	P108S	0.0001	I132T	<0.01%	V186A	<0.01%	R93S	<0.01%			Q168R	<0.01%							V166A	<0.01%	I195M	0.0001	D132Y	<0.01%	T144L	<0.01%	E173D	<0.01%	T73I	0.0001	I47T	0.0002			R131K	<0.01%			S60I	<0.01%			G66C	0.0008	G44V	0.0001
T78A	<0.01%	K102R	<0.01%	P108_	0.0001	T135I	0.0003	V186I	<0.01%	I94L	<0.01%			L169I	<0.01%							E167D	<0.01%	Y198C	<0.01%	F133C	0.0003	E145K	<0.01%	H174Y	0.0005	N74H	<0.01%	I47_	<0.01%			P132S	<0.01%			T61I	0.0005			G66S	<0.01%	G44R	<0.01%
T78L	<0.01%	K102S	<0.01%	P108L	<0.01%	P136L	<0.01%	V186F	<0.01%	I94V	<0.01%			L169F	<0.01%							N168K	0.0004	T199I	<0.01%	F133L	<0.01%	E145D	<0.01%	H174L	<0.01%	N74S	<0.01%	I47V	0.0001			P132Q	<0.01%			T61_	0.0019			G66*	<0.01%	G44L	<0.01%
T78M	<0.01%	T103N	0.0013	P108T	<0.01%	P136S	<0.01%	R188K	<0.01%	M95V	<0.01%			S170I	0.0001							P169S	0.0001	G203S	0.0001	S134F	<0.01%	G146D	<0.01%	S175P	<0.01%	N74K	<0.01%	V48I	<0.01%			E135A	<0.01%			T61S	<0.01%			G66V	0.0001	L45Y	<0.01%
A79V	<0.01%	T103L	<0.01%	P108H	<0.01%	S137L	0.0011	R188S	<0.01%	M95F	<0.01%			S170N	0.0001							D170Y	0.0001	G203C	<0.01%	S134A	<0.01%	G146V	<0.01%	N177H	<0.01%	G75D	0.0003	V48F	0.0003			E135*	<0.01%			T61N	<0.01%			G66D	<0.01%	L45I	<0.01%
A79T	<0.01%	I104V	<0.01%	P109L	0.0005	S137P	<0.01%	Q189K	<0.01%	T96I	<0.01%			S170C	0.0004							D170A	<0.01%	D204Y	0.0008	S134Y	0.0001	G146S	<0.01%	N177S	<0.01%	G75N	<0.01%	V48S	<0.01%			S136N	<0.01%			Q62L	0.0005			S67_	0.0033	L45S	0.0001
A79L	<0.01%	I104F	<0.01%	P109_	0.0001	K138E	0.0002	A191V	0.001	T96A	0.0001			E171K	<0.01%							D170G	0.0004	D204N	<0.01%	R135I	<0.01%	G146C	<0.01%	A178V	0.0002	G75V	0.0035	G49C	0.0002			L138P	<0.01%			Q62*	0.0077			S67F	0.0104	L45V	<0.01%
P80H	<0.01%	I104T	<0.01%	P109S	<0.01%	I140V	<0.01%	A191S	0.0001	W97C	0.0001			I172V	<0.01%							I171V	0.0001	D204E	<0.01%	R135G	<0.01%	S147C	<0.01%	A178T	0.0002	G75R	0.0002	G49V	0.0057			V139I	<0.01%			Q62H	0.0022			S67Y	<0.01%	P46S	0.0017
P80L	<0.01%	Q105N	<0.01%	P109T	<0.01%	I140L	0.0006	Q192_	<0.01%	W97L	0.0001			S173N	<0.01%							I171M	0.0002	G206V	0.0004	V136F	<0.01%	S147G	0.0001	D179G	0.0048	G75A	0.0001	G49D	0.0001			I140L	<0.01%			Q62S	<0.01%			S67P	<0.01%	P46H	<0.01%
P80S	0.0001	Q105K	<0.01%	D110Y	0.0003	E141G	<0.01%	A193T	0.0003	W97Y	<0.01%			M174T	0.0001							R173H	0.0003	G206C	0.0002	V136I	<0.01%	S147N	<0.01%	D179Y	0.0001	G75C	<0.01%	G49S	0.0001			A142V	0.0002			Q62_	0.0019			S67*	<0.01%	P46_	<0.01%
P80E	<0.01%	P106L	0.0001	D110A	<0.01%	E141Q	<0.01%	A193V	0.0004	L98*	<0.01%			M174V	0.0003							R173C	0.0001	G206D	<0.01%	S137I	0.0005	S147I	0.0007	D179N	<0.01%	T76K	<0.01%	V50I	0.0001			V143L	<0.01%			Q62P	<0.01%			S67A	<0.01%	N47S	<0.01%
H81Y	0.0001	P106S	0.0001	D110E	<0.01%	T143I	0.0002	A193_	<0.01%	L98F	0.0001			M174L	<0.01%							R173S	<0.01%	G206Q	<0.01%	S137C	<0.01%	V148F	0.0005	D179A	<0.01%	T76I	0.0035	V50A	0.0002			V143M	<0.01%			Q62K	<0.01%			K68E	0.0033	N47L	0.0001
H81L	<0.01%	P106Q	<0.01%	D110_	0.0001	T143N	<0.01%	A193S	<0.01%	L98Y	<0.01%			D175Q	<0.01%							V174I	0.0001	G206S	<0.01%	A138V	0.0005	V148D	<0.01%	L180I	<0.01%	T76A	<0.01%	V50F	<0.01%			I144T	<0.01%			Q62R	0.0001			K68*	0.0471	N47R	<0.01%
H81R	0.0001	R107K	0.0008	D110G	<0.01%	D144N	<0.01%	A194T	<0.01%	D99Y	<0.01%			D175P	<0.01%							V174A	<0.01%	D207N	<0.01%	A138S	<0.01%	K149N	<0.01%	L180P	<0.01%	T76S	0.0004	A51V	<0.01%			I144V	0.0001			F63L	0.0002			K68I	0.0002	N47_	<0.01%
G82_	0.0024	R107S	0.0002	D110N	<0.01%	D144G	<0.01%	A194_	<0.01%	D99G	0.0004			N176M	<0.01%							Y175H	<0.01%	D207Y	<0.01%	K139R	<0.01%	K149R	<0.01%	K182N	0.0003	K77R	0.0001	A51S	<0.01%			L145F	<0.01%			F63_	0.0025			K68_	0.0001	N48P	<0.01%
G82V	<0.01%	R107G	<0.01%	E111D	0.0001	F145L	<0.01%	A194S	<0.01%	D99N	0.0001			N176T	<0.01%							A176T	0.0001	D207G	0.0002	K139G	<0.01%	K149E	<0.01%	K182E	<0.01%	K77N	<0.01%	A51E	<0.01%			R146H	0.0003			F63I	<0.01%			K68Q	<0.01%	N48I	<0.01%
G82S	0.0001	V108F	0.0001	E111G	<0.01%	A146V	0.0007	G195_	<0.01%	M100T	<0.01%			N176I	<0.01%							N177D	<0.01%	A208V	0.0001	P140S	0.0007	G150C	0.0001	L183F	0.0001	K77T	0.0001	L52F	0.001			R146C	<0.01%			A64_	0.0005			K68H	<0.01%	N48H	<0.01%
G82C	<0.01%	V108L	<0.01%	E111_	0.0001	A146T	<0.01%	T196A	0.0001	M100R	<0.01%			S177L	0.0014							N177S	0.0001	A208S	<0.01%	P140T	0.0003	G150V	0.0001	L183I	0.0001	R78S	<0.01%	L52I	<0.01%			H148Y	0.0005			A64S	0.0003			K68N	0.0002	N48S	0.0002
G82D	<0.01%	V108I	<0.01%	D112Y	0.0002	A146S	0.0002	T196M	0.0001	M100K	0.0001			S177T	<0.01%							N177Q	<0.01%	A208T	<0.01%	P140L	<0.01%	G150D	<0.01%	L183R	<0.01%	R78M	<0.01%	L53F	0.0028			H148Q	<0.01%			A64V	<0.01%			K68R	<0.01%	N48_	<0.01%
G82H	<0.01%	E109V	<0.01%	D112_	0.0001	T147I	0.0001	T198I	0.0001	M100I	0.0001			S177A	<0.01%							N177T	<0.01%	V209I	0.0001	P142L	<0.01%	P153S	0.0001	M184I	0.0001	R78K	<0.01%	L53P	<0.01%			H148R	<0.01%			A64T	<0.01%			S69L	0.0001	T49I	0.0001
H83_	0.0026	E109G	0.0004	D112G	0.0001	T147A	<0.01%	T198A	0.0004	V101F	<0.01%			S177P	<0.01%							L178F	<0.01%	V210F	<0.01%	P142S	0.0001	P153T	<0.01%	M184T	<0.01%	F79L	0.0001	L53_	<0.01%			H148L	<0.01%			A64C	<0.01%			S69*	<0.01%	T49L	0.0002
H83Y	0.0004	E109K	<0.01%	D112A	<0.01%	S148A	0.0001	T199N	<0.01%	D102G	<0.01%			P178L	0.0001							G179S	0.0008	V210I	<0.01%	P142H	0.0001	P153L	<0.01%	G185R	<0.01%	D80E	<0.01%	A54S	0.0016			L149F	<0.01%			A64P	<0.01%			S69P	0.0001	T49H	<0.01%
H83R	0.0001	E109A	<0.01%	D112N	0.0001	S148P	<0.01%	T199I	0.0001	D102N	0.0001			P178S	0.0005							G179C	0.0021	Y211H	<0.01%	P142T	<0.01%	S154A	<0.01%	H186R	<0.01%	D80Y	0.0005	A54V	0.001			I151V	<0.01%			F65L	0.0001			S69_	<0.01%	A50S	<0.01%
H83L	<0.01%	K110R	<0.01%	E113D	<0.01%	S148L	<0.01%	T199A	0.0004	T103I	<0.01%			P178H	<0.01%							G179V	<0.01%	R212*	<0.01%	G143R	<0.01%	S154F	0.0001	H186Y	0.0003	D80G	0.0001	A54T	<0.01%			A152S	0.0003			F65C	<0.01%			S69A	<0.01%	A50V	0.0001
V84_	0.0026	K110N	0.0001	E113_	0.0001	A149P	<0.01%	T199P	<0.01%	T103A	<0.01%			N179I	<0.01%							G179R	<0.01%	R212Q	<0.01%	D144E	<0.01%	V155L	<0.01%	H186N	0.0001	D80A	0.0091	A54G	<0.01%			G153*	<0.01%			F65_	0.0006			P70T	<0.01%	A50N	0.0001
V84L	<0.01%	K111R	0.0003	E113G	0.0001	A149S	<0.01%	T201I	<0.01%	T103Y	<0.01%			L180S	<0.01%							G179N	<0.01%	R212L	<0.01%	D144N	<0.01%	V155I	0.0001	F187S	<0.01%	N81D	0.0001	A54_	<0.01%			H154Q	<0.01%			F65Y	<0.01%			P70L	<0.01%	S51L	<0.01%
V84D	<0.01%	K111E	<0.01%	E114D	<0.01%	L152M	<0.01%	V202A	<0.01%	S104N	<0.01%			A181V	0.0001							E180A	<0.01%	G213C	<0.01%	D144Y	<0.01%	V155_	<0.01%	A188S	0.0006	N81K	<0.01%	A54D	<0.01%			H155Y	0.0004			A66V	0.0006			P70H	<0.01%	S51M	0.0001
V84I	<0.01%	K112N	0.0001	E114K	0.0004	A153S	0.0001	V204A	<0.01%	S104_	0.0002			A181P	<0.01%							E180*	<0.01%	T214I	0.0009	Q145R	<0.01%	G156A	<0.01%	A188T	<0.01%	N81S	<0.01%	V55F	0.0015			H155N	<0.01%			A66S	0.0001			P70V	<0.01%	S51T	<0.01%
V84M	<0.01%	K112R	<0.01%	E114_	0.0001	A153D	<0.01%	V204F	<0.01%	S104R	<0.01%			L184F	0.0001							R181H	<0.01%	T214A	<0.01%	Q145P	<0.01%	G156_	<0.01%	A188V	<0.01%	P82_	<0.01%	V55L	<0.01%			H155R	<0.01%			A66_	0.0001			I71F	0.0002	W52N	<0.01%
V84F	<0.01%	K112S	<0.01%	E115D	<0.01%	A154S	0.0001	V204D	0.0001	S104G	0.0001			I185V	0.0001							R181C	<0.01%	T216N	<0.01%	K147E	<0.01%	P157L	0.0006	W189R	<0.01%	P82L	<0.01%	V55I	0.0002			R158H	<0.01%			A66T	<0.01%			I71T	<0.01%	W52A	0.0001
M85_	0.006	L113F	<0.01%	E115_	0.0001	A154T	<0.01%	L205V	0.0002	L105_	0.0766			I185F	<0.01%							R181T	<0.01%	Y217H	<0.01%	H148R	<0.01%	P157_	<0.01%	W189C	<0.01%	P82S	<0.01%	V55_	<0.01%			R158L	0.0006			A66L	<0.01%			I71H	<0.01%	W52L	<0.01%
M85V	0.0012	L113P	<0.01%	E115G	<0.01%	A154G	<0.01%	L205*	<0.01%	L105C	0.0006			V186I	<0.01%							V182G	<0.01%	K218R	0.0017	I150T	0.0005	K158R	0.0001	A192T	0.0003	V83F	0.0001	V55G	<0.01%			R158C	<0.01%			A66D	<0.01%			I71S	<0.01%	F53M	<0.01%
M85I	0.0002	D114G	0.0002	G116V	<0.01%	E155G	<0.01%	Y209H	0.0003	L105F	0.0001			V186A	<0.01%							V182I	0.0001	N220S	<0.01%	I150V	0.0001	K158_	<0.01%	A192V	<0.01%	V83L	<0.01%	F56L	<0.01%			D160Y	0.0001			C67F	0.0001			I71N	0.0001	F53R	0.0001
M85T	<0.01%	D114M	<0.01%	G116S	0.0001	T157A	0.0001	V212F	0.0001	L105M	<0.01%			T187I	0.0003							V182C	<0.01%	N220T	<0.01%	I150L	<0.01%	A160V	<0.01%	A192S	<0.01%	V83_	<0.01%	F56S	0.0001			D160G	<0.01%			C67_	<0.01%			I71V	<0.01%	F53I	<0.01%
M85L	<0.01%	D114A	<0.01%	G116C	<0.01%	T157I	0.0001	V212I	0.0002	L105S	<0.01%			A188S	<0.01%							R183T	<0.01%	V221I	<0.01%	P151L	<0.01%	A160S	<0.01%	V194A	<0.01%	V83I	0.0001	Q57H	0.0317			I161V	0.0001			C67Y	<0.01%			Q72H	0.0008	T54A	<0.01%
V86_	0.0045	D114N	<0.01%	G116_	0.0001	I158F	<0.01%	I213V	0.0001	L105*	<0.01%			A188V	<0.01%							Q184E	<0.01%	V221F	0.0001	P151S	<0.01%	A160G	<0.01%	T195I	<0.01%	V83G	<0.01%	Q57N	<0.01%			K162M	<0.01%			C67S	<0.01%			Q72R	0.0001	T54S	<0.01%
V86F	0.0005	G115C	0.001	G116D	<0.01%	I158T	<0.01%	I213T	<0.01%	S106F	0.0002			R190K	0.0001							Q184P	<0.01%	G222S	<0.01%	P151Q	<0.01%	A160T	<0.01%	V197M	<0.01%	V83A	<0.01%	Q57W	<0.01%			K162N	0.0001			P68S	0.0001			Q72K	0.0007	T54K	0.0001
V86I	<0.01%	G115V	0.0001	D117N	<0.01%	I158L	<0.01%	R217K	<0.01%	S106_	0.3614			A191V	0.0001							A185V	0.0022	G222C	<0.01%	P151T	<0.01%	S161I	0.0035	V197_	<0.01%	L84P	<0.01%	Q57R	0.0003			K162R	<0.01%			P68L	<0.01%			Q72L	<0.01%	T54P	<0.01%
V86M	<0.01%	G115D	0.0001	D117G	0.0002	I158V	<0.01%	R217M	<0.01%	S106Y	<0.01%			A191T	0.0001							A185S	0.0018	Y224C	<0.01%	L152F	<0.01%	S161N	<0.01%	N198D	<0.01%	L84I	0.0002	Q57E	<0.01%			D163E	<0.01%			P68_	<0.01%			Y73C	0.2513	A55S	0.0007
E87D	0.0126	G115A	<0.01%	D117_	0.0001	K160R	<0.01%	R217S	<0.01%	S106K	0.0007			N192T	<0.01%							A185T	<0.01%	Y224H	<0.01%	M153I	0.0005	L162F	0.0006	S202F	<0.01%	L84_	<0.01%	Q57Y	0.0001			D163N	0.0001			D69Y	0.0001			Y73F	<0.01%	A55R	<0.01%
E87K	0.0003	G115S	<0.01%	D117Y	<0.01%	D161G	<0.01%	L220F	0.0002	S106P	<0.01%			N192S	0.0001							L186F	<0.01%	V226L	0.0002	M153V	<0.01%	L162P	<0.01%	A204S	0.0001	L84Q	0.0001	Q57K	<0.01%			P165L	<0.01%			D69G	<0.01%			Y73H	0.0002	L56K	<0.01%
E87Q	0.0001	F116S	<0.01%	D117A	<0.01%	D161A	<0.01%	N221H	0.0001	S106G	<0.01%			S193F	0.0001							L187S	<0.01%	L227S	<0.01%	Y154H	<0.01%	L162*	<0.01%	F205S	<0.01%	P85T	<0.01%	Q57*	<0.01%			K166*	<0.01%			D69H	<0.01%			I74T	0.0003	L56F	0.0001
E87_	<0.01%	M117I	0.0001	C118_	0.0001	A162T	<0.01%	N221S	<0.01%	S106*	<0.01%			A194V	<0.01%							L187V	<0.01%	T228A	<0.01%	Y154C	0.0001	L162H	0.0001	I207V	0.0001	P85Q	0.0001	S58N	<0.01%			K166R	0.0002			D69_	<0.01%			I74R	<0.01%	L56R	<0.01%
L88_	<0.01%	M117T	0.0001	C118Y	<0.01%	A162V	0.0001	R222L	<0.01%	G107_	0.3606			V195I	0.0005							L187*	<0.01%	S229L	<0.01%	K155R	0.0001	N163S	0.0001	G208A	<0.01%	P85_	0.0001	S58I	0.0003			E167Q	<0.01%			G70C	0.0002			I74L	<0.01%	T57_	0.0001
L88M	<0.01%	M117K	<0.01%	C118R	<0.01%	A162S	<0.01%	F223L	0.0001	G107S	0.0024			V195A	<0.01%							K188N	<0.01%	H230R	<0.01%	K155E	<0.01%	N163K	<0.01%	G208R	<0.01%	P85F	<0.01%	S58G	<0.01%			I168F	<0.01%			G70_	<0.01%			D75N	0.0005	Q58L	<0.01%
L88P	<0.01%	M117D	<0.01%	E119D	<0.01%	S163F	0.0001	T224I	<0.01%	G107V	<0.01%			Q198H	<0.01%							T189S	<0.01%	T231A	0.0001	L157F	0.004	G164*	<0.01%	C209S	<0.01%	P85S	<0.01%	S58R	<0.01%			V170D	<0.01%			G70S	<0.01%			D75*	<0.01%	Q58_	0.0001
L88Q	<0.01%	M117V	<0.01%	E119G	<0.01%	G164S	<0.01%	T224A	<0.01%	G107F	<0.01%											T189A	<0.01%	T231I	<0.01%	P158L	0.0001	V165I	<0.01%	Y211F	<0.01%	P85E	<0.01%	A59S	<0.01%			S173K	0.0001			V71L	0.0003			D75V	<0.01%	Q58R	<0.01%
V89I	0.0001	G118D	<0.01%	E119_	0.0001	K165N	0.0002	T225I	0.0001	G107L	0.0003											V190I	<0.01%	T231K	<0.01%	P158H	<0.01%	V165A	<0.01%	L212F	<0.01%	P85C	<0.01%	A59T	0.0001			S173T	<0.01%			V71_	<0.01%			D75Y	0.0001	Q58*	<0.01%
V89_	<0.01%	G118S	0.0008	E119A	<0.01%	K165R	0.0001	T226A	<0.01%	G107*	<0.01%											V190L	<0.01%	V232I	<0.01%	P158S	0.0001	V165W	<0.01%	G213S	0.0011	P85M	<0.01%	A59V	0.0049			R174Q	<0.01%			V71A	<0.01%			I76T	<0.01%	H59N	0.0002
A90V	0.0002	G118C	<0.01%	E119K	<0.01%	P166Q	<0.01%	T226I	<0.01%	G107C	<0.01%											Q191H	<0.01%	M233I	0.0005	P158T	<0.01%	V165F	<0.01%	G213C	<0.01%	F86Y	<0.01%	S60F	0.0003			R174L	0.0002			V71I	0.0002			I76V	0.0002	H59R	<0.01%
E91D	<0.01%	G118L	<0.01%	E120G	<0.01%	P166S	0.0002	L227F	0.0009	F108_	0.2827											Q191L	<0.01%	P234S	<0.01%	W159*	<0.01%	T166A	<0.01%	G213N	0.0001	F86L	0.0001	S60P	0.001			T175M	0.0002			K72R	<0.01%			I76L	<0.01%	G60C	<0.01%
E91K	<0.01%	R119K	<0.01%	E120V	<0.01%	P166L	0.0002	L227I	<0.01%	F108L	0.0026											Q191M	<0.01%	P234A	<0.01%	N160Y	0.0001	T166I	<0.01%	G213D	<0.01%	F86_	0.0001	S60Y	<0.01%			S177P	<0.01%			K72N	<0.01%			I76F	0.0001	G60R	0.0002
L92I	<0.01%	R119S	<0.01%	E120_	0.0001	P166T	<0.01%	N228S	<0.01%	F108K	0.0003											Q191R	<0.01%	S236I	0.0007	N160S	<0.01%	T166S	<0.01%	G213V	<0.01%	F86K	<0.01%	K61L	0.0003			Y178F	<0.01%			K72_	<0.01%			G77C	0.0001	G60S	0.0002
L92F	0.0006	I120V	<0.01%	E121K	<0.01%	V167I	<0.01%	N228T	0.0002	F108S	<0.01%											F192L	<0.01%	S236N	0.0001	V161A	<0.01%	L167S	<0.01%	K214Q	<0.01%	F86I	<0.01%	K61N	<0.01%			Y179_	<0.01%			K72E	0.0003			G77Y	<0.01%	G60V	<0.01%
L92P	<0.01%	R121Q	0.0003	E121_	0.0001	V167L	0.4369	L232I	0.0004	F108I	<0.01%											F192V	0.0006	A237V	0.0001	V161L	<0.01%	L167V	<0.01%	P215T	0.0068	F86V	<0.01%	K61T	<0.01%			K180R	<0.01%			K72*	<0.01%			G77S	<0.01%	K61L	0.0002
E93K	<0.01%	S122F	0.0011	E121D	<0.01%	P168S	0.0002	L232F	0.0001	K109_	0.0002											F192*	<0.01%	A237S	<0.01%	V162M	<0.01%	L167H	<0.01%	P215L	0.0012	F86M	<0.01%	I62T	0.0007			S184L	<0.01%			K72S	<0.01%			G77D	<0.01%	K61N	<0.01%
E93G	<0.01%	S122P	0.0001	E121A	<0.01%	Y169*	<0.01%	V233M	0.0001	K109D	0.0003											F192P	<0.01%	P238L	<0.01%	V162L	0.0001	I168M	<0.01%	P215Q	0.0005	N87C	<0.01%	I62F	<0.01%			Q185H	0.0002			K72I	<0.01%			N78S	<0.01%	E62P	<0.01%
E93V	<0.01%	S122L	<0.01%	E122D	0.0001	D172G	<0.01%	A234V	0.0007	K109N	<0.01%											D194G	0.0002	P238S	0.0001	V162G	<0.01%	I168V	<0.01%	R216C	0.0004	N87_	0.0001	I63M	0.0001			Q185R	<0.01%			H73Y	0.0007			N78D	<0.01%	D63Y	0.0001
G94C	0.0003	V123A	0.0001	E122_	0.0001	T173I	0.0003	A234T	<0.01%	K109R	<0.01%											D194H	<0.01%	P238H	<0.01%	R163C	0.0002	G169E	<0.01%	R216N	0.0021	N87Y	0.0001	I63L	<0.01%			R186L	<0.01%			H73Q	<0.01%			Y79C	0.0001	D63N	0.0001
G94S	<0.01%	V123R	<0.01%	E122K	<0.01%	T173N	<0.01%	K236R	0.0006	L110_	<0.01%											D194E	<0.01%	T239I	0.0005	R163L	<0.01%	G169R	<0.01%	R216S	0.0005	N87H	<0.01%	I63T	0.001			A188V	<0.01%			H73_	<0.01%			Y79F	<0.01%	D63E	<0.01%
G94D	<0.01%	Y124H	0.0001	F123_	0.0001	N174Y	<0.01%	Y237C	<0.01%	L110C	0.0003											D194N	<0.01%	V241L	0.0001	I164T	<0.01%	G169N	<0.01%	R216L	0.0006	N87I	<0.01%	T64I	0.0005			A188S	<0.01%			H73L	<0.01%			T80E	<0.01%	D63G	0.5477
I95T	<0.01%	P125L	0.0013	F123S	<0.01%	V175L	<0.01%	N238S	<0.01%	L110V	0.0001											A195S	<0.01%	V241M	<0.01%	K165N	0.0001	E170D	<0.01%	R216H	0.0001	N87L	<0.01%	T64A	0.0001			A188T	<0.01%			H73R	0.0001			T80L	<0.01%	D63V	0.0002
I95V	0.0001	P125S	0.0001	F123L	<0.01%	V175I	0.0006	N238D	<0.01%	K111E	<0.01%											A195T	<0.01%	P242L	<0.01%	K165G	<0.01%	E170G	<0.01%	R216G	<0.01%	N87M	<0.01%	L65F	0.0008			G189C	<0.01%			H73V	<0.01%			T80I	0.0001	D63S	0.0003
Q96H	<0.01%	P125Q	<0.01%	E124K	<0.01%	V175A	0.0001	Y239C	0.0002	K111V	<0.01%											A195M	<0.01%	P242S	<0.01%	I166V	<0.01%	E170_	<0.01%	E217*	<0.01%	D88*	<0.01%	L65I	0.0004			G189S	<0.01%			H73N	<0.01%			V81I	0.0001	D63C	<0.01%
G98D	<0.01%	V126F	0.0003	E124_	0.0001	E177V	<0.01%	P241L	0.0004	K111N	0.0006											M196I	0.0008	E244D	0.0001	I166L	<0.01%	A171V	0.001	Q218K	0.0002	D88G	0.0001	L65V	0.0002			G189V	0.0001			V74F	0.0001			V81F	0.0002	L64P	<0.01%
G98C	<0.01%	V126A	<0.01%	E124D	<0.01%	G178D	<0.01%	P241S	0.0001	K111_	<0.01%											M196L	<0.01%	H245Y	<0.01%	V167L	0.0001	A171T	<0.01%	Q218R	<0.01%	D88E	0.0017	L65P	<0.01%			A194G	<0.01%			V74I	0.0003			V81A	<0.01%	L64F	<0.01%
G98S	<0.01%	V126G	<0.01%	E124G	<0.01%	S179F	<0.01%	P241H	0.0001	K111Q	<0.01%											M196V	<0.01%	H245R	<0.01%	V167I	<0.01%	A171_	<0.01%	Q218*	<0.01%	D88Y	0.0007	K66Q	<0.01%			A194V	<0.01%			V74A	<0.01%			S82F	<0.01%	L64K	0.0002
R99C	0.0002	V126M	<0.01%	P125S	0.0002	V180I	0.0001	T243A	<0.01%	D112N	<0.01%											M196S	<0.01%	Y246C	0.0002	M169T	0.0001	V172L	0.0004	I219V	<0.01%	D88_	0.0001	K66*	<0.01%			S197N	0.0003			V74_	<0.01%			S82T	<0.01%	L64W	<0.01%
R99H	<0.01%	A127V	0.0001	P125L	0.0001	V180A	<0.01%	T243I	0.0002	D112Y	<0.01%											R197Q	0.0157	Y246H	<0.01%	M169I	0.0001	V172I	0.0001	D220N	<0.01%	D88I	<0.01%	K66N	0.0001			S197T	0.0001			V74T	<0.01%			C83F	0.0001	K65A	0.0002
R99L	<0.01%	A127T	<0.01%	P125_	0.0001	A181V	0.0001	D245N	<0.01%	D112M	<0.01%											R197_	<0.01%	V247F	0.0033	M169V	<0.01%	V172A	<0.01%	Y222C	0.0001	D88H	<0.01%	K66R	<0.01%			R200M	<0.01%			Y75C	0.0001			C83Y	0.0001	K65I	<0.01%
S100N	0.0001	A127S	<0.01%	S126L	0.0037	A181S	0.0001	D245V	<0.01%	D112_	<0.01%											N198S	0.0001	V247A	<0.01%	S171G	<0.01%	V172_	<0.01%	Y222H	<0.01%	D88N	0.0001	K67E	0.0001			I201T	<0.01%			Y75_	<0.01%			L84S	0.0167	K65L	<0.01%
S100C	0.0002	A127N	<0.01%	S126T	0.0001	A181T	<0.01%	D245Y	<0.01%	D112E	<0.01%											N198H	<0.01%	R248I	0.0001	S171T	0.0001	K173T	<0.01%	V223A	0.0007	D88P	<0.01%	K67N	0.0009			Y204F	<0.01%			Y75W	<0.01%			P85S	0.0003	K65E	<0.01%
S100G	<0.01%	S128L	<0.01%	S126P	<0.01%	E183D	0.0001	H246Y	0.001	C113F	0.0001											N198_	<0.01%	T250I	0.0003	D172G	<0.01%	K173R	<0.01%	V223I	<0.01%	D88C	<0.01%	K67R	0.0001			N207K	0.0004			Y75*	<0.01%			P85L	0.0002	F66L	<0.01%
G101D	<0.01%	S128A	<0.01%	T127I	0.0001	E183G	<0.01%	H246N	0.0001	C113Y	<0.01%											A199S	<0.01%	T250N	0.0019	T173I	<0.01%	K173_	<0.01%	H225Q	<0.01%	G89*	<0.01%	K67M	<0.01%			N207D	<0.01%			Y75D	<0.01%			P85H	<0.01%	P67S	0.0003
E102K	0.0002	S128T	0.0001	T127N	0.0001	S184G	<0.01%	H246R	<0.01%	C113G	<0.01%											A199T	<0.01%	L252F	<0.01%	T173A	<0.01%	T174_	<0.01%	A226S	0.0001	G89Q	<0.01%	R68I	0.0009			T208I	0.0004			Y75H	0.0002			F86L	0.0001	P67L	0.0006
E102A	0.0001	S128P	<0.01%	T127L	0.0001	S184N	<0.01%	V247F	0.0001	C113_	<0.01%											A199Q	<0.01%	Y253H	0.0004	T173K	0.0001	Q175*	<0.01%	A226P	<0.01%	G89_	0.0001	R68T	0.0001			T208A	<0.01%			Y75F	<0.01%			F86_	0.0002	P67_	0.0002
E102V	<0.01%	P129L	0.0246	Q128R	<0.01%	S184I	<0.01%	D248N	<0.01%	V114_	<0.01%											A199_	<0.01%	P254L	0.0001	L174F	0.0001	Q175K	<0.01%	Y228*	<0.01%	G89D	<0.01%	R68K	<0.01%			T208K	<0.01%			Q76H	0.0008			F86G	<0.01%	R68_	0.0002
E102G	<0.01%	P129Q	0.0002	Y129H	0.0001	R186H	0.0003	I249M	<0.01%	M115I	0.0001											G200W	<0.01%	P254S	<0.01%	K175E	<0.01%	Q175H	<0.01%	I229V	<0.01%	G89C	<0.01%	R68S	0.0002			D209Y	0.0015			Q76*	0.0003			T87I	0.0022	R68Q	<0.01%
T103I	<0.01%	P129T	0.0001	Y129M	0.0001	R186P	<0.01%	I249T	<0.01%	M115V	<0.01%											G200_	<0.01%	P254Q	0.0001	N176H	<0.01%	Q175_	<0.01%	F230Y	0.0006	G89F	<0.01%	R68G	<0.01%			D209H	0.0004			Q76N	<0.01%			T87S	0.0002	R68L	0.0002
L104H	0.0001	P129S	0.0005	Y129C	<0.01%	R186C	0.0001	I249V	0.0002	Y116C	<0.01%											I201V	0.0001	P254T	<0.01%	N176D	<0.01%	F176_	<0.01%	W231S	<0.01%	G89P	<0.01%	W69C	0.001			D209N	<0.01%			Q76R	<0.01%			T87K	0.0001	R68P	<0.01%
L104F	<0.01%	N130S	<0.01%	E130D	<0.01%	P187S	<0.01%	G251R	<0.01%	A117V	0.0001											I201*	<0.01%	T255A	<0.01%	L177F	0.0015	N177H	<0.01%	W231G	<0.01%	V90R	<0.01%	W69R	0.0001			D209A	<0.01%			Q76L	0.0001			T87A	<0.01%	R68K	<0.01%
G105C	<0.01%	N130H	<0.01%	E130R	0.0001	D188N	<0.01%	P252T	0.0001	A117T	<0.01%											I201_	<0.01%	T255I	0.0001	L177P	<0.01%	N177_	<0.01%	R232G	<0.01%	V90F	0.0005	W69S	0.0001			H210L	<0.01%			Q76_	<0.01%			I88T	0.0014	G69_	0.0002
G105S	<0.01%	N130K	<0.01%	Y131C	0.0002	T189I	0.0032	L253F	0.0001	S118L	0.0005											V202L	<0.01%	L256F	0.0004	S178A	<0.01%	Y178_	<0.01%	N233S	<0.01%	V90Y	<0.01%	W69F	<0.01%			H210R	<0.01%			L77*	0.0001			I88L	0.0001	G69S	<0.01%
V106A	<0.01%	N130Y	<0.01%	Y131M	0.0001	T189A	<0.01%	S254F	0.0001	S118P	<0.01%											V202_	<0.01%	N257K	<0.01%	D179N	<0.01%	Y179W	<0.01%	T234V	<0.01%	V90_	0.0001	W69L	0.0009			H210P	0.0001			L77S	0.0015			I88*	<0.01%	Q70H	<0.01%
V106I	<0.01%	N130D	<0.01%	G132S	<0.01%	T189K	<0.01%	A255V	0.0001	A119V	0.0005											G203V	<0.01%	I258V	<0.01%	D179G	<0.01%	K180N	<0.01%	T234A	<0.01%	V90A	<0.01%	Q70R	<0.01%			H210Y	<0.01%			L77I	<0.01%			I88F	<0.01%	Q70R	0.0007
L107F	0.0001	E131A	<0.01%	G132K	0.0001	R190L	0.0001	T257I	0.0001	V120I	<0.01%											G203_	<0.01%	I258T	<0.01%	D179E	<0.01%	K180R	<0.01%	T234I	<0.01%	V90I	<0.01%	A72S	0.0002			S212N	0.0022			L77_	0.0001			N89S	<0.01%	Q70Y	<0.01%
V108A	<0.01%	E131G	0.0001	G132D	<0.01%	Y191H	<0.01%	I259V	0.0001	V120L	0.0001											V204I	<0.01%	I258N	<0.01%	V181A	<0.01%	K181R	<0.01%	N235D	<0.01%	V90W	<0.01%	A72T	0.0002			S212G	0.0001			L77F	<0.01%			N89I	<0.01%	Q70K	<0.01%
P109S	<0.01%	E131K	<0.01%	T133I	0.0016	V192G	<0.01%	I259L	<0.01%	V120M	<0.01%											V204*	<0.01%	S259L	0.0006	V181I	<0.01%	K181S	<0.01%	N235_	<0.01%	V90M	<0.01%	A72V	0.0001			S212I	<0.01%			R78L	0.0001			N89K	<0.01%	G71L	0.0002
P109H	<0.01%	E131C	<0.01%	T133N	0.0001	L193F	<0.01%	A260V	0.004	V121L	0.0001											L205F	<0.01%	S259P	0.0004	V182L	0.0007	V182I	0.0001	N235H	<0.01%	V90K	<0.01%	L73P	<0.01%			S212C	<0.01%			R78C	0.0013			C90Y	0.0002	G71_	<0.01%
H110Y	0.0028	C132S	<0.01%	T133K	0.0001	M194L	0.0001	A260T	<0.01%	V121M	<0.01%											T206R	<0.01%	S259T	<0.01%	V182I	0.001	V182R	<0.01%	P236S	0.003	Y91C	<0.01%	L73F	0.0001			S214N	<0.01%			R78H	<0.01%			C90*	<0.01%	V72I	0.0003
H110D	<0.01%	C132A	<0.01%	T133A	0.0001	M194I	<0.01%	V261I	0.0001	L122S	0.0002											T206L	<0.01%	S259A	<0.01%	F183L	<0.01%	D183Y	<0.01%	P236L	0.0006	Y91H	<0.01%	L73H	<0.01%			S214R	<0.01%			R78S	<0.01%			C90F	0.0003	V72T	0.0002
H110N	<0.01%	N133S	<0.01%	E134*	<0.01%	M194T	0.0001	V261F	0.0001	L123V	<0.01%											L207*	<0.01%	D260Y	0.0008	V184I	0.0001	D183E	<0.01%	P236_	<0.01%	Y91V	<0.01%	L73I	<0.01%			S214I	0.0004			R78_	<0.01%			Q91E	0.0001	V72_	<0.01%
V111M	0.0001	N133F	<0.01%	E134K	0.0001	D195G	<0.01%	V261G	<0.01%	I124T	0.0001											L207V	<0.01%	D260N	<0.01%	W186*	<0.01%	D183K	<0.01%	I237N	<0.01%	Y91I	<0.01%	S74F	0.0008			S214C	<0.01%			R78G	<0.01%			Q91K	<0.01%	P73_	<0.01%
V111A	0.0001	N133D	<0.01%	E134D	<0.01%	G196D	<0.01%	V261A	<0.01%	I124V	<0.01%											D208F	<0.01%	E261G	<0.01%	A187V	<0.01%	G184S	<0.01%	I237F	<0.01%	F92*	<0.01%	S74A	<0.01%			D215N	<0.01%			A79V	<0.01%			Q91*	0.0011	I74V	0.0003
V111L	0.0001	N133T	<0.01%	E134A	<0.01%	G196S	<0.01%	D263N	0.0002	I124F	<0.01%											D208Y	<0.01%	E261D	0.005	A187S	<0.01%	G184N	<0.01%	I237T	<0.01%	F92L	<0.01%	K75M	<0.01%			I217V	<0.01%			A79S	0.0003			Q91S	<0.01%	I74T	<0.01%
G112S	0.0001	N133K	<0.01%	E134G	<0.01%	S197F	0.0002	M264I	0.0001	L125F	0.0002											N209H	<0.01%	S263T	<0.01%	H188Q	<0.01%	V185A	<0.01%	I237L	<0.01%	F92I	<0.01%	K75N	0.0003			A218G	0.0002			A79D	0.0004			E92K	0.0103	I74_	<0.01%
G112D	<0.01%	Q134R	<0.01%	E134V	<0.01%	S197A	<0.01%	M264V	<0.01%	M126I	0.0002											N209*	<0.01%	S263F	<0.01%	H188Y	<0.01%	V185I	<0.01%	Q238H	0.0006	F92Y	<0.01%	K75E	<0.01%			V221L	<0.01%			A79L	<0.01%			E92*	0.0005	N75T	0.0002
G112V	<0.01%	Q134E	<0.01%	D135Y	0.0031	I199_	<0.01%	A266V	0.0001	T127I	0.0001											Q210L	0.0001	S264I	0.0001	G189C	<0.01%	V185F	<0.01%	Q238N	<0.01%	F92C	<0.01%	K75T	<0.01%							A79_	<0.01%			E92G	<0.01%	N75Q	<0.01%
G112C	<0.01%	Q134K	0.0001	D135G	0.0001	Q200R	0.0001	A266T	0.0003	T127P	0.0003											Q210T	<0.01%	S264N	<0.01%	G189S	<0.01%	V185T	<0.01%	L239S	<0.01%	A93C	<0.01%	G76C	<0.01%							R80I	0.0005			E92A	<0.01%	T76I	<0.01%
E113K	<0.01%	Q134N	<0.01%	D135A	<0.01%	Q200H	<0.01%	S267L	<0.01%	A128V	0.0002											Q210H	<0.01%	N265T	0.0003	F190L	<0.01%	V186F	0.0003	S241F	0.0001	A93S	0.0001	G76S	0.0002							R80T	0.0006			P93L	<0.01%	N77E	0.0002
E113G	<0.01%	M135L	<0.01%	D135V	0.0001	P202S	<0.01%	K269R	<0.01%	T130I	<0.01%											D211N	<0.01%	N265S	<0.01%	E191D	<0.01%	V186I	0.0001	Y242L	<0.01%	A93V	<0.01%	V77F	0.0008							R80_	0.0001			P93S	<0.01%	S78E	0.0002
E113D	<0.01%	M135I	<0.01%	D135N	<0.01%	N203S	0.0009	E270G	<0.01%	D134H	0.0057											D211*	<0.01%	V266G	<0.01%	S194A	0.0001	V186A	<0.01%	Y242G	<0.01%	A93F	<0.01%	V77I	0.0001							R80*	0.0001			P93H	0.0006	S79C	<0.01%
I114M	<0.01%	M135T	<0.01%	D136I	0.0001	N203K	<0.01%	Q273K	<0.01%	G135S	0.0002											L212I	<0.01%	V266F	<0.01%	S194T	<0.01%	Q187H	<0.01%	S243P	<0.01%	A93T	<0.01%	V77A	<0.01%							R80N	<0.01%			K94F	<0.01%	S79L	0.0002
I114L	<0.01%	C136R	0.0006	D136G	0.0001	N203D	<0.01%	N274D	0.0001	G135C	<0.01%											L212H	<0.01%	V266A	<0.01%	M195I	0.0002	Q188L	<0.01%	L244I	<0.01%	A93I	<0.01%	H78Y	0.004							R80G	<0.01%			K94I	<0.01%	S79N	0.0012
I114R	<0.01%	C136G	0.0002	Y137V	0.0001	N203Y	<0.01%	N274S	<0.01%	G135A	<0.01%											L212F	<0.01%	A267T	<0.01%	M195T	<0.01%	P190S	<0.01%	L244S	<0.01%	A93Y	<0.01%	H78L	0.0003							R80S	<0.01%			K94*	<0.01%	S79T	0.0002
I114T	0.0005	C136Y	<0.01%	Q138H	<0.01%	T204I	0.0044	G275S	<0.01%	A136V	0.0009											N213S	<0.01%	A267V	<0.01%	M195K	<0.01%	P190*	<0.01%	F245L	<0.01%	S94C	<0.01%	F79L	0.0001							R80K	<0.01%			L95F	0.0003	S79I	<0.01%
I114K	<0.01%	C136S	<0.01%	Q138K	0.0001	T204N	<0.01%	M276T	<0.01%	V139A	<0.01%											N213A	<0.01%	A267S	<0.01%	K196N	<0.01%	P190L	<0.01%	D246_	<0.01%	S94F	0.0001	V80I	<0.01%							S81P	0.0001			L95V	<0.01%	S79G	<0.01%
I114V	0.0001	C136E	<0.01%	Q138R	<0.01%	Y205H	0.0002	M276L	<0.01%	T141I	0.0001											N213_	<0.01%	N268S	<0.01%	F198C	0.0002	E191D	<0.01%	D246Y	<0.01%	S94P	<0.01%	V80F	0.0001							S81L	0.0036			L95*	<0.01%	S79_	<0.01%
P115S	<0.01%	C136F	<0.01%	G139V	<0.01%	Y205C	<0.01%	M276I	0.0001	L142F	0.0002											G214R	<0.01%	N268K	0.0001	V199L	0.0001	T192A	<0.01%	D246V	<0.01%	S94R	<0.01%	C81Y	<0.01%							S81_	<0.01%			G96D	<0.01%	P80S	0.0001
V116M	0.0001	L137I	<0.01%	G139K	0.0001	Y205N	<0.01%	N277S	0.0002	M143I	0.0002											G214_	<0.01%	N268T	<0.01%	K200R	<0.01%	T192S	<0.01%	M247I	<0.01%	S94Y	<0.01%	C81F	<0.01%							S81C	<0.01%			G96C	<0.01%	P80T	0.0001
V116L	<0.01%	L137F	0.0001	G139D	<0.01%	L206F	<0.01%	N277K	<0.01%	M143V	<0.01%											N215Y	<0.01%	Y269C	0.0001	I201T	<0.01%	Y193C	<0.01%	M247_	<0.01%	S94A	<0.01%	N82K	0.0001							V82F	0.0001			G96L	<0.01%	P80R	0.0024
A117T	<0.01%	L137*	<0.01%	P141S	0.0072	L206I	<0.01%	G278R	<0.01%	V145F	<0.01%											N215*	<0.01%	K271R	<0.01%	I201M	0.0001	Y193*	<0.01%	M247T	<0.01%	S94L	<0.01%	N82Y	<0.01%							V82A	0.4708			G96V	<0.01%	P80Q	0.0001
A117P	<0.01%	S138L	0.0011	P141L	<0.01%	G208S	<0.01%	G278E	0.0001	L146V	0.0001											N215_	<0.01%	K271N	<0.01%	I201V	<0.01%	F194W	<0.01%	M247V	<0.01%	S94D	<0.01%	L83Y	0.0001							V82_	0.0001			G96A	<0.01%	P80L	0.0001
A117V	0.0001	T139S	<0.01%	P141T	<0.01%	S209F	0.0003	R279H	<0.01%	L146F	0.0002											W216_	<0.01%	V272A	0.0001	P203L	0.0126	Q196H	0.0002	S248I	0.0002	T95I	0.2667	L83F	0.0009							V82S	0.0003			S97*	<0.01%	P80A	<0.01%
A117S	<0.01%	T139I	<0.01%	P141A	<0.01%	S209P	<0.01%	R279C	0.0002	T147A	0.0001											Y217S	<0.01%	V272I	<0.01%	P203S	0.0003	Q196R	<0.01%	S248_	<0.01%	T95S	<0.01%	L83S	<0.01%							V82T	<0.01%			S97G	<0.01%	P80_	<0.01%
A117D	<0.01%	T139V	<0.01%	L142F	<0.01%	S209T	<0.01%	T280I	0.0001	T147I	0.0001											Y217_	<0.01%	G273V	<0.01%	P203F	<0.01%	Q196I	<0.01%	K249Y	<0.01%	T95F	<0.01%	L85F	0.0024							V82I	<0.01%			S97N	<0.01%	D81Y	0.0001
Y118S	<0.01%	T139F	<0.01%	E143V	<0.01%	V210I	<0.01%	T280N	<0.01%	L148F	<0.01%											D218S	<0.01%	M274V	0.0001	E204D	0.0008	Q196L	<0.01%	P251S	<0.01%	T95N	<0.01%	L85_	<0.01%							S83L	0.0008			S97I	<0.01%	D81N	<0.01%
Y118N	<0.01%	T139N	<0.01%	E143S	0.0001	V212L	0.0001	I281V	<0.01%	L148I	<0.01%											D218_	<0.01%	M274I	0.0007	E204V	<0.01%	S197T	<0.01%	L252I	<0.01%	T95L	<0.01%	L86S	<0.01%							S83_	0.0001			L98I	<0.01%	D81H	<0.01%
Y118H	<0.01%	L140F	0.0002	E143G	<0.01%	V212M	<0.01%	G283S	<0.01%	V149F	0.0034											F219C	<0.01%	K276E	<0.01%	E204G	<0.01%	R198K	<0.01%	K253R	<0.01%	T95H	<0.01%	L86F	0.0007							S83P	0.0001			L98F	<0.01%	D81_	<0.01%
R119H	0.0001	L140I	<0.01%	E143K	<0.01%	V213I	0.0001	G283C	<0.01%	V149A	0.0472											F219_	<0.01%	K276N	0.0002	E204A	<0.01%	R198*	<0.01%	K253P	<0.01%	T95V	<0.01%	L86_	<0.01%							S83T	<0.01%			L98R	<0.01%	D82E	0.0002
K120N	0.0006	M141L	<0.01%	F144H	0.0001	T214I	0.0008	G283D	<0.01%	V149I	0.0002											G220C	<0.01%	K276Q	<0.01%	R205C	0.0002	N199S	0.0001	L254F	<0.01%	E96L	<0.01%	V88L	0.0004							S83*	<0.01%			V99L	0.0001	D82_	<0.01%
K120E	<0.01%	M141I	<0.01%	G145C	0.0006	T214A	<0.01%	S284G	<0.01%	K151N	<0.01%											G220_	<0.01%	K276R	<0.01%	R205P	<0.01%	L200S	<0.01%	R255S	<0.01%	E96D	0.0007	V88A	<0.01%							P84S	0.0012			V99A	0.0003	Q83F	0.0002
V121F	0.0001	M141V	<0.01%	G145Q	0.0001	T215N	<0.01%	S284N	<0.01%	K151R	0.0002											D221R	<0.01%	Y277N	<0.01%	R205H	<0.01%	Q201K	0.0002	R255K	<0.01%	E96V	<0.01%	T89A	<0.01%							P84H	0.0001			V99I	<0.01%	Q83_	<0.01%
V121I	0.0007	K142N	0.002	G145S	<0.01%	T215I	0.0002	S284I	<0.01%	V152F	0.0001											D221_	<0.01%	Y277H	<0.01%	C208S	<0.01%	Q201R	<0.01%	G256*	<0.01%	E96G	<0.01%	T89I	0.0005							P84I	<0.01%			V99E	<0.01%	Q83R	<0.01%
L122F	0.0003	K142R	0.0002	G145D	0.0001	T215A	<0.01%	A285V	0.0001	Y153C	0.0001											F222I	<0.01%	Y277C	0.0002	D211N	0.0004	Q201L	<0.01%	A258V	0.0001	E96Q	0.0001	T89P	<0.01%							P84_	0.0001			V100L	0.0009	I84V	0.0002
L123F	<0.01%	K142E	<0.01%	G145R	<0.01%	F216S	0.0002	A285T	<0.01%	Y154_	<0.01%											F222_	<0.01%	T279I	<0.01%	D211H	<0.01%	E202K	<0.01%	V259I	<0.01%	E96P	<0.01%	T89_	<0.01%							P84D	<0.01%			V100A	0.0001	I84_	<0.01%
R124C	0.0008	K142T	<0.01%	A146V	0.0006	D217G	0.0002	L287V	<0.01%	G155D	<0.01%											I223L	<0.01%	L280I	<0.01%	D211G	<0.01%	E202_	<0.01%	S261F	0.0002	K97*	<0.01%	V90A	<0.01%							P84N	<0.01%			V100F	<0.01%	G85V	0.0002
R124H	<0.01%	K142Q	<0.01%	A146L	0.0001	D217Y	<0.01%	E288D	<0.01%	G155S	<0.01%											I223V	0.0024	G285A	0.0002	R212G	<0.01%	F203L	<0.01%	S261A	<0.01%	K97E	0.0002	V90F	0.0007							P84L	0.0003			R101H	<0.01%	G85_	<0.01%
R124L	<0.01%	K142V	<0.01%	A146S	<0.01%	D217N	0.0002	P293S	<0.01%	N156S	0.0002											Q224L	<0.01%	T286I	0.0002	R212K	0.0001	F203_	<0.01%	S261Y	<0.01%	K97N	0.0001	V90I	0.0129							P84*	<0.01%			R101_	<0.01%	Y86V	0.0002
K125R	<0.01%	C143V	<0.01%	T147I	0.0001	D217V	<0.01%	P293T	<0.01%	N156K	<0.01%											Q224K	<0.01%	K288L	0.0002	R213C	<0.01%	K204R	<0.01%	L262*	<0.01%	K97R	<0.01%	V90_	<0.01%							P84R	<0.01%			R101L	0.0001	Y86W	<0.01%
K125N	<0.01%	D144V	<0.01%	T147N	0.0001	D217A	<0.01%	V296I	0.0001	N156D	0.0002											T225A	<0.01%	S289A	0.0002	R213L	0.0001	K204_	<0.01%	E264K	<0.01%	K97D	<0.01%	V90L	<0.01%							P84T	<0.01%			C102F	0.0013	Y87T	0.0002
N126S	<0.01%	D144N	<0.01%	S148F	0.0001	S218F	0.0004	V297I	0.0001	A157V	<0.01%											T225I	0.0001	H290Y	0.0022	R213H	<0.01%	P205S	0.0018	E264D	0.0002	K97L	<0.01%	Y91H	<0.01%							K85D	<0.01%			C102_	<0.01%	Y87W	<0.01%
N126D	<0.01%	D144G	0.0001	S148T	<0.01%	S218T	<0.01%	R298S	<0.01%	A157S	<0.01%											T225N	<0.01%	H290L	0.0002	T215I	0.0005	P205L	0.0002	E264G	<0.01%	S98I	<0.01%	Y91_	<0.01%							K85T	<0.01%			C102R	0.0001	R88V	0.0002
N128D	<0.01%	D144K	<0.01%	S148M	0.0001	E219D	<0.01%	S301L	<0.01%	D159G	<0.01%											T225F	<0.01%	H290Q	<0.01%	T215A	<0.01%	P205H	<0.01%	G265C	0.0002	S98F	0.0078	S92L	0.0025							K85_	<0.01%			C102V	<0.01%	R88*	<0.01%
N128S	<0.01%	H145Y	0.0004	S148Y	<0.01%	E219K	<0.01%	S301A	<0.01%	Q160R	0.0096											T226M	0.0032	F291L	0.0007	T215_	<0.01%	P205_	<0.01%	G265S	0.0001	S98A	<0.01%	S92_	<0.01%							K85I	<0.01%			C102Y	<0.01%	R89K	0.0002
N128T	<0.01%	H145L	<0.01%	A149S	0.0001	E219A	<0.01%	S301C	<0.01%	Q160K	0.0001											T226A	<0.01%	F291V	<0.01%	C216F	0.0001	R206S	0.0003	G265V	0.0001	S98P	<0.01%	S92P	<0.01%							K85E	<0.01%			S103L	0.0011	R89T	<0.01%
K129R	<0.01%	H145Q	<0.01%	A149V	0.0001	R222K	<0.01%	G302S	<0.01%	Q160*	<0.01%											T226I	<0.01%	A292T	<0.01%	C216S	<0.01%	R206_	<0.01%	G265D	<0.01%	S98Y	<0.01%	H93Y	0.0006							L86R	<0.01%			S103*	<0.01%	R89I	0.0004
G130V	<0.01%	C146H	<0.01%	A149T	<0.01%	H223Y	<0.01%	V303I	0.0001	A161V	0.0003											T226S	<0.01%	A292S	0.0003	C216_	<0.01%	S207C	<0.01%	Q266K	<0.01%	S98R	<0.01%	H93N	<0.01%							L86P	0.0001			S103A	<0.01%	A90S	0.0012
A131V	0.0004	G147S	<0.01%	A149D	<0.01%	G224S	0.0001	V303G	<0.01%	A161T	<0.01%											P227S	0.0005	A292V	<0.01%	F217L	0.0001	S207G	0.0001	Q266R	<0.01%	N99S	0.0001	H93_	<0.01%							L86M	<0.01%			S103P	<0.01%	A90V	0.0001
A131S	<0.01%	G147D	0.0001	A150V	0.0009	T225I	0.0005	T304I	<0.01%	I162V	0.005											P227L	0.0284	I293V	0.0001	F217I	<0.01%	S207_	<0.01%	I267V	<0.01%	N99D	<0.01%	L94F	0.0004							L86V	<0.01%			S103W	<0.01%	A90*	0.0002
G132S	<0.01%	G147C	<0.01%	A150M	0.0001	C226F	<0.01%	F305L	<0.01%	I162T	0.0001											P227V	<0.01%	G294S	<0.01%	F217_	<0.01%	S207I	<0.01%	I267T	0.0001	I100L	<0.01%	L94I	0.0001							F87L	0.0001			F104S	0.0001	A90T	0.0004
G132D	<0.01%	G147V	0.0002	L151V	0.0001	C226W	<0.01%	F305S	<0.01%	I162F	<0.01%											P227M	<0.01%	G294C	<0.01%	S218F	<0.01%	Q208P	<0.01%	N268S	<0.01%	I100V	0.0004	L94H	0.0002							F87K	<0.01%			F104*	<0.01%	T91K	0.0002
G133D	<0.01%	E148V	<0.01%	L151F	0.0001	R228K	<0.01%	Q306K	<0.01%	S163A	0.0002											G228C	0.0005	L295I	<0.01%	S218_	<0.01%	Q208R	<0.01%	D269G	<0.01%	I100T	0.0015	L94_	<0.01%							F87H	<0.01%			Y105R	<0.01%	T91N	<0.01%
G133S	<0.01%	E148D	<0.01%	Q152K	0.0001	R228G	<0.01%			M164T	0.0001											G228R	<0.01%	A296S	0.0025	T219I	0.0002	Q208Y	<0.01%	M270L	<0.01%	I100M	0.0002	L95F	0.0006							F87I	<0.01%			Y105*	<0.01%	R92I	0.0002
G133C	<0.01%	E148A	<0.01%	Q152L	0.0002	S229A	<0.01%			M164I	0.0001											G228S	0.0001	A296V	<0.01%	T219A	<0.01%	M209V	<0.01%	M270I	0.0013	I101L	<0.01%	L95M	<0.01%							I88T	<0.01%			Y105F	<0.01%	R92E	<0.01%
G133V	<0.01%	E148K	<0.01%	P153L	0.0041	E230G	<0.01%			M164V	0.0002											G228V	<0.01%	A296T	<0.01%	T219_	<0.01%	M209I	0.0004	M270T	<0.01%	I101T	0.0001	L95S	<0.01%							I88V	0.0001			Y105C	<0.01%	R92K	<0.01%
S135N	0.0003	E148G	<0.01%	P153S	0.0008	A231V	0.0014			W165C	<0.01%											G228D	<0.01%	L297P	0.0008	A220S	<0.01%	M209T	0.0001	I271V	<0.01%	I101V	0.0001	L95*	<0.01%							I88F	<0.01%			Y105H	<0.01%	R93S	0.0002
S135R	0.0003	E148R	<0.01%	P153H	<0.01%	A231S	<0.01%			A166S	<0.01%											G228N	<0.01%	L297F	0.0003	A220V	0.0001	M209S	<0.01%	I271L	<0.01%	R102*	<0.01%	L95V	<0.01%							I88Q	<0.01%			E106Q	0.0002	R93L	<0.01%
S135I	0.0001	T149N	0.0001	P153K	0.0001	A231T	<0.01%			L167F	0.0005											S229G	0.0001	L297I	<0.01%	A220_	<0.01%	E210G	<0.01%	S273Y	<0.01%	R102I	0.0001	L96P	0.0001							R89S	<0.01%			E106*	0.0021	R93Q	<0.01%
S135G	<0.01%	T149I	0.0001	P153T	<0.01%	A231D	<0.01%			I168M	<0.01%											S229N	0.0002	L297H	0.0016	S221*	<0.01%	E210A	<0.01%	L274I	0.0001	R102G	0.0028	L96F	0.0003							R89T	0.0003			E106G	<0.01%	I94V	0.0002
Y136H	0.0001	T149R	<0.01%	E154G	<0.01%	V233F	0.0001			I168V	0.0001											S229A	<0.01%	L297V	<0.01%	D222G	<0.01%	E210K	<0.01%	L274V	<0.01%	R102S	0.0001	L96I	<0.01%							R89I	0.0002			E106S	<0.01%	I94L	<0.01%
Y136_	0.0001	S150L	<0.01%	E154D	<0.01%	V233I	0.0001			I168T	0.0001											S229T	<0.01%	P300L	0.0007	D222N	<0.01%	I211T	0.0001	S276I	0.0001	R102K	<0.01%	V97F	0.0001							R89K	<0.01%			E106V	<0.01%	I94_	<0.01%
Y136C	<0.01%	S150A	<0.01%	E154M	0.0001	V235I	<0.01%			I169T	<0.01%											G230Y	<0.01%	P300S	0.0001	D222Y	0.0001	I211L	<0.01%	S276N	<0.01%	R102A	<0.01%	V97I	0.0001							R89*	<0.01%			D107Y	<0.01%	R95C	0.0001
G137S	<0.01%	W151I	<0.01%	E154K	0.0001	V235A	<0.01%			V171I	0.0002											V231I	0.0001	S301Y	<0.01%	T223A	<0.01%	I211V	<0.01%	S276G	<0.01%	G103*	<0.01%	V97A	<0.01%							R89G	<0.01%			D107_	<0.01%	R95Q	0.0002
G137V	0.0001	Q152H	<0.01%	E154A	<0.01%	S236A	0.0002			V171L	<0.01%											V231F	<0.01%	S301F	0.0001	T223N	<0.01%	I211S	<0.01%	K277N	0.0006	W104S	<0.01%	V97G	<0.01%							Q90*	0.0003			D107E	<0.01%	R95L	0.0001
G137A	<0.01%	Q152L	<0.01%	E155K	<0.01%	T237I	0.0001			T172A	<0.01%											V231M	<0.01%	A302S	<0.01%	A225V	0.0002	I211*	<0.01%	K277R	<0.01%	W104L	<0.01%	A98D	<0.01%							Q90N	<0.01%			F108S	0.0002	R95H	0.0001
A138T	0.0001	Q152_	<0.01%	E155I	0.0001	S238N	<0.01%			T172I	<0.01%											P232S	<0.01%	A302V	<0.01%	A225S	<0.01%	D212E	<0.01%	K277E	<0.01%	W104F	<0.01%	A98V	0.0001							Q90R	<0.01%			F108I	<0.01%	R95_	<0.01%
A138V	0.0006	T153M	0.0036	E155G	<0.01%	S238G	<0.01%			T172N	<0.01%											P232T	<0.01%	R303H	0.0001	A225T	<0.01%	D212K	<0.01%	R279I	<0.01%	I105V	0.0003	A98T	0.0002							Q90H	<0.01%			F108_	<0.01%	R95P	<0.01%
A138D	<0.01%	T153A	0.0004	E156T	0.0001	G239S	<0.01%			S173R	<0.01%											P232N	<0.01%	I304T	0.0001	C226W	<0.01%	L214T	<0.01%	I281V	0.0001	I105T	<0.01%	A98S	<0.01%							E91F	<0.01%			L109_	0.0001	R95G	<0.01%
D139N	0.0001	T153_	<0.01%	E156K	<0.01%	G239_	<0.01%			N174D	<0.01%											P232I	<0.01%	I304M	<0.01%	H228R	<0.01%	E215A	<0.01%	I281T	<0.01%	I105L	<0.01%	A98G	<0.01%							E91D	<0.01%			E110G	0.0001	G96C	0.0001
D139A	<0.01%	G154S	0.0001	E156D	<0.01%	V242L	0.0003			N174I	<0.01%											V233I	0.0001	I304V	<0.01%	H228Y	<0.01%	E215I	<0.01%	I282V	<0.01%	F106V	<0.01%	A99V	0.0021							E91*	<0.01%			E110*	0.0004	G96D	0.0002
D139G	0.0001	G154C	0.0001	E156G	<0.01%	V242I	<0.01%			N174K	<0.01%											V233L	<0.01%	I304L	<0.01%	I231M	<0.01%	E215R	<0.01%	E284K	0.0002	G107L	<0.01%	A99S	0.0008							E91G	<0.01%			E110_	0.0001	G96_	<0.01%
L140P	<0.01%	G154_	<0.01%	Q157A	<0.01%	L243F	<0.01%			Y175L	<0.01%											V233S	<0.01%	V305L	<0.01%	I231V	<0.01%	L216S	<0.01%	N285T	<0.01%	T108C	<0.01%	A99G	<0.01%							E91V	<0.01%			E110D	<0.01%	G96V	<0.01%
L140_	<0.01%	D155G	0.0009	Q157K	0.0001	L243V	<0.01%			Y175S	<0.01%											V234I	<0.01%	Y306C	<0.01%	F233L	<0.01%	L216I	<0.01%	R287Q	0.0007	T108N	<0.01%	A99T	0.0002							E92K	<0.01%			Y111H	0.0001	G96S	<0.01%
K141_	0.006	D155E	<0.01%	Q157H	<0.01%	D246N	<0.01%			Y175I	<0.01%											V234D	<0.01%	T307A	<0.01%	D234H	<0.01%	A217S	0.0011	R287I	<0.01%	T108S	<0.01%	A99D	<0.01%							E92T	<0.01%			Y111C	0.0009	G97S	<0.01%
K141N	0.0001	D155N	0.0002	E158V	0.0001	D246Y	<0.01%			Y175C	<0.01%											D235E	<0.01%	T307I	0.0002	Y235H	<0.01%	A217V	<0.01%	R287K	<0.01%	T108I	<0.01%	G100C	0.0027							E92*	0.0001			Y111F	0.0001	D98I	0.0002
S142_	0.0061	D155A	<0.01%	E158G	<0.01%	D246G	0.0001			S176L	<0.01%											D235Q	<0.01%	A308V	<0.01%	Y235*	<0.01%	A217T	<0.01%	V288L	0.0007	T108L	<0.01%	G100S	0.0001							E92G	<0.01%			Y111_	<0.01%	D98Q	<0.01%
S142P	<0.01%	D155_	<0.01%	E158A	<0.01%	Y247H	<0.01%			S176*	<0.01%											D235I	<0.01%	A312D	<0.01%	V236F	0.0002	A217*	<0.01%	V288F	0.0006	T109L	<0.01%	G100V	0.0001							E92S	<0.01%			H112R	<0.01%	G99S	0.0093
S142A	<0.01%	F156L	<0.01%	E159N	0.0001	Y248H	0.0001			G177V	<0.01%											S236G	<0.01%	A312S	<0.01%	V236I	<0.01%	M218I	0.0016	V288I	<0.01%	T109A	<0.01%	L101F	0.0017							V93F	0.0006			H112Y	0.0001	G99C	<0.01%
S142L	<0.01%	V157F	0.0004	D160L	0.0001	Y248*	<0.01%			V178I	<0.01%											Y237F	<0.01%	C318*	<0.01%	V236L	<0.01%	M218V	<0.01%	V289S	0.0007	T109*	<0.01%	L101I	<0.01%							V93I	0.0001			H112_	<0.01%	K100R	0.0002
F143_	0.0061	V157I	0.0001	D160Y	<0.01%	R249K	0.0003			V178*	<0.01%											Y238N	<0.01%	E319D	0.0027	V236_	<0.01%	M218T	<0.01%	V289F	<0.01%	L110V	<0.01%	L101R	0.0002							V93L	0.0002			D113Y	<0.01%	K100T	0.0002
F143L	<0.01%	V157L	<0.01%	L162_	0.0001	S250P	<0.01%			V179I	0.0011											Y238V	<0.01%	E319A	0.0001	Y237_	<0.01%	D219Y	0.0005	I290V	0.0001	L110S	<0.01%	E102*	<0.01%							V93A	<0.01%			D113H	0.0001	K100N	<0.01%
F143S	<0.01%	V157A	<0.01%	D163G	0.0001	S250F	<0.01%			V179Q	<0.01%											S239A	0.0001	E319V	<0.01%	P239L	<0.01%	D219N	<0.01%	S291P	<0.01%	L110I	<0.01%	E102Q	0.0002							V93S	<0.01%			D113_	<0.01%	M101T	0.0002
D144G	0.0001	A159V	0.0061	D163N	<0.01%	L251S	<0.01%			V179Y	<0.01%											S239C	<0.01%	E319G	<0.01%	M241V	<0.01%	D219A	<0.01%	S292R	0.0007	D111P	<0.01%	E102V	0.0002							Q94H	0.0007			V114I	0.0003	M101I	<0.01%
D144_	<0.01%	A159T	0.0003	D163_	0.0001	P252S	0.0001			V179H	<0.01%											S239E	<0.01%	A321S	<0.01%	M241I	0.0002	D219G	<0.01%	S292G	0.0002	D111N	0.0001	E102D	<0.01%							Q94L	0.0001			V114_	<0.01%	K102*	0.0002
D144H	<0.01%	A159P	<0.01%	D163Y	0.0001	V254F	0.0001			T180I	0.0003											L240F	0.0001	K323R	<0.01%	M241T	<0.01%	D219Q	<0.01%	D293S	0.0007	D111Y	<0.01%	A103S	0.0004							Q94*	0.0005			V114F	0.0001	K102V	<0.01%
D144Y	<0.01%	A159S	<0.01%	D163A	<0.01%	C256S	<0.01%			T180K	<0.01%											L240R	<0.01%	K323N	<0.01%	I242V	<0.01%	E220G	<0.01%	D293Y	<0.01%	D111H	<0.01%	A103V	0.0001							Q94K	0.0001			V114A	<0.01%	D103A	0.0001
G146C	0.0002	T160I	0.0001	D164_	0.0001	V258I	<0.01%			T180A	<0.01%											L241V	<0.01%	Y324H	0.0001	I242F	<0.01%	F221S	<0.01%	D293V	<0.01%	D111R	<0.01%	A103T	0.0009							Q94_	0.0002			R115L	0.0043	D103E	0.0002
G146D	<0.01%	T160L	<0.01%	D164G	<0.01%	V258L	<0.01%			T180R	<0.01%											M242L	<0.01%	Y324*	<0.01%	V244I	<0.01%	I222L	<0.01%	V294F	0.0005	S112Q	<0.01%	A103P	0.0001							Q94R	<0.01%			R115H	0.0002	D103H	<0.01%
G146A	<0.01%	C161A	<0.01%	D164N	<0.01%	D259N	<0.01%			T181I	0.0321											M242T	<0.01%	Y324C	<0.01%	Q245L	0.0001	I222S	0.0001	V294I	<0.01%	S112L	0.0005	P104T	0.0001							Q94E	<0.01%			R115C	0.0009	D103N	<0.01%
G146S	<0.01%	E162A	<0.01%	D164V	<0.01%	A260V	0.0001			T181A	<0.01%											P243C	<0.01%	Y324N	<0.01%	W247C	<0.01%	I222V	0.0001	V294D	<0.01%	S112P	<0.01%	P104S	0.0004							E95Q	0.0002			R115_	<0.01%	D103Y	<0.01%
D147N	0.0001	E162N	<0.01%	D165N	0.0001	A260T	<0.01%			T181L	<0.01%											P243*	<0.01%	L325F	0.0002	G248C	0.0006	I222T	<0.01%	V294A	<0.01%	S112R	<0.01%	P104L	0.0004							E95*	0.0008			V116F	0.0002	D103F	<0.01%
D147Y	<0.01%	F163S	<0.01%	D165G	<0.01%	A260S	<0.01%			T181S	<0.01%											I244V	<0.01%	P326L	<0.01%	G248V	0.0002	I222_	<0.01%	L295F	<0.01%	K113N	<0.01%	F105I	<0.01%							E95_	0.0005			V116C	<0.01%	D103G	<0.01%
D147A	0.0003	F163L	<0.01%	S166I	0.0001	V261I	0.0001			V182I	0.0003											I244T	<0.01%	I327V	<0.01%	G248S	<0.01%	I222N	<0.01%	V296L	<0.01%	K113R	<0.01%	F105_	<0.01%							E95T	<0.01%			V116L	<0.01%	L104I	<0.01%
E148V	<0.01%	C164V	<0.01%	S166L	0.0001	V261L	<0.01%			V182G	<0.01%											I244M	0.0001	D328A	<0.01%	F249L	<0.01%	E223G	<0.01%	V296_	<0.01%	K113P	<0.01%	F105L	0.0001							E95K	<0.01%			V117F	<0.01%	S105G	0.0002
E148K	0.0001	G165C	<0.01%	S166N	<0.01%	V261A	<0.01%			V182F	<0.01%											I244*	<0.01%	I333T	<0.01%	F249*	<0.01%	E223D	<0.01%	N297L	<0.01%	T114Q	<0.01%	F105S	<0.01%							E95G	0.0001			V117_	0.0002	S105L	<0.01%
E148D	<0.01%	G165S	<0.01%	S166G	0.0001	N262H	0.0002			M183I	0.0006											L245H	<0.01%	I334V	0.0013	F249V	<0.01%	E223_	<0.01%	N297_	<0.01%	T114I	<0.01%	L106F	0.0034							L96P	0.0002			V117C	<0.01%	P106Q	0.0002
L149P	<0.01%	G165D	0.0001	Q167V	0.0001	N262S	0.0001			M183A	<0.01%											T246I	0.0001	A336V	0.0002	F249I	<0.01%	R224Q	<0.01%	N297S	<0.01%	T114S	<0.01%	L106V	<0.01%							L96F	0.0002			L118V	0.0035	R107K	0.0003
L149_	<0.01%	G165A	<0.01%	Q167H	<0.01%	L264F	0.0039			M183L	<0.01%											T246*	<0.01%	A336S	<0.01%	T250I	0.0022	R224W	<0.01%	N298D	<0.01%	Q115H	0.0003	L106R	0.0001							L96I	0.0001			L118_	0.0006	W108L	0.0002
L149F	0.0001	T166I	0.0003	Q167R	0.0001	T265I	0.0001			F184V	<0.01%											L247F	0.0002	R337L	<0.01%	T250A	<0.01%	R224_	<0.01%	N298F	<0.01%	Q115P	<0.01%	L106_	<0.01%							L96_	0.0005			L118F	<0.01%	Y109D	0.0002
G150C	0.0001	T166A	<0.01%	Q167L	<0.01%	T265A	<0.01%			F184I	<0.01%											L247I	<0.01%	R337C	<0.01%	N252D	<0.01%	Y225C	0.0001	N298I	<0.01%	S116K	<0.01%	L106H	0.0002							Y97H	0.0002			D119Y	0.0001	Y109H	<0.01%
G150_	<0.01%	T166L	<0.01%	Q168P	0.0001	N266T	0.0001			F184L	<0.01%											T248I	0.0002	A338V	0.0001	N252T	<0.01%	Y225F	<0.01%	N298L	<0.01%	S116Y	<0.01%	L106P	0.0001							Y97_	0.0006			D119E	<0.01%	Y109_	<0.01%
G150D	<0.01%	E167D	0.0001	Q168R	<0.01%	N266S	<0.01%			L185S	<0.01%											T248N	<0.01%	A338S	<0.01%	L253E	<0.01%	Y225_	<0.01%	N298T	<0.01%	L117P	<0.01%	L106I	0.0001							Y97*	0.0001			D119_	0.4742	F110_	<0.01%
G150V	0.0002	E167G	0.0002	T169L	0.0001	N266D	<0.01%			L185F	0.0005											T248H	<0.01%	A338T	0.0002	Q254H	0.0001	K226_	<0.01%	N298K	<0.01%	L118_	<0.01%	Y107H	0.0004							Y97L	<0.01%			D119V	0.0005	Y111P	0.0002
T151S	<0.01%	E167K	0.0001	T169I	<0.01%	M267I	0.0001			A186S	<0.01%											R249M	0.0001	R339L	0.0001	Q254R	<0.01%	L227_	<0.01%			L118F	0.0003	Y107_	<0.01%							Y97E	<0.01%			D119R	<0.01%	Y111_	<0.01%
T151_	<0.01%	E167R	<0.01%	V170G	<0.01%	M267V	<0.01%			A186P	<0.01%											R249S	0.0002	R339C	<0.01%	S255I	0.0005	E228K	0.0003			I119_	<0.01%	Y107S	0.0008							Y97D	<0.01%			D119N	<0.01%	Y112M	0.0002
T151N	<0.01%	E167A	<0.01%	V170L	0.0001	T269I	0.0004			R187G	<0.01%											R249K	<0.01%	R339P	<0.01%	S255N	<0.01%	E228N	<0.01%			I119V	<0.01%	Y107N	<0.01%							S98F	0.0004			F120L	0.0007	Y112_	<0.01%
D152E	<0.01%	E167V	<0.01%	V170A	<0.01%	T269K	<0.01%			R187K	<0.01%											R249P	<0.01%	R339H	<0.01%	S255C	<0.01%	G229C	0.0004			I119L	<0.01%	Y107C	<0.01%							S98_	0.0006			F120V	0.0005	L113V	0.0002
D152N	<0.01%	N168T	<0.01%	G171S	<0.01%	T269A	<0.01%			G188C	0.0001											A250V	0.0005	V340I	<0.01%	N256S	<0.01%	G229S	<0.01%			V120_	<0.01%	L108_	<0.01%							S98A	<0.01%			F120_	0.4745	L113I	0.0004
P153S	0.0001	N168D	<0.01%	G171V	0.0004	Q273L	<0.01%			G188S	<0.01%											A250T	<0.01%	E341D	0.0149	D258N	0.0003	Y230N	<0.01%			V120F	0.0001	L108F	0.0016							S98P	<0.01%			F120S	<0.01%	L113_	<0.01%
P153L	<0.01%	N168K	<0.01%	G171C	0.0001	I275F	<0.01%			G188V	<0.01%											A250G	<0.01%	C342Y	<0.01%	D258A	<0.01%	A231S	<0.01%			V120L	0.0001	L108I	0.0005							P99S	0.0025			I121_	0.0001	G114L	0.0002
Y154*	<0.01%	N168S	0.0001	G171D	0.0002	I275V	<0.01%			G188_	<0.01%											T252I	0.0001	D344G	<0.01%	D258G	0.0001	A231*	<0.01%			V120I	<0.01%	L108H	0.0013							P99L	0.0012			I121L	0.0115	G114_	<0.01%
Y154C	<0.01%	N168I	<0.01%	G171L	0.0001	A277V	0.0001			I189V	0.0791											T252A	<0.01%	K347I	<0.01%	L259P	<0.01%	F232Y	<0.01%			N121D	0.0001	Y109_	<0.01%							P99_	0.0006			I121V	<0.01%	T115_	<0.01%
E155K	<0.01%	L169S	<0.01%	Q172R	<0.01%	I280L	0.0001			I189F	<0.01%											T252N	<0.01%	K347R	<0.01%	Y260C	<0.01%	E233G	<0.01%			N121K	<0.01%	Y109C	0.0001							P99N	<0.01%			I121F	<0.01%	G116V	<0.01%
E155D	<0.01%	L169V	<0.01%	Q172L	0.0001	I280M	<0.01%			I189_	<0.01%											T252H	<0.01%	V348L	0.0019	Q262L	0.0004	E233L	<0.01%			N121_	<0.01%	Y109H	<0.01%							P99T	<0.01%			I121T	<0.01%	G116K	0.0001
D156N	<0.01%	L169*	<0.01%	Q173R	0.0001	A282V	<0.01%			V190F	0.0001											T252*	<0.01%	S350L	0.0009	Q262*	<0.01%	H234Y	0.0006			N121T	<0.01%	Y109N	<0.01%							I100T	<0.01%					G116_	<0.01%
D156G	<0.01%	L169F	<0.01%	Q173F	0.0001	A282T	<0.01%			V190G	<0.01%											A253*	<0.01%	S350A	<0.01%	V263F	0.0003	H234R	<0.01%			N122G	<0.01%	A110T	<0.01%							I100_	0.0006					P117T	0.0001
F157_	<0.01%	T170I	0.0018	Q173H	<0.01%	I284V	<0.01%			V190I	<0.01%											A253L	<0.01%	T351I	0.0015	V263I	0.0003	I235V	0.0001			N122_	<0.01%	A110V	0.0025							I100V	<0.01%					P117S	<0.01%
F157L	<0.01%	T170A	0.0002	D174Y	0.0001	I284A	<0.01%			F191L	<0.01%											A253S	<0.01%	Q354H	0.0001	V263L	<0.01%	V236I	0.0004			A123K	<0.01%	A110S	0.0041							I100F	<0.01%					P117L	<0.01%
F157I	<0.01%	T170V	<0.01%	D174N	0.0001	I284M	<0.01%			F191I	<0.01%											A253V	<0.01%	Y355C	<0.01%	G265V	<0.01%	V236S	<0.01%			A123V	0.0002	A110_	<0.01%							F101I	<0.01%					P117_	<0.01%
F157C	<0.01%	T170N	<0.01%	G175C	0.0017	V285A	<0.01%			M192T	<0.01%											E254D	<0.01%	Y355H	<0.01%	G265C	<0.01%	G238R	0.0001			A123S	0.0001	A110D	<0.01%							F101V	0.0001					E118A	0.0001
E159K	<0.01%	T170L	<0.01%	G175S	0.0001	V285L	<0.01%			M192I	0.0001											E254V	<0.01%	Y355F	<0.01%	N266D	<0.01%	D239*	<0.01%			A123D	<0.01%	L111I	<0.01%							F101_	0.0006					E118D	<0.01%
E159A	<0.01%	K171R	0.0001	G175D	0.0001	V285E	<0.01%			C193F	<0.01%											E254Q	<0.01%	V356F	0.0009	A267V	<0.01%	F240S	<0.01%			A123L	<0.01%	L111S	<0.01%							F101S	<0.01%					E118_	<0.01%
N160K	<0.01%	K171E	<0.01%	G175L	0.0001	A286V	0.0002			V194L	<0.01%											S255G	<0.01%	N361K	<0.01%	H268Y	<0.01%	F240I	<0.01%			T124*	<0.01%	V112F	0.0034							F101L	<0.01%					E118Q	<0.01%
N160D	<0.01%	E172G	<0.01%	S176C	0.0001	A286N	<0.01%			V194F	<0.01%											H256Y	0.0002	A362S	0.0004	V269I	<0.01%	S241I	<0.01%			T124I	<0.01%	V112G	<0.01%							F101C	<0.01%					A119S	0.0021
W161C	<0.01%	E172K	<0.01%	S176I	<0.01%	A286L	<0.01%			E195D	0.0001											H256F	<0.01%	A362V	<0.01%	S271G	<0.01%	S241N	<0.01%			T124G	<0.01%	V112L	<0.01%							L102F	0.0001					A119V	<0.01%
W161L	<0.01%	G173S	0.0001	S176K	0.0001	G287*	<0.01%			E195K	0.0001											V257F	0.0007	L363F	<0.01%	A274S	0.0003	S241_	<0.01%			T124L	<0.01%	Y113H	0.0002							L102_	0.0002					A119P	<0.01%
N162H	<0.01%	G173C	<0.01%	S176G	<0.01%	G287A	<0.01%			E195A	<0.01%											V257A	<0.01%	P364S	<0.01%	I275T	0.0005	S243G	<0.01%			N125V	<0.01%	F114V	0.0001							L102R	<0.01%					A119_	<0.01%
N162S	<0.01%	G173V	<0.01%	E177D	0.0004	G288S	0.0001			E195G	<0.01%											V257I	0.0001	E365D	0.0018	I275V	<0.01%	S243I	<0.01%			N125H	<0.01%	L115M	<0.01%							L102P	<0.01%					A119L	<0.01%
T163I	0.0001	A174V	0.0001	E177A	<0.01%	G288V	<0.01%			Y196C	<0.01%											V257L	<0.01%	T366M	0.0001	T277I	<0.01%	S243N	<0.01%			N125K	<0.01%	L115F	<0.01%							L102I	<0.01%					G120V	0.0005
H165Y	0.0001	A174S	<0.01%	E177K	0.0002	G288Q	<0.01%			Y196N	<0.01%											V257M	<0.01%	T366A	<0.01%	T277N	<0.01%	S243*	<0.01%			N125M	<0.01%	Q116H	0.0001							I103_	0.0005					G120R	0.0001
H165R	<0.01%	A174P	<0.01%	E177G	0.0001	I289T	<0.01%			C197F	0.0006											D258G	0.0041	T367I	0.0001	T277A	<0.01%	Q244R	<0.01%			V126Q	<0.01%	Q116L	0.0001							I103F	0.0002					G120_	0.0002
S166G	0.0008	T175L	<0.01%	D178Y	0.0002	I289V	0.0001			C197R	<0.01%											D258N	0.0001	T367A	<0.01%	C279F	<0.01%	Q244H	<0.01%			V126W	<0.01%	S117I	<0.01%							I103L	<0.01%					G120A	<0.01%
S166N	<0.01%	T175N	<0.01%	D178S	0.0001	V290E	<0.01%			P198L	0.0002											D258A	<0.01%	A368V	0.0015	L280I	<0.01%	Q244T	<0.01%			V126I	<0.01%	S117N	<0.01%							I103V	<0.01%					L121_	0.0002
S167I	<0.01%	T176L	<0.01%	D178N	<0.01%	V290I	<0.01%			P198S	0.0005											D258K	<0.01%	A368S	0.0003	A281V	0.0001	L245V	<0.01%			V126A	<0.01%	S117C	0.0001							I103M	<0.01%					L121I	0.0003
S167T	<0.01%	C177V	<0.01%	D178T	<0.01%	A291S	<0.01%			I199T	0.0001											D258L	<0.01%	D369A	<0.01%	A281T	0.0005	G246C	0.0002			V126L	<0.01%	S117G	<0.01%							V104_	0.0003					L121E	<0.01%
S167R	<0.01%	G178S	<0.01%	N179Y	0.0001	I292T	<0.01%			I199M	0.002											T259N	<0.01%	I370V	0.0025	A281S	0.0003	G246V	<0.01%			V127S	<0.01%	I118T	0.0001							V104F	0.0003					P122L	0.0006
G168V	<0.01%	G178V	<0.01%	N179K	0.0001	V293I	0.001			I199V	<0.01%											T259I	<0.01%	V371F	<0.01%	V282I	<0.01%	G246A	<0.01%			V127I	0.0001	I118V	0.0001							V104L	<0.01%					P122_	0.0002
G168C	<0.01%	Y179H	0.0001	N179H	<0.01%	V294L	0.0002			F200L	<0.01%											D260N	<0.01%	V371A	<0.01%	H283N	<0.01%	G246S	<0.01%			V127F	0.0002	I118M	0.0001							V104A	<0.01%					P122S	<0.01%
V169G	<0.01%	Y179T	<0.01%	N179I	<0.01%	T295I	0.0011			F200V	<0.01%											D260E	0.0001	V372I	<0.01%	H283Y	<0.01%	G246*	<0.01%			V127L	<0.01%	N119H	<0.01%							V104G	<0.01%					Y123_	<0.01%
V169I	<0.01%	Y179C	0.0001	Q180H	0.0006	T295A	0.0001			F201L	0.0001											D260H	<0.01%	F373S	<0.01%	H283R	<0.01%	G247I	<0.01%			I128L	<0.01%	N119Y	0.0008							A105V	0.0011					Y123*	<0.01%
V169A	<0.01%	L180S	<0.01%	Q180K	0.0001	C296F	0.0073			F201S	<0.01%											D260*	<0.01%	F373L	<0.01%	E284D	0.0002	L248R	<0.01%			I128V	0.0001	F120C	<0.01%							A105S	0.0004					G124S	<0.01%
T170N	<0.01%	L180Y	<0.01%	Q180R	<0.01%	L297F	<0.01%			F201_	<0.01%											D260_	<0.01%	I376V	<0.01%	E284K	<0.01%	H249R	<0.01%			K129F	<0.01%	F120V	0.0007							A105L	<0.01%					G124_	<0.01%
T170I	<0.01%	P181L	0.0001	T181I	0.0013	A298T	0.0001			I202V	<0.01%											T262A	<0.01%	A379V	0.0001	V287F	0.0002	L251Q	<0.01%			K129R	<0.01%	F120L	<0.01%							A105_	0.0002					G124I	<0.01%
R171H	0.0002	P181S	0.0002	T181P	<0.01%	A298V	<0.01%			I202L	<0.01%											T262K	<0.01%	A379S	<0.01%	V287_	0.0001	L251C	<0.01%			V130*	<0.01%	V121A	<0.01%							A105T	0.0001					A125L	0.0001
L173I	0.0001	P181T	0.0001	T181K	0.0001	A298S	<0.01%			T203A	<0.01%											T262H	<0.01%	A379T	<0.01%	V287I	<0.01%	I252V	0.0001			V130A	0.0001	V121L	0.0001							A105P	0.0001					A125V	0.0001
M174I	0.0001	Q182K	<0.01%	T181A	<0.01%	Y300N	<0.01%			T203I	0.0001											T262I	<0.01%	T380I	0.0002	R289H	0.0129	I252T	0.0013			V130F	0.0001	R122I	0.0006							A106V	0.0001					A125_	<0.01%
R175C	0.0002	Q182R	<0.01%	T181Q	<0.01%	F301L	0.0001			T203P	<0.01%											K263N	0.0001	Y382H	<0.01%	R289S	<0.01%	I252L	<0.01%			V130S	<0.01%	R122G	<0.01%							A106R	<0.01%					A125H	<0.01%
R175H	<0.01%	N183K	<0.01%	T182I	0.0023	M302T	<0.01%			G204D	<0.01%											K263R	<0.01%	S385R	<0.01%	R289C	<0.01%	G253R	0.0001			C131_	<0.01%	R122K	<0.01%							A106_	0.0002					N126Q	0.0001
R175L	0.0001	N183S	0.0012	T182A	<0.01%	R305K	<0.01%			G204V	<0.01%											K263G	<0.01%	V386I	<0.01%	R289L	<0.01%	G253V	0.0004			C131V	<0.01%	I123T	0.0012							A106S	0.0001					N126_	<0.01%
E176V	<0.01%	N183M	<0.01%	T182N	<0.01%	R306*	0.0001			N205Y	<0.01%											K263*	<0.01%	V387I	<0.01%	V290F	0.0003	L254I	<0.01%			E132D	<0.01%	I124V	0.0002							A106T	<0.01%					N126R	<0.01%
E176D	0.0004	N183H	<0.01%	T182L	<0.01%	A307V	0.0007			N205I	<0.01%											P264S	0.0001	N388Y	0.0001	V290I	0.0001	L254T	<0.01%			E132Q	<0.01%	I124L	0.0005							I107Q	<0.01%					N126S	<0.01%
E176A	0.0003	A184L	<0.01%	T183I	0.2481	A307T	<0.01%			T206I	<0.01%											P264T	<0.01%	A389V	0.0001	D291Y	<0.01%	A255V	0.0016			E132V	<0.01%	I124T	<0.01%							I107_	0.0002					K127_	0.0001
E176G	<0.01%	V185I	0.0001	T183G	0.0001	F308Y	0.0124			T206K	<0.01%											P264R	<0.01%	A389D	<0.01%	T293I	<0.01%	A255S	0.0001			E132_	<0.01%	M125L	<0.01%							I107V	0.0006					K127S	<0.01%
L177F	0.0002	V185F	0.0001	T183A	<0.01%	G309C	0.0004			L207I	<0.01%											P264Q	<0.01%	L391V	<0.01%	T293N	0.0001	A255T	0.0001			E132N	<0.01%	M125I	0.001							I107L	<0.01%					K127A	0.0001
N178S	<0.01%	V185L	<0.01%	T183L	<0.01%	G309S	<0.01%			Q208R	0.0002											Y265A	<0.01%	R392C	0.0029	I294V	0.0001	A255Y	<0.01%			F133C	<0.01%	M125T	0.0001							V108L	<0.01%					D128Y	0.0004
G180R	<0.01%	V186L	<0.01%	T183_	<0.01%	E310G	<0.01%			Q208H	<0.01%											Y265C	0.0001	R392L	<0.01%	E295A	<0.01%	K256I	<0.01%			F133S	<0.01%	M125V	0.0001							V108*	<0.01%					D128A	0.0001
		V186I	<0.01%	I184T	<0.01%	E310D	0.0002			Q208K	<0.01%											Y265E	<0.01%	R392H	<0.01%	P297S	0.003	K256R	<0.01%			Q134*	<0.01%	R126S	0.0009							V108_	0.0002					D128_	0.0001
		I188V	<0.01%	I184*	0.0001	Y311H	0.0001			I210V	0.0002											Y265S	<0.01%	K394R	<0.01%	P297L	<0.01%	R257C	0.0006			Q134R	<0.01%	R126M	0.0009							V108M	<0.01%					D128W	<0.01%
		I188F	<0.01%	I184M	<0.01%	S312N	<0.01%			I210T	<0.01%											I266V	0.0001	V397M	<0.01%	I298T	<0.01%	R257L	0.0001			Q134G	<0.01%	R126K	<0.01%							F109C	<0.01%					D128P	0.0001
		Y189I	<0.01%	I184F	<0.01%	S312G	<0.01%			M211I	<0.01%											I266T	0.0001	V397L	<0.01%	I298V	0.0013	F258W	<0.01%			Q134N	<0.01%	L127F	0.0004							F109_	0.0002					D128V	<0.01%
		C190V	<0.01%	I184S	<0.01%	H313Y	0.0009			M211T	<0.01%											I266L	<0.01%	Y398C	<0.01%	I298L	0.0001	K259E	<0.01%			F135I	0.0001	W128L	0.0008							F109L	<0.01%					D128N	<0.01%
		P191L	0.0006	Q185L	0.0001	H313P	0.0001			V213I	0.0001											K267N	<0.01%	I399L	<0.01%	I298M	<0.01%	K259R	0.0002			C136F	0.0002	W128C	0.0004							I110L	<0.01%					G129S	<0.01%
		P191Q	<0.01%	Q185M	0.0001	V314I	<0.01%			F216S	<0.01%											K267T	<0.01%	P402S	0.0003	I299T	<0.01%	K259N	0.0013			C136_	<0.01%	L129F	0.0001							I110K	<0.01%					G129_	0.0001
		P191S	0.0004	Q185R	0.0001	V315I	<0.01%			F220L	<0.01%											W268F	<0.01%	P402L	0.0001	G300C	0.0015	E260K	0.0001			C136V	<0.01%	C130G	0.0001							I110_	0.0003					G129T	<0.01%
		P191_	<0.01%	Q185K	<0.01%	A316T	<0.01%			F220I	0.0002											W268L	<0.01%	P402F	<0.01%	G300D	<0.01%	E260F	<0.01%			N137L	<0.01%	C130F	<0.01%							I110V	0.0003					G129A	0.0001
		A192V	0.0006	T186I	0.0001	A316V	0.0001			C221F	0.0001											D269A	<0.01%	A403S	0.0004	D301G	0.0003	S261L	0.0028			N137Y	<0.01%	W131C	0.0052							I110T	0.0003					I130T	<0.01%
		A192T	<0.01%	T186K	<0.01%	N318S	<0.01%			T222S	<0.01%											D269G	0.0001	A403V	<0.01%	D301N	<0.01%	S261P	0.0001			N137K	0.0003	W131S	0.0002							I110N	<0.01%					I130_	0.0001
		A192S	0.0001	T186M	0.0001	T319I	0.0006			Y224H	<0.01%											D269*	<0.01%	R409C	<0.01%	L303P	0.0003	S261A	<0.01%			N137D	<0.01%	W131L	0.0003							T111_	0.0001					I130V	0.0001
		A192_	<0.01%	T186Q	<0.01%	T319A	<0.01%			F225L	<0.01%											D269S	<0.01%	R409H	<0.01%	L303M	0.0001	S261*	<0.01%			N137_	<0.01%	W131F	<0.01%							T111C	<0.01%					I130S	<0.01%
		C193_	<0.01%	I187L	<0.01%	F322S	<0.01%			F225Y	<0.01%											L270F	0.0001	T410I	<0.01%	K304R	0.0008	P262L	0.0007			N137I	<0.01%	W131*	<0.01%							T111I	<0.01%					I131_	0.0001
		H194Y	0.002	I187V	<0.01%	F322C	<0.01%			L227I	<0.01%											L270I	<0.01%	L411F	<0.01%	K304E	<0.01%	P262S	0.0003			N137M	<0.01%	W131R	<0.01%							L112_	<0.01%					I131T	<0.01%
		H194L	<0.01%	V188F	<0.01%	F322L	<0.01%			L227F	0.0001											L270G	<0.01%	T413I	0.0003	K304N	0.0003	P262A	<0.01%			D138S	<0.01%	K132T	<0.01%							L112R	0.001					I131V	<0.01%
		H194_	<0.01%	V188A	<0.01%	L323F	0.0012			F228L	<0.01%											L271S	0.0001	K414R	<0.01%	I305L	<0.01%	P262T	<0.01%			D138Y	0.0174	R134C	0.0031							L112I	0.0001					I131L	0.0001
		H194Q	<0.01%	V188L	<0.01%	L323I	<0.01%			C229N	<0.01%											L271I	<0.01%	K414N	<0.01%	I305V	<0.01%	P262H	<0.01%			D138H	0.0227	R134H	0.0001							L112F	<0.01%					I131M	<0.01%
		N195_	<0.01%	E189D	<0.01%	M324I	0.0021			L230I	<0.01%											K272N	<0.01%	G415C	<0.01%	A307T	0.0002	F263L	0.0003			D138_	<0.01%	R134L	0.0004							C113R	<0.01%					W132_	0.0001
		S196L	0.0004	E189N	0.0001	M324T	<0.01%			L230V	<0.01%											K272G	<0.01%	G415S	<0.01%	A307V	<0.01%	F263V	<0.01%			D138G	<0.01%	R134S	<0.01%							C113F	0.0004					W132L	0.0001
		S196A	<0.01%	E189G	<0.01%	F326L	<0.01%			L231I	<0.01%											K272C	<0.01%	T416I	<0.01%	A308S	<0.01%	F263*	<0.01%			D138I	<0.01%	S135Y	<0.01%							C113W	0.0002					V133_	0.0001
		S196_	<0.01%	E189R	<0.01%	F326C	<0.01%			L231F	0.0001											Y273C	<0.01%	T416A	<0.01%	A308V	<0.01%	E264N	<0.01%			P139A	<0.01%	S135A	<0.01%							C113*	0.0001					V133A	<0.01%
		E197K	<0.01%	V190_	0.0001	T327I	0.0006			R233C	0.0002											Y273H	<0.01%	E418K	<0.01%	C309G	<0.01%	E264S	<0.01%			P139S	<0.01%	K136E	<0.01%							C113Y	<0.01%					V133C	<0.01%
		E197_	<0.01%	V190F	<0.01%	T327A	<0.01%			R233S	<0.01%											Y273S	<0.01%	E418*	<0.01%	K311N	0.0002	E264G	<0.01%			P139_	0.0001	K136L	0.0002							C113S	<0.01%					V133T	0.0001
		E197D	<0.01%	Q191L	<0.01%	T327N	<0.01%			R233H	<0.01%											Y273*	<0.01%	P419S	0.0077	K311R	0.0001	L265*	<0.01%			P139Q	<0.01%	K136Q	<0.01%							F114*	<0.01%					A134V	0.0003
		E197A	<0.01%	Q191_	0.0001	V328A	<0.01%			Y234H	<0.01%											D274N	<0.01%	E420D	0.0001	V312I	0.0001	L265V	<0.01%			P139H	<0.01%	N137K	0.0001							F114_	<0.01%					A134_	0.0001
		V198I	<0.01%	Q191R	0.0001	V328I	0.0001			Y234C	<0.01%											F275I	<0.01%	E420G	<0.01%	V312F	0.0001	E266*	<0.01%			F140_	0.0001	L140F	0.002							F114C	<0.01%					A134T	<0.01%
		V198A	0.0001	Q191N	<0.01%	C330W	<0.01%			F235C	<0.01%											F275M	<0.01%	C426S	<0.01%	Q313E	<0.01%	E266D	<0.01%			F140L	<0.01%	L140I	<0.01%							F114L	<0.01%					A134S	0.0001
		V198_	<0.01%	P192L	0.0002	L331*	<0.01%			F235L	0.0001											T276M	0.0002	L428F	0.0004	H314R	0.0001	E266R	<0.01%			F140I	<0.01%	D142E	<0.01%							F114V	<0.01%					A134*	<0.01%
		G199E	0.0002	P192S	0.0002	T332I	0.0002			F235S	<0.01%											T276A	<0.01%	L428I	0.0001	H314Y	0.0001	D267E	<0.01%			L141S	<0.01%	D142H	0.0001							T115A	<0.01%					A134M	0.0001
		G199R	0.0006	P192_	0.0001	P333S	<0.01%			T238I	<0.01%											T276P	<0.01%	M429I	0.0004	H314P	<0.01%	D267A	<0.01%			L141_	0.0002	D142G	0.0002							T115I	0.0008					T135I	0.0009
		G199_	<0.01%	P192H	<0.01%	P333T	<0.01%			T238P	<0.01%											E277V	<0.01%	T431A	0.0001	M315I	0.0006	D267G	<0.01%			L141F	0.0002	D142Y	<0.01%							T115_	<0.01%					T135A	0.0001
		P200L	0.0004	Q193K	0.0001	P333_	<0.01%			L239F	0.0002											E277P	<0.01%	T431I	0.0001	M315T	<0.01%	D267W	<0.01%			L141W	<0.01%	A143V	<0.01%							L116P	<0.01%					T135_	0.0001
		P200S	0.0003	Q193L	<0.01%	V334A	0.0002			G240V	0.0003											E277S	<0.01%	I432M	<0.01%	M315L	<0.01%	F268I	0.0001			L141C	<0.01%	A143S	<0.01%							L116F	0.0199					T135N	<0.01%
		P200H	0.0004	L194S	<0.01%	V334I	<0.01%			V241F	<0.01%											E278D	0.0001	G433D	0.0001	V316A	0.0013	I269M	<0.01%			G142_	0.0026	A143T	<0.01%							L116S	<0.01%					T135Q	<0.01%
		P200_	<0.01%	E195D	0.0004	V334L	<0.01%			T248P	<0.01%											E278K	<0.01%	G433S	<0.01%	V316I	0.0004	I269V	<0.01%			G142V	0.0003	N144Y	0.0001							L116I	0.0001					T135L	0.0001
		E201A	<0.01%	E195K	0.0001	Y335D	<0.01%			Q249H	<0.01%											E278R	<0.01%	G433C	<0.01%	V316F	0.0001	I269_	<0.01%			G142S	0.0001	N144D	0.0001							L116R	<0.01%					E136Q	0.0004
		E201D	<0.01%	E195*	<0.01%	S336L	0.0009			Y253C	<0.01%											R279S	0.0001	P434S	<0.01%	A319T	0.0008	I269N	<0.01%			G142D	0.346	Y145F	<0.01%							L116_	<0.01%					E136_	0.0001
		E201Q	<0.01%	E195L	0.0001	S336A	<0.01%			Q257H	0.0006											R279K	<0.01%	D435N	<0.01%	A319S	<0.01%	I269T	<0.01%			G142Y	0.0001	Y145H	<0.01%							L116V	<0.01%					E136D	0.0005
		H202Y	<0.01%	E195F	<0.01%	F337L	0.0001			G258R	<0.01%											K281R	<0.01%	D435Y	<0.01%	A319V	<0.01%	P270H	<0.01%			G142C	0.0001	Y145S	<0.01%							K117N	<0.01%					E136G	0.0001
		S203V	<0.01%	M196V	0.0001	F337I	<0.01%			L260F	0.0102											K281*	<0.01%	D435H	0.0001	A320T	<0.01%	P270L	0.0005			G142N	<0.01%	Y145C	<0.01%							K117*	0.0002					E136R	<0.01%
		L204P	<0.01%	M196I	0.0001	L338F	<0.01%			L260I	<0.01%											K281N	<0.01%	M436I	<0.01%	A320V	<0.01%	P270S	0.0002			G142M	<0.01%	F146L	<0.01%							K117I	0.0004					G137R	<0.01%
		L204F	<0.01%	M196L	0.0005	P339S	<0.01%			L260P	0.0001											L282F	<0.01%	M436L	<0.01%	L322T	<0.01%	P270T	<0.01%			G142F	<0.01%	F146_	<0.01%							K117E	0.0001					G137_	0.0001
		L204T	<0.01%	M196T	<0.01%	G340S	<0.01%			P261S	0.0003											L282C	<0.01%	M436T	<0.01%	L322_	<0.01%	M271I	0.0002			V143_	0.0917	L147F	0.0007							K117_	<0.01%					G137S	0.0001
		A205V	0.0002	M196R	<0.01%	G340V	<0.01%			P262L	<0.01%											L282I	<0.01%	L438F	<0.01%	A323S	0.0013	M271T	0.0001			V143D	0.0001	L147P	<0.01%							R118I	0.0001					A138S	0.0003
		A205T	<0.01%	E197N	0.0001	V344F	0.0001			K263N	0.0001											F283C	<0.01%	L438I	<0.01%	A323V	0.0004	M271V	0.0001			V143F	0.0003	C148F	<0.01%							R118T	0.0004					A138_	0.0001
		A205I	<0.01%	E197K	<0.01%	V344L	<0.01%			K263R	<0.01%											F283G	<0.01%	G439E	<0.01%	A323T	<0.01%	M271L	<0.01%			V143I	<0.01%	W149L	0.0001							R118G	0.0028					A138C	0.0001
		E206G	<0.01%	E197G	<0.01%	V344I	<0.01%			K263T	<0.01%											F283S	<0.01%	G439R	0.0005	A323G	<0.01%	D272N	<0.01%			V143T	<0.01%	W149C	0.0016							R118K	0.0008					L139F	0.002
		E206D	0.0001	E197A	<0.01%	V344A	<0.01%			N264S	0.0001											D284Y	0.0001	T440N	<0.01%	D324Y	0.0007	D272Y	<0.01%			V143P	<0.01%	W149R	<0.01%							R118_	<0.01%					L139S	<0.01%
		E206Q	<0.01%	E197L	<0.01%	I345T	<0.01%			N264D	<0.01%											D284N	<0.01%	T440I	0.0001	D324S	0.0001	D272A	<0.01%			Y144_	0.0861	H150R	<0.01%							R118S	<0.01%					L139_	<0.01%
		E206K	<0.01%	L198H	<0.01%	I345V	<0.01%			I266L	0.0014											D284G	<0.01%	T440S	<0.01%	D324N	<0.01%	S273I	0.0005			Y144H	0.0001	H150Y	<0.01%							K119R	<0.01%					L139Y	0.0001
		Y207_	<0.01%	L198F	<0.01%	I345M	<0.01%			I266V	0.0001											D284I	<0.01%	C441S	<0.01%	D324E	<0.01%	S273G	0.0005			Y144V	0.0022	T151I	0.0238							K119N	0.0066					L139W	<0.01%
		H208Y	0.0007	L198K	0.0001	I345S	<0.01%			D267N	<0.01%											D284E	<0.01%	R442L	<0.01%	K325N	<0.01%	S273W	<0.01%			Y144F	0.0011	N152T	<0.01%							K119_	<0.01%					N140S	0.0002
		H208R	<0.01%	L198I	<0.01%	L347M	<0.01%			D267G	0.0001											R285H	0.0001	R442Q	<0.01%	K325R	<0.01%	T274I	<0.01%			Y144S	0.006	N152S	<0.01%							T120I	0.4748					N140R	<0.01%
		H208_	<0.01%	T199I	0.0011	Y348H	<0.01%			A268S	<0.01%											R285C	<0.01%	R443L	<0.01%	F326L	<0.01%	V275F	<0.01%			Y144T	0.0002	C153Y	<0.01%							T120S	0.0001					N140_	<0.01%
		H208L	<0.01%	T199K	0.0002	L349F	<0.01%			A268T	<0.01%											R285L	<0.01%	C444Y	<0.01%	P327S	0.0006	V275I	<0.01%			Y144N	<0.01%	C153F	<0.01%							T120M	<0.01%					N140D	<0.01%
		N209S	<0.01%	T199A	<0.01%	L349S	<0.01%			A268V	<0.01%											Y286H	<0.01%	P445S	<0.01%	P327L	0.0001	V275S	<0.01%			Y144Q	<0.01%	C153W	<0.01%							T120L	<0.01%					N140T	<0.01%
		N209_	0.0002	T199_	<0.01%	L349V	<0.01%			K270R	<0.01%											F287Y	<0.01%	A446S	0.0003	P327Q	0.0135	K276N	<0.01%			Y144I	<0.01%	Y154_	<0.01%							T120V	<0.01%					T141I	0.0006
		N209Y	<0.01%	P200L	0.0003	T350I	0.0001			L271I	<0.01%											F287T	<0.01%	A446V	0.0004	P327T	<0.01%	K276R	<0.01%			Y145_	0.3294	Y154H	0.0001							E121_	0.0005					T141E	<0.01%
		E210G	0.0001	P200T	0.0004	F351L	<0.01%			I273T	0.0001											K288I	<0.01%	E447G	<0.01%	V328F	<0.01%	K276*	<0.01%			Y145N	0.0073	D155Y	0.0087							E121V	<0.01%					T141_	<0.01%
		E210K	0.0002	P200_	0.0001	F351C	<0.01%			L275F	<0.01%											K288T	<0.01%	D450Y	<0.01%	V328I	<0.01%	N277D	<0.01%			Y145H	0.0125	D155H	0.0003							E121Q	<0.01%					T141S	<0.01%
		S211F	0.0006	P200S	<0.01%	L353F	0.001			L276S	<0.01%											K288N	<0.01%	T451I	<0.01%	L329F	<0.01%	N277T	<0.01%			Y145C	<0.01%	D155_	<0.01%													T141F	0.0001
		S211P	<0.01%	P200*	<0.01%	T354I	0.0001			G277S	0.0001											Y289H	0.0001	V452L	0.0001	H330Y	0.0001	Y278H	<0.01%			Y145Q	<0.01%	D155G	0.001													P142S	0.001
		S211T	<0.01%	V201A	0.0001	T354A	0.0002			V278I	<0.01%											Y289C	<0.01%	A454V	0.0002	I332V	<0.01%	Y278C	<0.01%			Y145T	<0.01%	D155N	0.0001													P142T	<0.01%
		S211*	<0.01%	V201F	<0.01%	N355S	<0.01%			K281R	0.0001											Y289F	<0.01%	L455S	<0.01%	A337V	<0.01%	Y278F	<0.01%			H146G	<0.01%	Y156C	<0.01%													P142_	<0.01%
		G212C	0.0004	V201I	<0.01%	D356M	<0.01%			K281E	<0.01%											Y289Q	<0.01%	L455M	0.0001	K339R	0.0001	F279L	<0.01%			H146Y	0.0005	Y156_	<0.01%													P142L	0.0001
		G212S	0.0001	V201_	<0.01%	V357I	<0.01%			P282T	<0.01%											W290I	<0.01%	V456I	<0.01%	K339N	<0.01%	I280T	<0.01%			H146Q	0.0007	Y156H	<0.01%													K143*	<0.01%
		G212D	<0.01%	V202I	0.0003	V357F	<0.01%			P282L	<0.01%											W290C	<0.01%	N459S	<0.01%	V341L	0.0001	I280Y	<0.01%			H146_	0.0003	C157_	<0.01%													K143_	<0.01%
		G212N	<0.01%	V202F	0.0001	V357N	<0.01%			P282H	<0.01%											D291T	<0.01%	K460R	0.0417	V341I	<0.01%	T281I	<0.01%			H146D	<0.01%	I158V	0.0001													K143R	<0.01%
		G212V	<0.01%	V202A	<0.01%	S358F	<0.01%			I284V	<0.01%											D291V	<0.01%	K460E	<0.01%	P342S	<0.01%	T281A	<0.01%			H146P	<0.01%	I158L	0.0001													D144H	0.0028
		L213V	<0.01%	V202_	<0.01%	F359S	<0.01%			K285N	<0.01%											Q292H	<0.01%	K462R	<0.01%	Q343R	<0.01%	T281S	<0.01%			H146T	<0.01%	I158T	<0.01%													D144Y	0.0003
		L213M	<0.01%	Q203H	0.0003	L360F	<0.01%			V286I	<0.01%											Q292T	<0.01%	A463T	<0.01%	Q343K	<0.01%	D282A	<0.01%			K147P	<0.01%	P159S	0.0003													D144I	<0.01%
		L213F	<0.01%	Q203S	<0.01%	H362Y	<0.01%			A287V	<0.01%											Q292L	<0.01%	H464Y	<0.01%	Q343L	<0.01%	D282G	0.0002			K147R	<0.01%	Y160C	0.0001													D144G	0.0001
		K214Q	<0.01%	Q203R	0.0001	I363T	<0.01%			T288I	<0.01%											T293I	0.0003	D466E	0.0002	Q343*	<0.01%	D282E	<0.01%			K147N	0.0001	N161Y	<0.01%													D144N	<0.01%
		K214S	<0.01%	Q203L	<0.01%	I363V	<0.01%			V289L	0.0006											T293S	<0.01%	D466Y	<0.01%	A344V	0.0001	D282N	0.0002			K147_	<0.01%	N161S	<0.01%													D144_	<0.01%
		T215I	0.002	T204N	<0.01%	Q364H	<0.01%			Q290H	0.0002											T293A	<0.01%	D466G	<0.01%	A344S	0.0001	D282Y	<0.01%			K147E	<0.01%	S162G	<0.01%													D144E	0.0001
		T215A	<0.01%	T204I	0.0007	W365V	<0.01%															Y294E	<0.01%	D466N	0.0002	D345Y	0.0011	A283V	0.0001			K147T	<0.01%	V163L	0.0004													H145Y	0.0015
		I216V	<0.01%	T204D	<0.01%	M366I	0.0007															Y294V	<0.01%	K467N	<0.01%	D345G	<0.01%	A283T	<0.01%			N148K	0.0001	V163A	<0.01%													H145_	<0.01%
		L217F	0.0001	T204A	<0.01%	M366T	0.0001															Y294N	<0.01%	S468L	0.0004	D345N	<0.01%	A283E	0.0001			N148*	<0.01%	V163I	<0.01%													H145Q	0.0001
		L217I	<0.01%	T204V	<0.01%	M366V	0.0001															H295Y	<0.01%	S468T	<0.01%	E347G	0.0024	A283G	<0.01%			N148T	0.0006	T164N	<0.01%													H145L	<0.01%
		L217P	<0.01%	I205Y	<0.01%	M368I	<0.01%															H295K	<0.01%	A469V	<0.01%	E347K	0.0001	Q284H	<0.01%			N148_	<0.01%	S165F	0.0014													I146Q	<0.01%
		R218C	0.0005	I205V	<0.01%	M368V	<0.01%															H295W	<0.01%	A469T	<0.01%	E347A	<0.01%	T285I	0.0003			N148L	<0.01%	S165A	<0.01%													I146L	<0.01%
		R218H	0.0001	I205T	<0.01%	M368T	<0.01%															P296N	<0.01%	A469S	<0.01%	K349N	0.0009	T285Y	<0.01%			N148S	0.0002	S165T	<0.01%													I146M	<0.01%
		R218L	0.0001	I205_	<0.01%	M368P	<0.01%															P296M	<0.01%	Q470H	<0.01%	K349R	<0.01%	G286C	0.0001			N149H	<0.01%	S166L	0.0012													I146H	0.0001
		R218P	<0.01%	E206D	<0.01%	M368*	<0.01%															N297I	<0.01%	K473R	<0.01%	Y351C	<0.01%	G286D	<0.01%			N149R	<0.01%	S166P	<0.01%													I146_	<0.01%
		K219R	0.0029	E206*	<0.01%	M368R	<0.01%															N297T	<0.01%	M474I	0.0009	D352Y	<0.01%	G286V	0.0001			N149_	<0.01%	I167V	<0.01%													G147K	<0.01%
		K219N	0.0001	E206R	0.0001	F369D	<0.01%															C298S	<0.01%	Y476C	<0.01%	A353V	0.0002	G286_	<0.01%			N149D	<0.01%	V168A	<0.01%													G147S	<0.01%
		G220D	0.0002	E206_	<0.01%	F369L	<0.01%															C298D	<0.01%	K477R	0.0008	A353T	0.0004	G286S	<0.01%			N149T	<0.01%	V168C	<0.01%													G147C	0.0001
		G220C	0.0139	E206K	<0.01%	F369N	<0.01%															V299F	0.0003	V479I	0.0001	A353S	<0.01%	S287L	0.0019			K150_	<0.01%	V168F	<0.01%													G147Q	<0.01%
		G220S	0.0001	E206I	<0.01%	F369K	<0.01%															V299A	<0.01%	I480V	0.0001	Q354H	0.0003	S287T	<0.01%			K150T	0.0002	V168I	<0.01%													G147_	<0.01%
		G220T	<0.01%	V207L	0.0002	F369I	<0.01%															V299*	<0.01%	T481K	<0.01%	Q354R	<0.01%	S287A	<0.01%			K150R	<0.01%	I169V	0.0019													T148A	0.0005
		G221C	<0.01%	V207M	<0.01%	T370L	<0.01%															N300S	0.0003	T481M	0.0006	P355S	0.0001	S287_	<0.01%			K150N	0.0001	T170I	<0.01%													T148I	<0.01%
		G221V	<0.01%	V207S	<0.01%	T370P	0.0001															N300H	<0.01%	V484F	0.0001	P355L	<0.01%	S287H	<0.01%			K150G	<0.01%	S171L	0.023													T148L	<0.01%
		G221D	<0.01%	V207Q	0.0001	T370V	<0.01%															N300W	<0.01%	V484A	0.0001	S357I	0.0001	S288F	0.0005			K150I	<0.01%	S171A	<0.01%													T148_	<0.01%
		G221I	<0.01%	V207_	<0.01%	T370W	<0.01%															N300F	<0.01%	S485L	0.0001	D358Y	<0.01%	S288Y	<0.01%			K150E	<0.01%	G172V	0.002													T148Q	0.0001
		R222C	0.0002	V207*	<0.01%	T370M	<0.01%															L302F	<0.01%	S485A	<0.01%	K359N	<0.01%	S288P	<0.01%			S151T	0.0001	G172R	0.0021													R149T	<0.01%
		R222M	<0.01%	N208S	0.0001	T370I	<0.01%															L302_	<0.01%	A487S	<0.01%	A360S	0.0005	S288N	<0.01%			S151I	0.0002	G172C	0.0013													R149_	<0.01%
		R222H	<0.01%	N208_	0.0002	P371S	0.0001															L302I	<0.01%	P491S	0.0025	A360V	0.0004	K289N	0.0002			S151N	<0.01%	G172S	<0.01%													R149K	0.0001
		R222L	<0.01%	N208H	0.0001	P371F	<0.01%															D303G	0.0004	V495M	<0.01%	A360T	<0.01%	K289_	<0.01%			S151_	<0.01%	D173G	0.0006													R149Q	<0.01%
		T223I	0.0047	N208E	<0.01%	P371L	<0.01%															D303_	<0.01%	V496L	<0.01%	Y361C	<0.01%	K289R	<0.01%			S151K	<0.01%	D173V	<0.01%													N150L	<0.01%
		T223A	<0.01%	N208L	0.0001	P371V	<0.01%															D303V	<0.01%	V496I	<0.01%	K362N	<0.01%	C290F	0.0002			S151G	<0.01%	D173Y	0.0001													N150T	<0.01%
		T223N	<0.01%	N208T	0.0001	P371H	<0.01%															D303N	<0.01%	V496A	<0.01%	I363V	<0.01%	C290_	<0.01%			S151V	<0.01%	D173A	0.0003													N150E	<0.01%
		I224S	<0.01%	S209_	0.0002	P371N	<0.01%															D304G	<0.01%	E498R	<0.01%	I363T	<0.01%	V291_	<0.01%			W152_	0.0001	G174D	0.0014													N150_	<0.01%
		I224T	<0.01%	S209*	<0.01%	L372S	<0.01%															D304Y	0.0001	E498K	<0.01%	E364K	0.0002	V291A	<0.01%			W152R	0.0003	G174C	0.0015													N150A	0.0001
		I224L	<0.01%	S209L	0.0001	L372I	<0.01%															D304_	<0.01%	F499L	<0.01%	E365K	0.0001	V291L	<0.01%			W152C	0.0001	G174S	<0.01%													N150K	<0.01%
		A225V	0.0001	S209G	<0.01%	L372V	<0.01%															D304Q	<0.01%	L500S	<0.01%	E365G	<0.01%	C292F	<0.01%			W152L	0.0013	G174V	0.0001													P151S	0.0008
		F226I	<0.01%	S209N	<0.01%	L372A	<0.01%															R305_	<0.01%	L500I	<0.01%	L366F	<0.01%	C292_	<0.01%			W152*	<0.01%	T175I	0.0017													P151L	0.0017
		F226L	0.0001	S209T	<0.01%	L372F	<0.01%															R305T	<0.01%	L500F	<0.01%	F367L	<0.01%	C292N	<0.01%			W152G	<0.01%	T175R	<0.01%													P151A	<0.01%
		F226S	<0.01%	S209I	<0.01%	V373E	<0.01%															C306_	<0.01%	L500V	<0.01%	F367S	<0.01%	S293T	<0.01%			M153_	0.0001	T175K	<0.01%													P151H	<0.01%
		G227F	<0.01%	F210_	0.0001	V373I	0.0001															C306L	<0.01%	T501I	0.0001	S369F	0.0005	S293_	<0.01%			M153L	<0.01%	T176I	0.0004													P151_	<0.01%
		G228C	<0.01%	F210L	<0.01%	V373L	<0.01%															I307_	<0.01%	T501K	<0.01%	Y370N	0.0001	S293R	<0.01%			M153T	0.0005	S177N	0.0001													P151I	<0.01%
		G228S	0.0001	S211G	0.0002	V373K	<0.01%															I307M	<0.01%	T501A	<0.01%	A371V	0.0004	S293A	<0.01%			M153I	0.002	S177R	<0.01%													A152S	0.0024
		G228V	<0.01%	S211*	<0.01%	V373G	<0.01%															L308M	<0.01%	R502C	<0.01%	A371T	0.0001	V294A	0.0006			M153K	0.0002	S177I	0.0002													A152P	<0.01%
		C229R	<0.01%	S211K	0.0001	V373A	<0.01%															L308_	<0.01%	N503K	<0.01%	A371S	<0.01%	V294I	0.0002			M153V	<0.01%	S177T	<0.01%													A152V	0.0003
		V230A	<0.01%	S211C	0.0001	F375S	0.0001															H309Y	<0.01%	N503S	<0.01%	T372I	0.0001	V294F	<0.01%			M153W	<0.01%	P178L	0.0001													A152T	0.0001
		V230M	<0.01%	S211T	<0.01%	F375L	<0.01%															H309S	<0.01%	P504S	0.0038	T372A	<0.01%	I295V	0.0001			E154_	<0.01%	P178S	<0.01%													A152*	<0.01%
		F231V	<0.01%	G212W	<0.01%	I377L	0.0003															H309Q	<0.01%	P504L	0.0006	H373Y	<0.01%	I295S	<0.01%			E154K	0.0001	I179M	<0.01%													A152C	<0.01%
		S232F	<0.01%	G212Q	0.0001	I377T	<0.01%															C310I	<0.01%	P504H	0.0009	S374F	0.0002	D296*	<0.01%			E154Q	<0.01%	I179V	<0.01%													N153A	<0.01%
		S232A	<0.01%	G212S	<0.01%	I377M	0.0001															A311T	<0.01%	P504T	<0.01%	S374T	<0.01%	L297V	<0.01%			E154A	<0.01%	S180F	0.0001													N153I	<0.01%
		Y233L	<0.01%	G212M	<0.01%	I377V	0.0001															A311S	0.0001	A505S	0.0001	D375N	0.0001	L298C	<0.01%			S155G	<0.01%	S180Y	0.0002													N153Q	0.0001
		V234A	0.0001	G212D	<0.01%	T378I	<0.01%															A311C	<0.01%	A505V	0.0005	D375G	<0.01%	L299P	<0.01%			S155I	0.0003	S180N	<0.01%													N153L	<0.01%
		V234L	<0.01%	Y213L	0.0001	I379L	<0.01%															N312S	<0.01%	A505P	0.0001	D375Y	0.0001	L299I	<0.01%			S155_	0.0001	S180P	<0.01%													N153T	<0.01%
		G235C	<0.01%	Y213*	<0.01%	I379T	<0.01%															N312H	<0.01%	R507G	0.0001	D375E	<0.01%	L299V	<0.01%			S155R	<0.01%	S180A	<0.01%													N154I	<0.01%
		G235D	0.0001	L214*	<0.01%	A380V	0.0012															F313L	<0.01%	R507K	0.0001	K376R	<0.01%	D300Y	0.0001			S155V	<0.01%	E181V	<0.01%													N154D	0.0056
		G235P	<0.01%	L214F	<0.01%	A380T	0.0004															N314Q	<0.01%	R507T	<0.01%	K376E	<0.01%	D300G	<0.01%			E156*	<0.01%	E181G	0.0005													N154S	<0.01%
		G235S	<0.01%	L214T	<0.01%	I382V	0.0002															V315G	<0.01%	K508R	<0.01%	F377L	<0.01%	D300F	<0.01%			E156G	0.4407	E181Q	0.0001													N154H	<0.01%
		C236L	<0.01%	K215R	0.0001	I382T	0.0002															V315I	<0.01%	A509V	0.0003	F377Y	<0.01%	D301C	<0.01%			E156_	0.0002	E181K	<0.01%													N154T	<0.01%
		H237Y	0.0007	K215E	<0.01%	I383T	0.0003															L316P	<0.01%	A509G	0.0006	T378A	0.0001	F302Y	<0.01%			E156Q	0.0001	H182R	<0.01%													N154*	<0.01%
		H237E	<0.01%	K215L	<0.01%	I383L	<0.01%															F317L	<0.01%	A509S	<0.01%	T378I	0.0001	V303F	<0.01%			E156L	<0.01%	H182Y	0.0002													N154K	0.0001
		H237R	<0.01%	L216F	0.0002	I383V	<0.01%															F317_	<0.01%	A509T	<0.01%	D379E	0.0004	V303*	<0.01%			E156D	<0.01%	H182L	<0.01%													N154A	<0.01%
		N238A	<0.01%	L216_	<0.01%	I385V	0.0002															S318Q	<0.01%	F511V	<0.01%	D379Y	0.0001	E304F	<0.01%			F157S	0.0001	D183Y	<0.01%													A155V	0.0001
		K239N	<0.01%	L216K	<0.01%	S386F	0.0001															S318_	<0.01%	S513T	<0.01%	D379G	<0.01%	I305L	<0.01%			F157L	0.0002	D183E	0.0007													A155L	<0.01%
		K239R	<0.01%	T217I	0.0004	T387I	<0.01%															T319I	0.0003	S517L	<0.01%	G380C	<0.01%	I305V	<0.01%			F157_	0.4429	D183N	<0.01%													A155S	0.0001
		K239V	<0.01%	T217_	<0.01%	T387K	<0.01%															T319A	<0.01%	Q518H	0.0002	V381L	<0.01%	I306T	<0.01%			F157*	0.0001	D183G	<0.01%													A155Q	<0.01%
		K239T	<0.01%	T217N	0.0001	K388N	<0.01%															T319R	<0.01%	A520V	0.0003	V381I	0.0001	K307N	<0.01%			F157I	0.0001	Y184C	<0.01%													A155G	0.0001
		C240Y	<0.01%	T217A	<0.01%	K388T	<0.01%															T319_	<0.01%	A520T	0.0004	L383I	<0.01%	S308Y	<0.01%			R158Q	<0.01%	Y184*	<0.01%													A155P	<0.01%
		A241S	<0.01%	T217M	<0.01%	F390S	<0.01%															V320L	0.0004	A520F	<0.01%	F384L	<0.01%	S308F	<0.01%			R158S	0.0002	Y184H	0.0001													A155T	<0.01%
		Y242L	<0.01%	D218E	0.0001	F390C	<0.01%															V320C	<0.01%	V521A	<0.01%	C387S	<0.01%	S308N	<0.01%			R158_	0.4442	Q185H	0.0017													A156S	0.0007
		W243M	<0.01%	D218A	0.0002	Y391H	<0.01%															V320A	<0.01%	V521I	<0.01%	N388S	<0.01%	Q309H	<0.01%			R158G	0.0008	Q185R	0.0001													A156V	<0.01%
		V244I	0.0001	D218_	<0.01%	S395G	0.0005															V320_	<0.01%	A522V	<0.01%	V389I	<0.01%	Q309K	<0.01%			R158*	<0.01%	I186L	<0.01%													A156L	<0.01%
		P245A	<0.01%	D218L	0.0001	S395T	0.0001															F321L	<0.01%	A522T	<0.01%	D390N	<0.01%	D310N	<0.01%			V159_	0.0001	I186V	0.0001													A156K	<0.01%
		P245S	<0.01%	D218Y	<0.01%	N396T	<0.01%															F321R	<0.01%	S523A	0.0005	D390Y	<0.01%	D310Y	<0.01%			V159L	<0.01%	I186T	<0.01%													I157T	0.0002
		R246L	<0.01%	D218Q	<0.01%	Y397H	<0.01%															F321_	<0.01%	S523L	<0.01%	D390G	<0.01%	D310I	<0.01%			V159F	<0.01%	I186F	<0.01%													I157L	0.0001
		R246C	<0.01%	D218N	<0.01%	K399R	0.0002															P322S	<0.01%	K524N	0.0002	R391K	<0.01%	L311P	<0.01%			V159I	<0.01%	G187S	<0.01%													I157V	<0.01%
		R246I	<0.01%	N219Y	<0.01%	K399E	<0.01%															P322C	<0.01%	I525N	<0.01%	R391I	<0.01%	S312F	0.0002			Y160_	0.0001	G187V	<0.01%													I157E	0.0001
		A247V	0.0002	N219T	<0.01%	R400K	<0.01%															P322_	<0.01%	L526F	0.0001	P393L	<0.01%	S312R	<0.01%			Y160F	<0.01%	G187C	0.0001													V158L	<0.01%
		A247S	0.0022	N219_	<0.01%	R400S	0.0002															P323L	0.975	G527R	0.0001	A394T	<0.01%	V313L	0.0001			Y160C	<0.01%	G187D	<0.01%													V158M	<0.01%
		A247T	0.0001	N219S	<0.01%	R400I	<0.01%															P323F	0.0026	G527V	<0.01%	A394V	0.429	V313I	<0.01%			Y160I	<0.01%	G188C	<0.01%													V158T	<0.01%
		S248G	0.0011	N219D	<0.01%	R401H	0.0001															P323R	<0.01%	L528I	<0.01%	A394F	<0.01%	V313F	<0.01%			S161K	<0.01%	G188S	<0.01%													V158E	<0.01%
		S248I	0.0023	V220_	<0.01%	V402I	0.0003															P323C	<0.01%	L528P	<0.01%	A394I	<0.01%	V314A	<0.01%			S161_	<0.01%	Y189F	<0.01%													V158A	0.0001
		S248N	0.0001	V220*	0.0001	V402L	<0.01%															P323_	<0.01%	P529L	0.0002	S396A	0.0004	V314F	0.0003			S161Y	<0.01%	Y189C	0.0003													L159_	<0.01%
		S248R	<0.01%	V220L	<0.01%	V403F	0.0001															P323H	<0.01%	P529S	<0.01%	I397V	<0.01%	V314I	<0.01%			S161A	<0.01%	Y189S	<0.01%													L159A	0.0001
		A249V	<0.01%	V220I	<0.01%	N405D	<0.01%															T324_	<0.01%	P529A	<0.01%	C399F	0.0006	S315C	<0.01%			S162N	<0.01%	T190I	0.0009													Q160K	<0.01%
		A249S	<0.01%	Y221_	<0.01%	V407I	<0.01%															S325I	0.0002	T530I	0.0002	T403I	0.0001	K316R	<0.01%			S162_	<0.01%	T190A	0.0002													Q160A	<0.01%
		A249T	<0.01%	Y221R	0.0001	F409L	<0.01%															S325*	<0.01%	Q531R	<0.01%	V405L	0.0001	K316N	0.0002			S162I	<0.01%	E191K	<0.01%													Q160_	<0.01%
		N250S	<0.01%	Y221H	0.0001	F409Y	<0.01%															S325_	<0.01%	Y541C	<0.01%	V405M	<0.01%	K316S	<0.01%			S162L	<0.01%	E191*	<0.01%													Q160V	0.0001
		N250P	<0.01%	Y221W	<0.01%	S410G	0.0001															F326Y	<0.01%	D542Y	<0.01%	N408K	<0.01%	V317I	0.0001			A163*	<0.01%	K192E	0.0001													Q160T	<0.01%
		I251M	0.0004	I222_	<0.01%	S410N	<0.01%															F326S	<0.01%	D542A	0.0001	N408S	<0.01%	V317F	0.0001			A163C	<0.01%	K192Q	<0.01%													L161F	0.0004
		I251V	<0.01%	I222W	0.0001	S410C	<0.01%															F326_	<0.01%	Y543H	0.0006	L409F	0.0004	V318I	<0.01%			A163V	<0.01%	W193R	0.0002													L161S	<0.01%
		G252S	0.0001	I222V	<0.01%	E414D	<0.01%															G327D	<0.01%	Y543I	<0.01%	L411V	0.0001	V318F	<0.01%			A163L	<0.01%	W193L	0.0003													L161I	<0.01%
		G252V	<0.01%	I222K	<0.01%	A415V	<0.01%															P328H	<0.01%	Y543C	<0.01%	L411M	0.0006	V318A	0.0002			A163_	<0.01%	W193C	0.0001													L161P	<0.01%
		C253F	0.0001	K223_	<0.01%	T419I	<0.01%															L329I	<0.01%	I545V	<0.01%	P412H	0.0005	V318*	<0.01%			N164G	<0.01%	E194K	0.0002													L161_	<0.01%
		C253R	<0.01%	K223N	0.0001	L421S	<0.01%															L329C	<0.01%	F546Y	<0.01%	P412S	0.0002	K319N	<0.01%			N164T	0.0005	E194D	<0.01%													L161K	0.0001
		C253Y	<0.01%	N224_	<0.01%	E425A	<0.01%															L329*	<0.01%	T547I	0.0001	P412L	<0.01%	K319E	<0.01%			N164E	<0.01%	E194G	<0.01%													L161M	<0.01%
		N254S	<0.01%	N224L	0.0001	E425D	<0.01%															V330L	0.0005	E551D	<0.01%	P412T	<0.01%	K319G	<0.01%			N164S	<0.01%	S195F	<0.01%													P162L	0.0001
		N254H	<0.01%	N224I	<0.01%	M426T	0.0001															V330Y	<0.01%	A553S	0.0001	G413S	0.0009	V320L	0.001			N164F	<0.01%	S195Y	<0.01%													P162C	<0.01%
		H255Y	<0.01%	A225V	0.0008	M426I	<0.01%															V330*	<0.01%	A553T	<0.01%	C414Y	<0.01%	V320M	0.0003			N164_	<0.01%	S195P	<0.01%													P162T	<0.01%
		H255Q	<0.01%	A225T	0.0002	K429N	<0.01%															V330E	<0.01%	A553V	<0.01%	D415A	<0.01%	V320C	<0.01%			N165I	<0.01%	G196V	0.0098													P162A	<0.01%
		H255V	<0.01%	A225_	<0.01%	S432G	0.0002															R331A	<0.01%	H554Y	<0.01%	D415Y	<0.01%	T321I	0.0001			N165*	<0.01%	G196R	<0.01%													P162_	<0.01%
		T256I	0.001	A225H	0.0001	S432C	0.0008															R331E	<0.01%	V558A	<0.01%	D415*	<0.01%	T321Q	<0.01%			N165_	<0.01%	K198R	<0.01%													P162H	<0.01%
		T256L	<0.01%	A225K	<0.01%	S432N	<0.01%															R331N	<0.01%	V558I	<0.01%	D415E	<0.01%	I322V	<0.01%			N165K	<0.01%	K198N	<0.01%													Q163Y	<0.01%
		T256A	<0.01%	D226G	<0.01%	D433G	0.0005															K332R	<0.01%	I565V	<0.01%	G416D	<0.01%	I322T	<0.01%			N165Y	<0.01%	K198I	0.0002													Q163L	<0.01%
		G257A	<0.01%	D226Y	0.0002	D433Y	<0.01%															I333T	<0.01%	A568T	<0.01%	G416S	<0.01%	I322S	<0.01%			N165M	<0.01%	D199Y	0.0002													Q163I	<0.01%
		V258F	<0.01%	D226_	<0.01%	D433N	<0.01%															I333C	<0.01%	A568V	0.0001	G416T	<0.01%	T325I	0.0007			C166L	<0.01%	D199H	<0.01%													Q163_	0.0001
		V258I	0.0002	D226Q	0.0001	V434M	<0.01%															I333Y	<0.01%	V570I	<0.01%	G416C	<0.01%	T325R	<0.01%			C166_	<0.01%	C200R	<0.01%													Q163K	<0.01%
		V258A	<0.01%	D226N	<0.01%	V434L	<0.01%															F334L	<0.01%	V570L	0.0011	S418I	0.0002	E326N	<0.01%			C166S	<0.01%	C200F	0.0002													Q163R	<0.01%
		V258L	<0.01%	D226R	<0.01%	L435P	<0.01%															F334Y	<0.01%	I572L	<0.01%	S418G	0.0001	I327L	<0.01%			T167V	<0.01%	C200Y	0.0001													G164N	<0.01%
		V259L	<0.01%	I227V	<0.01%	L436_	<0.01%															V335F	0.0027	I575M	<0.01%	S418C	<0.01%	I327F	<0.01%			T167H	<0.01%	V201F	0.0001													G164L	<0.01%
		G260E	<0.01%	I227_	<0.01%	L436S	0.0004															V335W	<0.01%	I575T	<0.01%	Y420F	0.0003	S328L	0.0002			T167S	<0.01%	V202L	0.0109													G164E	<0.01%
		G260R	<0.01%	I227L	0.0001	L436K	<0.01%															V335L	<0.01%	I575V	<0.01%	Y420*	0.0021	S328I	<0.01%			T167E	<0.01%	V202I	0.0002													G164_	0.0001
		E261G	<0.01%	I227*	<0.01%	P437K	<0.01%															D336*	<0.01%	M576I	0.0006	Y420C	<0.01%	F329L	<0.01%			T167L	<0.01%	V202A	<0.01%													G164S	<0.01%
		E261V	<0.01%	V228_	<0.01%	L438P	0.004															D336M	<0.01%	S577F	0.0001	V421L	<0.01%	F329Y	<0.01%			F168*	<0.01%	V202_	<0.01%													T165I	0.0002
		E261K	<0.01%	V228F	0.0001	L438F	0.0003															G337S	<0.01%	D578G	<0.01%	V421A	<0.01%	M330T	<0.01%			F168L	<0.01%	H204Y	<0.01%													T165F	<0.01%
		G262S	0.0002	V228M	0.0002	L438K	<0.01%															G337V	<0.01%	R579I	<0.01%	K423R	<0.01%	M330L	<0.01%			F168S	<0.01%	H204R	<0.01%													T165L	0.0001
		G262D	0.0001	V228N	<0.01%	T439M	0.0001															G337C	<0.01%	R579K	<0.01%	H424Q	<0.01%	M330V	0.0008			F168_	<0.01%	S205N	0.0001													T165_	<0.01%
		G262V	<0.01%	E229D	<0.01%	Q440L	<0.01%															V338I	<0.01%	D580Y	<0.01%	F426Y	<0.01%	M330A	<0.01%			E169_	<0.01%	S205T	0.0001													T165C	<0.01%
		G262C	<0.01%	E229G	<0.01%	Y444D	<0.01%															V338F	<0.01%	L581F	0.0035	H427Y	<0.01%	L331F	0.0006			E169*	<0.01%	S205I	<0.01%													T166A	<0.01%
		S263F	0.0078	E229K	0.0001	L445I	<0.01%															P339T	<0.01%	D583Y	<0.01%	P429L	<0.01%	W332C	0.0004			E169K	<0.01%	Y206H	0.0001													T166L	0.0001
		S263P	0.0001	E229_	<0.01%	A446V	0.0482															P339H	<0.01%	D583G	<0.01%	A430V	<0.01%	W332S	<0.01%			Y170_	<0.01%	F207L	<0.01%													T166I	0.0001
		S263_	<0.01%	E229R	0.0001	A446S	<0.01%															F340L	<0.01%	K584N	<0.01%	K433R	<0.01%	C333R	<0.01%			Y170H	0.0001	F207S	0.0001													T166_	<0.01%
		E264_	0.0001	E229V	<0.01%	L447F	0.0006															F340Y	<0.01%	K584R	<0.01%	K433I	<0.01%	K334N	0.0001			Y170I	<0.01%	F207V	<0.01%													T166Y	<0.01%
		E264K	<0.01%	E229Q	<0.01%	L447I	<0.01%															V341I	<0.01%	F587L	<0.01%	S434R	0.0001	K334R	0.0001			Y170F	<0.01%	F207C	<0.01%													T166K	<0.01%
		E264G	<0.01%	E230_	<0.01%	F454Y	0.0001															V341*	<0.01%	T588I	0.001	S434N	<0.01%	K334G	<0.01%			V171_	<0.01%	T208N	0.0001													L167K	<0.01%
		E264D	<0.01%	E230L	0.0001	S455N	<0.01%															V342I	0.0001	T588A	<0.01%	S434I	<0.01%	D335F	<0.01%			V171*	<0.01%	S209L	<0.01%													L167F	0.0001
		G265S	0.0003	E230Q	<0.01%	A457V	0.0013															V342F	<0.01%	T588S	0.0002	A435V	0.0006	D335Y	<0.01%			V171I	0.0001	D210Y	0.0011													L167M	<0.01%
		G265V	0.0002	A231V	0.0008	A457S	0.0001															V342L	<0.01%	S589R	<0.01%	A435T	<0.01%	D335G	<0.01%			V171L	0.0001	D210N	0.0001													L167_	<0.01%
		G265_	0.0002	A231S	0.0001	M458I	0.0001															S343F	<0.01%	S589C	0.0002	F436S	<0.01%	D335N	0.0001			V171F	0.0001	D210G	<0.01%													L167V	0.0001
		G265R	<0.01%	A231_	<0.01%	D459N	0.0005															S343Q	<0.01%	L590F	<0.01%	F436L	<0.01%	D335S	<0.01%			V171A	<0.01%	Y211C	<0.01%													P168S	0.0005
		G265C	<0.01%	A231L	0.0001	D459G	<0.01%															T344I	0.0004	E591K	<0.01%	V437F	<0.01%	D335C	<0.01%			V171C	<0.01%	Y211F	<0.01%													P168Q	0.0001
		G265D	<0.01%	A231W	<0.01%	D459A	<0.01%															T344N	0.0001	I592V	<0.01%	V437A	<0.01%	G336C	<0.01%			S172A	<0.01%	Q213R	<0.01%													P168E	<0.01%
		L266_	0.0001	K232_	<0.01%	T461I	<0.01%															T344A	<0.01%	P593L	0.0001	N438S	0.0001	G336S	0.0001			S172L	<0.01%	Q213K	0.0003													P168L	0.0001
		L266I	0.0003	K232R	<0.01%	T461A	<0.01%															T344S	<0.01%	R595K	0.0002	N438D	<0.01%	G336D	<0.01%			S172Y	<0.01%	Q213H	0.0004													P168_	<0.01%
		L266F	0.0001	K232L	<0.01%	T461P	<0.01%															T344L	<0.01%	R595W	<0.01%	N438T	<0.01%	G336L	<0.01%			S172F	<0.01%	L214Q	<0.01%													K169Q	<0.01%
		L266R	0.0003	K233N	0.0001	S462C	<0.01%															G345S	<0.01%	R595G	<0.01%	P443S	0.0022	G336_	<0.01%			S172P	<0.01%	L214M	<0.01%													K169_	<0.01%
		N267I	<0.01%	K233_	<0.01%	S462N	<0.01%															Y346H	0.0001	V597M	<0.01%	P443L	<0.01%	H337Y	0.0019			S172_	<0.01%	Y215H	0.0001													K169H	0.0001
		N267H	<0.01%	K233*	0.0001	Y463H	<0.01%															Y346*	<0.01%	A598V	0.0052	Y446C	<0.01%	H337L	<0.01%			Q173H	0.0007	S216P	0.002													G170S	0.0001
		N267M	<0.01%	K233T	<0.01%	R464K	0.0003															Y346_	<0.01%	A598S	0.0047	D449N	0.0001	H337C	<0.01%			Q173_	<0.01%	S216L	0.0001													G170H	0.0001
		N267D	<0.01%	K233E	<0.01%	A466V	<0.01%															Y346C	<0.01%	A598T	0.0001	D449Y	<0.01%	H337_	<0.01%			Q173R	0.0001	T217I	0.0001													G170_	<0.01%
		D268_	0.0003	K233L	<0.01%	C468K	<0.01%															H347_	<0.01%	T599I	0.0005	S450N	0.0001	V338K	<0.01%			Q173S	<0.01%	Q218R	<0.01%													G170N	<0.01%
		D268E	<0.01%	V234A	0.0001	C469S	<0.01%															H347T	<0.01%	Q601H	<0.01%	S450I	<0.01%	V338R	<0.01%			Q173L	<0.01%	Q218P	0.0003													F171C	<0.01%
		D268N	<0.01%	V234I	0.0002	H470Y	0.0001															F348_	<0.01%			P451S	0.0017	V338_	<0.01%			P174A	0.0001	Q218K	0.0001													F171L	<0.01%
		D268T	<0.01%	V234_	<0.01%	A472V	0.001															F348Y	<0.01%			P451L	<0.01%	E339Q	0.0001			P174S	0.0019	Q218H	<0.01%													F171_	<0.01%
		N269D	0.0002	V234E	0.0001	A472T	<0.01%															R349K	<0.01%			P451T	<0.01%	E339P	<0.01%			P174_	0.0003	Q218*	<0.01%													F171V	0.0001
		N269S	0.0001	V234M	<0.01%	A472S	0.0001															R349_	0.0001			E453D	0.0007	E339K	<0.01%			P174T	0.0002	L219F	0.0002													Y172Q	<0.01%
		N269T	<0.01%	K235R	<0.01%	L475I	<0.01%															R349*	<0.01%			H455Y	0.0017	E339A	0.0001			P174L	<0.01%	L219V	<0.01%													Y172V	0.0001
		L270F	0.0002	K235_	<0.01%	N476S	<0.01%															E350D	<0.01%			H455R	0.0001	E339_	<0.01%			P174H	<0.01%	L219S	<0.01%													Y172L	<0.01%
		L270P	<0.01%	K235V	0.0001	D477V	<0.01%															E350_	0.0001			G456_	<0.01%	T340_	<0.01%			F175Y	<0.01%	S220G	0.0003													A173V	0.0031
		L270I	0.0002	K235Q	<0.01%	D477N	0.0002															E350A	<0.01%			G456R	<0.01%	F341I	<0.01%			F175_	0.0002	S220I	<0.01%													A173K	<0.01%
		L271F	0.0024	K235N	<0.01%	S479G	<0.01%															E350Q	<0.01%			K457R	<0.01%	Y342H	0.0003			F175L	0.0003	T221K	0.0047													A173S	0.0001
		E272A	0.0001	P236L	0.0004	S481L	0.0004															L351_	0.0001			K457E	<0.01%	Y342C	<0.01%			L176*	<0.01%	T221I	0.0005													A173N	<0.01%
		E272G	<0.01%	P236S	0.0002	S483C	<0.01%															L351I	<0.01%			V459L	<0.01%	P343S	0.0004			L176F	0.0005	T221A	0.0001													A173T	<0.01%
		E272K	<0.01%	P236_	<0.01%	S483F	0.0001															L351P	<0.01%			V460_	<0.01%					L176S	<0.01%	D222Y	<0.01%													E174A	<0.01%
		I273T	0.0001	T237I	0.0022	V485I	0.0002															L351C	<0.01%			S461P	<0.01%					L176P	<0.01%	D222N	<0.01%													E174F	<0.01%
		I273M	0.0002	T237A	0.0079	V485L	<0.01%															G352_	0.0001			S461L	<0.01%					L176R	<0.01%	D222E	<0.01%													E174K	<0.01%
		I273Y	<0.01%	T237_	<0.01%	Q491L	<0.01%															G352A	<0.01%			I463T	<0.01%					L176_	0.0001	T223I	0.017													E174T	0.0001
		I273V	0.0001	T237V	0.0001	T492I	0.5385															G352R	<0.01%			D464N	0.0002					M177F	<0.01%	T223N	0.0006													G175S	<0.01%
		L274F	0.0051	T237M	<0.01%	T492A	<0.01%															G352C	<0.01%			D464Y	0.0001					M177T	0.0001	T223S	<0.01%													G175L	<0.01%
		L274I	<0.01%	V238L	0.0005	S493T	<0.01%															V353D	<0.01%			Y465H	<0.01%					M177I	0.0008	T223A	0.0001													G175R	<0.01%
		L274S	<0.01%	V238M	0.0002	S493A	<0.01%															V353I	0.0002			K469R	<0.01%					M177V	0.0001	G224S	0.0001													G175V	0.0001
		Q275K	<0.01%	V238T	<0.01%	T495I	0.0002															V353_	0.0001			S470Y	<0.01%					M177Y	<0.01%	G224C	0.0013													G175Q	<0.01%
		Q275P	<0.01%	V238F	<0.01%	T495A	<0.01%															V353L	<0.01%			S470C	<0.01%					M177K	<0.01%	G224V	0.0004													S176T	<0.01%
		K276I	<0.01%	V239A	<0.01%	V498I	0.0002															V353C	<0.01%			A471V	<0.01%					M177W	<0.01%	G224R	0.0004													S176N	<0.01%
		K276N	<0.01%	V239Y	<0.01%	Q500E	<0.01%															V353F	<0.01%			T472M	0.0001					D178S	<0.01%	G224D	<0.01%													S176K	<0.01%
		E277A	<0.01%	V239I	0.0001																	V354L	0.0013			I474V	0.0002					D178Y	<0.01%	G224A	<0.01%													S176Q	0.0001
		E277R	<0.01%	V239T	<0.01%																	V354I	<0.01%			R476C	<0.01%					D178H	0.0001	V225F	0.0002													R177Q	<0.01%
		E277G	<0.01%	V240*	0.0001																	V354_	<0.01%			G481C	<0.01%					D178N	0.0003	V225L	<0.01%													R177I	<0.01%
		K278R	<0.01%	V240I	<0.01%																	V354C	<0.01%			G481V	<0.01%					D178G	0.0001	V225A	<0.01%													R177E	0.0001
		K278E	<0.01%	V240L	<0.01%																	V354S	<0.01%			C484R	<0.01%					D178T	<0.01%	V225I	0.0001													R177H	<0.01%
		V279I	0.0002	N241Q	<0.01%																	H355Q	<0.01%			H486R	0.0015					L179A	<0.01%	E226K	<0.01%													R177K	<0.01%
		V279A	<0.01%	A242C	<0.01%																	H355Y	<0.01%			H486Y	0.0001					L179H	<0.01%	V228A	0.0001													G178D	0.0001
		V279F	<0.01%	A242L	0.0001																	H355T	<0.01%			A488S	<0.01%					L179P	0.0001	V228D	<0.01%													G178V	0.0001
		V279S	<0.01%	A242T	<0.01%																	H355N	<0.01%			N489D	<0.01%					L179F	<0.01%	T229I	0.0003													G178K	<0.01%
		N280Y	0.0013	A242M	<0.01%																	N356*	<0.01%			E490D	0.001					E180*	0.0001	T229A	<0.01%													G178S	0.0003
		N280T	0.0004	A243T	0.0001																	N356C	<0.01%			E490G	<0.01%					E180K	0.0001	T229S	<0.01%													G178Q	<0.01%
		N280S	<0.01%	A243I	<0.01%																	Q357H	0.0045			L493F	0.0086					E180V	0.0001	T229N	<0.01%													G178W	<0.01%
		I281S	<0.01%	A243L	0.0001																	Q357R	0.0027			Y494H	<0.01%					E180Q	0.0002	F230L	<0.01%													G178I	0.0001
		I281V	<0.01%	A243V	<0.01%																	Q357S	<0.01%			D496Y	0.001					G181V	0.0031	F230Y	<0.01%													G178A	<0.01%
		N282S	<0.01%	A243S	<0.01%																	Q357K	<0.01%			D496A	<0.01%					G181S	<0.01%	F231S	<0.01%													G179S	0.0003
		N282I	<0.01%	A243E	<0.01%																	D358Y	<0.01%			D496N	<0.01%					G181A	0.0001	F231L	<0.01%													G179C	<0.01%
		I283V	0.0001	N244H	<0.01%																	D358N	<0.01%			D496G	<0.01%					G181R	0.0003	I232T	<0.01%													G179D	<0.01%
		I283F	<0.01%	N244T	0.0001																	D358G	<0.01%			A497S	0.0002					G181E	0.0001	I232V	0.0002													G179V	0.0001
		I283L	<0.01%	N244E	<0.01%																	D358T	<0.01%			A497V	<0.01%					K182P	<0.01%	Y233C	<0.01%													G179H	<0.01%
		V284F	<0.01%	V245I	0.0001																	V359I	<0.01%			M500T	<0.01%					K182R	0.0002	Y233N	<0.01%													G179Q	0.0001
		V284_	<0.01%	V245*	<0.01%																	V359A	<0.01%			M500I	<0.01%					K182E	<0.01%	N234S	<0.01%													S180T	0.0001
		V284I	<0.01%	V245M	0.0001																	V359C	<0.01%			M500V	<0.01%					K182N	<0.01%	N234K	0.0001													S180I	0.0003
		V284L	<0.01%	V245A	<0.01%																	V359W	<0.01%			M500K	<0.01%					Q183L	<0.01%	K235R	<0.01%													S180A	<0.01%
		G285V	0.0001	Y246C	0.0014																	N360K	<0.01%			M501I	0.0013					Q183S	<0.01%	K235T	0.0008													S180C	<0.01%
		G285D	<0.01%	Y246K	<0.01%																	N360*	<0.01%			M501V	<0.01%					Q183H	0.0002	I236F	0.0001													S180P	<0.01%
		G285C	<0.01%	Y246_	<0.01%																	L361F	<0.01%			M501T	<0.01%					Q183R	0.0001	I236T	0.0004													S180L	0.0001
		D286A	<0.01%	L247C	<0.01%																	L361S	<0.01%			I502L	<0.01%					Q183T	<0.01%	I236L	<0.01%													Q181E	<0.01%
		D286N	0.0001	L247T	0.0001																	H362Y	0.0001			I502P	<0.01%					G184S	0.0001	I236V	0.0001													Q181H	<0.01%
		D286T	<0.01%	L247_	<0.01%																	H362T	<0.01%			I502V	<0.01%					G184V	0.0001	V237F	0.0001													Q181L	<0.01%
		D286G	<0.01%	K248R	0.0001																	H362*	<0.01%			S503L	0.0001					N185I	<0.01%	D238G	0.0002													Q181R	<0.01%
		D286Y	<0.01%	K248L	0.0001																	H362L	<0.01%			S503P	<0.01%					N185F	<0.01%	D238Y	0.0004													A182S	0.0023
		F287S	<0.01%	K248T	<0.01%																	S363N	<0.01%			A504S	0.0012					N185S	0.0001	D238A	<0.01%													A182K	<0.01%
		F287L	<0.01%	K248_	<0.01%																	S363*	<0.01%			A504V	0.0001					N185*	<0.01%	D238N	<0.01%													A182T	<0.01%
		K288E	0.0001	K248E	<0.01%																	S363Q	<0.01%			A504I	<0.01%					N185D	<0.01%	E239G	<0.01%													A182V	<0.01%
		K288N	<0.01%	H249Y	0.0002																	S364L	<0.01%			G505S	<0.01%					F186S	0.0001	E239D	0.0006													S183A	0.0002
		L289P	<0.01%	H249K	0.0001																	S364R	<0.01%			G505K	<0.01%					F186Y	<0.01%	E239A	0.0002													S183T	0.0002
		L289F	0.0006	H249_	<0.01%																	S364Y	<0.01%			F506D	<0.01%					F186L	<0.01%	E239Q	0.0007													S183C	<0.01%
		N290T	<0.01%	G250E	0.0001																	R365*	<0.01%			F506L	<0.01%					K187G	<0.01%	E239*	<0.01%													S183G	<0.01%
		N290S	<0.01%	G250C	<0.01%																	R365L	<0.01%			F506S	<0.01%					K187Q	<0.01%	P240L	0.003													S184F	<0.01%
		N290M	<0.01%	G250M	0.0001																	L366T	<0.01%			S507G	<0.01%					K187E	<0.01%	P240S	0.0009													S184V	<0.01%
		N290D	<0.01%	G250R	<0.01%																	S367G	0.0001			S507N	<0.01%					N188_	<0.01%	P240H	0.0001													S184*	<0.01%
		E291G	<0.01%	G250*	<0.01%																	S367*	<0.01%			S507I	0.0001					N188Y	0.0001	E241K	<0.01%													S184A	0.0001
		E291K	<0.01%	G250_	<0.01%																	F368V	<0.01%			S507F	<0.01%					N188K	0.0001	E241G	<0.01%													R185C	0.0001
		E291D	<0.01%	G251R	<0.01%																	K369R	<0.01%			S507Y	<0.01%					N188S	<0.01%	E241*	0.0001													R185H	<0.01%
		E292D	<0.01%	G251E	<0.01%																	K369*	<0.01%			L508F	0.0001					N188I	<0.01%	E241D	<0.01%													R185L	<0.01%
		E292A	0.0001	G251V	<0.01%																	K369L	<0.01%			L508W	<0.01%					L189_	<0.01%	E241Q	<0.01%													R185K	<0.01%
		E292R	<0.01%	G251Q	0.0001																	E370D	0.0001			W509L	<0.01%					L189F	0.0001	E242G	<0.01%													R185P	<0.01%
		I293L	<0.01%	G251C	<0.01%																	E370*	<0.01%			V510L	<0.01%					L189S	<0.01%	E242*	0.0001													R185T	<0.01%
		I293T	0.0001	G251_	<0.01%																	E370G	<0.01%			V510F	<0.01%					R190_	<0.01%	E242K	<0.01%													R185Q	<0.01%
		I293V	<0.01%	G252S	<0.01%																	L371I	<0.01%			Y511N	<0.01%					R190K	0.0001	E242Q	<0.01%													R185M	0.0001
		I293S	<0.01%	G252R	<0.01%																	L371G	<0.01%			K512R	<0.01%					R190S	0.0121	E242V	<0.01%													R185E	<0.01%
		I293N	<0.01%	G252T	0.0001																	L372F	<0.01%			Q513P	<0.01%					R190G	<0.01%	H243Y	<0.01%													S186Y	0.0001
		A294V	0.0001	G252V	<0.01%																	L372T	<0.01%			Q513R	<0.01%					R190*	<0.01%	H243Q	<0.01%													S186P	0.0001
		A294T	0.0002	G252C	<0.01%																	L372R	<0.01%			D515G	<0.01%					R190M	<0.01%	V244A	0.0007													S186F	<0.01%
		A294S	0.0002	G252L	<0.01%																	V373L	<0.01%			T516I	0.0006					E191_	<0.01%	Q245*	0.0005													S186Q	<0.01%
		A294P	<0.01%	G252Q	<0.01%																	V373C	<0.01%			T516A	0.0001					E191G	<0.01%	Q245_	<0.01%													S186C	<0.01%
		I295T	<0.01%	G252_	<0.01%																	V373K	<0.01%			W520C	<0.01%					E191N	<0.01%	Q245R	0.0001													S186A	0.0001
		I295L	<0.01%	V253I	0.0007																	Y374V	<0.01%			W520R	<0.01%					F192_	<0.01%	I246_	<0.01%													S187L	0.0022
		I296V	0.0026	V253S	<0.01%																	Y374F	<0.01%			N521S	<0.01%					F192W	<0.01%	I246V	0.0002													S187P	<0.01%
		I296T	0.0001	V253L	0.0001																	A375S	<0.01%			T522I	<0.01%					F192I	<0.01%	H247N	<0.01%													S187K	<0.01%
		I296_	<0.01%	V253F	<0.01%																	A375C	<0.01%			T524I	0.0006					F192L	<0.01%	H247Y	0.0001													S187C	<0.01%
		I296F	<0.01%	V253E	<0.01%																	A376C	<0.01%			R525K	0.0001					V193_	<0.01%	H247R	0.0004													S187V	0.0001
		I296K	<0.01%	V253A	<0.01%																	A376*	<0.01%			L526P	<0.01%					V193L	0.0005	T248S	<0.01%													S187A	<0.01%
		L297F	<0.01%	V253_	<0.01%																	D377*	<0.01%									V193C	<0.01%	I249H	<0.01%													S188P	0.0001
		L297W	<0.01%	A254*	<0.01%																	D377I	<0.01%									F194V	<0.01%	I249T	<0.01%													S188L	0.0001
		L297K	<0.01%	A254W	0.0001																	D377E	<0.01%									F194L	<0.01%	D250N	<0.01%													S188G	<0.01%
		L297Y	<0.01%	A254_	<0.01%																	P378K	<0.01%									K195R	<0.01%	G251V	0.0017													S188N	<0.01%
		L297*	<0.01%	A254E	<0.01%																	A379V	0.0002									K195*	<0.01%	G251R	<0.01%													S188M	0.0001
		A298S	<0.01%	G255E	0.0002																	A379T	0.0004									N196T	<0.01%	G251C	0.0002													S188V	<0.01%
		A298T	<0.01%	G255V	0.0001																	A379C	<0.01%									N196E	<0.01%	G251S	0.0001													R189L	0.0002
		A298H	<0.01%	G255K	0.0001																	M380V	0.0004									N196I	<0.01%	G251A	<0.01%													R189V	<0.01%
		A298L	<0.01%	G255R	<0.01%																	M380I	0.0002									N196Y	<0.01%	S252R	<0.01%													R189C	<0.01%
		A298N	<0.01%	G255_	<0.01%																	M380Y	<0.01%									I197V	0.0012	S252P	0.0001													R189A	<0.01%
		A298P	<0.01%	A256V	0.0001																	M380L	<0.01%									I197N	<0.01%	S252L	0.0001													R189H	<0.01%
		S299F	<0.01%	A256T	0.0003																	H381Y	<0.01%									I197M	<0.01%	S252A	<0.01%													R189K	<0.01%
		S299_	<0.01%	A256G	<0.01%																	H381_	<0.01%									I197Y	<0.01%	S253F	<0.01%													S190I	0.0003
		S299D	<0.01%	A256K	0.0001																	H381L	<0.01%									I197L	<0.01%	S253P	0.0134													S190P	<0.01%
		S299P	0.0001	A256_	<0.01%																	A382T	0.0007									D198G	0.0001	G254I	<0.01%													S190G	0.0001
		S299L	<0.01%	L257K	<0.01%																	A382V	0.0008									D198Y	0.0002	G254R	0.0001													S190E	<0.01%
		S299C	<0.01%	L257F	<0.01%																	A382_	<0.01%									D198H	<0.01%	G254*	0.0004													S190A	<0.01%
		S299G	<0.01%	L257_	<0.01%																	A382L	<0.01%									D198F	<0.01%	G254V	0.0004													S190L	0.0001
		S299R	<0.01%	N258T	<0.01%																	A383S	0.0002									D198*	<0.01%	G254E	<0.01%													S190N	<0.01%
		F300S	<0.01%	N258K	0.0001																	A383_	<0.01%									D198M	<0.01%	V255R	<0.01%													R191C	0.0004
		F300*	<0.01%	N258D	<0.01%																	A383C	<0.01%									G199R	<0.01%	V255F	0.0001													R191H	<0.01%
		F300D	<0.01%	N258S	<0.01%																	S384P	0.0112									G199A	<0.01%	V255I	<0.01%													R191L	0.0002
		F300W	<0.01%	N258_	<0.01%																	S384_	<0.01%									G199*	<0.01%	V255P	<0.01%													R191A	<0.01%
		F300L	<0.01%	K259R	0.0001																	S384A	<0.01%									G199W	<0.01%	V256S	<0.01%													R191T	<0.01%
		F300N	<0.01%	K259N	<0.01%																	G385_	<0.01%									G199V	<0.01%	V256_	0.0008													N192D	<0.01%
		S301F	0.0001	K259M	0.0002																	N386D	<0.01%									Y200F	<0.01%	V256F	0.0009													N192S	<0.01%
		S301T	<0.01%	K259_	<0.01%																	N386S	<0.01%									Y200C	<0.01%	V256I	0.0001													N192H	<0.01%
		S301L	<0.01%	A260S	<0.01%																	N386_	<0.01%									Y200H	<0.01%	V256A	<0.01%													N192A	<0.01%
		S301N	<0.01%	A260F	0.0001																	N386W	<0.01%									Y200A	<0.01%	N257Y	<0.01%													N192T	<0.01%
		S301Y	<0.01%	A260_	<0.01%																	L387_	<0.01%									Y200L	<0.01%	N257D	0.0004													N192L	0.0001
		A302V	0.0001	T261G	<0.01%																	L387*	<0.01%									Y200I	<0.01%	N257S	<0.01%													S193I	0.0008
		A302T	0.0005	T261_	<0.01%																	L388_	<0.01%									F201A	<0.01%	N257_	0.0002													S193T	0.0033
		A302L	<0.01%	N262K	<0.01%																	L388C	<0.01%									F201Y	<0.01%	N257T	<0.01%													S193V	0.0001
		S303P	<0.01%	N262C	<0.01%																	L389_	<0.01%									F201H	<0.01%	P258S	<0.01%													S193C	0.0001
		T304I	<0.01%	N262L	0.0001																	L389C	<0.01%									F201L	<0.01%	P258_	0.0002													S194L	0.0018
		T304Q	<0.01%	N262D	<0.01%																	D390_	<0.01%									K202N	<0.01%	V259L	0.0006													S194V	<0.01%
		T304A	<0.01%	N262S	<0.01%																	D390Y	<0.01%									K202S	<0.01%	V259_	0.0002													S194K	<0.01%
		S305N	<0.01%	N262_	<0.01%																	K391_	<0.01%									K202A	<0.01%	V259I	<0.01%													S194C	0.0001
		S305I	0.0001	N263K	0.002																	K391Q	<0.01%									I203R	<0.01%	M260V	0.0002													S194P	<0.01%
		S305G	<0.01%	N263*	<0.01%																	R392_	<0.01%									I203V	0.0001	M260I	0.0038													S194Q	<0.01%
		S305V	<0.01%	N263_	<0.01%																	T393I	0.0001									I203K	<0.01%	M260K	0.0001													R195I	0.0037
		A306V	0.001	A264C	<0.01%																	T393A	<0.01%									I203L	<0.01%	M260L	0.0027													R195S	0.0001
		A306T	0.0001	A264M	0.0001																	T393L	<0.01%									I203A	<0.01%	M260T	<0.01%													R195A	<0.01%
		A306L	<0.01%	A264D	<0.01%																	T394M	0.0001									I203Y	<0.01%	M260_	<0.01%													R195T	0.0001
		F307L	0.0002	A264S	<0.01%																	T394A	0.0001									Y204F	<0.01%	E261*	0.0057													R195_	<0.01%
		V308M	<0.01%	A264V	<0.01%																	T394R	<0.01%									Y204L	<0.01%	E261L	<0.01%													R195P	<0.01%
		V308W	<0.01%	A264_	<0.01%																	T394*	<0.01%									S205*	<0.01%	E261_	<0.01%													R195C	0.0001
		V308L	<0.01%	A264T	<0.01%																	C395L	<0.01%									S205Y	<0.01%	P262S	0.0004													R195H	<0.01%
		V308A	<0.01%	M265T	<0.01%																	F396L	<0.01%									S205F	<0.01%	P262L	0.0001													R195E	<0.01%
		E309K	<0.01%	M265I	0.0003																	V398I	<0.01%									K206H	<0.01%	P262_	<0.01%													N196D	<0.01%
		E309A	<0.01%	M265S	<0.01%																	V398L	<0.01%									K206A	<0.01%	I263V	<0.01%													N196T	<0.01%
		E309D	<0.01%	M265E	0.0001																	A399T	<0.01%									K206R	<0.01%	I263S	0.0001													N196L	0.0001
		T310I	0.0001	M265L	0.0003																	A399*	<0.01%									K206M	<0.01%	I263F	<0.01%													N196H	<0.01%
		T310A	<0.01%	M265V	<0.01%																	A400T	<0.01%									K206T	<0.01%	I263T	<0.01%													N196S	<0.01%
		T310L	<0.01%	M265_	<0.01%																	A400R	<0.01%									H207Y	0.0001	I263L	<0.01%													N196I	<0.01%
		V311M	0.0001	Q266E	0.0001																	A400S	<0.01%									H207R	<0.01%	I263_	<0.01%													S197L	0.0148
		V311L	<0.01%	Q266_	<0.01%																	L401*	<0.01%									T208*	<0.01%	Y264*	<0.01%													S197T	0.002
		V311*	<0.01%	V267F	0.0001																	L401_	<0.01%									T208S	0.0002	Y264H	<0.01%													S197V	<0.01%
		K312Q	<0.01%	V267I	0.0001																	T402I	0.0001									T208M	0.0003	D265G	<0.01%													S197P	<0.01%
		K312E	<0.01%	V267C	<0.01%																	N403H	<0.01%									T208A	<0.01%	D265E	<0.01%													S197N	<0.01%
		G313C	0.0004	V267A	<0.01%																	N404S	0.0002									T208L	<0.01%	D265N	<0.01%													S197Q	<0.01%
		G313S	0.0003	V267L	<0.01%																	N404Y	<0.01%									P209V	<0.01%	E266G	<0.01%													T198I	0.0003
		G313V	<0.01%	E268L	0.0001																	N404K	<0.01%									P209S	0.0001	P267L	0.0001													T198Q	<0.01%
		L314W	<0.01%	E268Q	<0.01%																	V405F	0.0001									P209L	0.0002	P267S	<0.01%													T198A	<0.01%
		D315I	<0.01%	S269P	<0.01%																	V405I	0.0003									P209_	<0.01%	T268M	0.0007													T198V	<0.01%
		D315N	<0.01%	S269Q	0.0001																	A406S	0.0002									I210S	<0.01%	T269M	0.0004													T198D	0.0001
		Y316S	<0.01%	S269E	<0.01%																	A406T	<0.01%									I210F	<0.01%	T269S	0.0003													T198N	<0.01%
		Y316C	0.0001	D270G	<0.01%																	A406V	0.0001									I210V	0.0014	T270I	0.0001													T198L	<0.01%
		Y316I	<0.01%	D270N	0.0002																	A406C	<0.01%									I210T	<0.01%	T271I	0.0001													P199L	0.0041
		A318V	0.004	D270*	<0.01%																	A406*	<0.01%									I210_	0.0001	T271S	<0.01%													P199S	0.0007
		A318H	<0.01%	D270E	0.0001																	F407Y	<0.01%									I210Y	<0.01%	S272G	<0.01%													P199T	0.0001
		A318T	<0.01%	D270P	<0.01%																	Q408S	<0.01%									N211_	0.0796	S272R	<0.01%													P199E	<0.01%
		F319S	<0.01%	D271E	<0.01%																	T409N	<0.01%									N211G	<0.01%	V273L	0.0004													P199_	<0.01%
		K320R	<0.01%	D271G	0.0002																	V410I	0.0001									N211S	<0.01%	V273M	<0.01%													P199*	0.0001
		K320T	0.0002	D271Y	0.0001																	V410C	<0.01%									N211*	<0.01%	P274S	<0.01%													P199A	<0.01%
		K320N	<0.01%	D271T	<0.01%																	V410T	<0.01%									N211I	<0.01%	P274H	<0.01%													P199Q	<0.01%
		K320I	<0.01%	D271P	0.0001																	K411Q	<0.01%									N211T	<0.01%	L275F	0.0001													G200D	0.0003
		Q321L	0.0004	D271*	<0.01%																	K411T	<0.01%									L212F	<0.01%															G200C	0.0001
		Q321K	<0.01%	Y272W	<0.01%																	P412S	0.0002									L212I	0.0797															G200V	0.0005
		Q321H	<0.01%	Y272*	0.0001																	P412T	<0.01%									L212C	<0.01%															G200I	<0.01%
		Q321*	<0.01%	Y272I	<0.01%																	G413W	<0.01%									V213T	<0.01%															G200S	0.0009
		I322L	<0.01%	Y272H	<0.01%																	G413S	<0.01%									V213L	0.0007															G200H	<0.01%
		I322V	<0.01%	I273V	0.0003																	N414*	<0.01%									V213A	0.0001															G200_	<0.01%
		V323A	<0.01%	I273R	<0.01%																	N414H	<0.01%									V213F	<0.01%															G200T	0.0001
		V323I	0.0001	I273M	0.0001																	F415R	<0.01%									V213_	<0.01%															G200A	<0.01%
		V323L	<0.01%	A274V	0.0013																	N416*	<0.01%									V213G	0.0003															S201N	0.0002
		E324N	<0.01%	A274R	<0.01%																	N416Q	<0.01%									V213M	<0.01%															S201Q	<0.01%
		S325F	0.0001	A274L	0.0001																	K417R	<0.01%									V213S	<0.01%															S201H	<0.01%
		S325P	<0.01%	A274S	<0.01%																	K417Q	<0.01%									R214C	<0.01%															S201_	<0.01%
		C326Y	0.0006	T275I	<0.01%																	D418E	<0.01%									R214L	0.0008															S201V	<0.01%
		C326F	<0.01%	T275C	<0.01%																	D418R	<0.01%									R214_	0.0001															S202N	0.0002
		C326V	<0.01%	T275L	0.0001																	D418Q	<0.01%									R214P	<0.01%															S202I	0.0003
		G327D	<0.01%	T275A	<0.01%																	F419L	<0.01%									R214A	<0.01%															S202L	0.0001
		G327S	<0.01%	N276C	<0.01%																	F419I	<0.01%									R214H	<0.01%															S202V	<0.01%
		G327V	<0.01%	N276T	0.0003																	Y420L	<0.01%									R214I	<0.01%															S202_	<0.01%
		N328T	<0.01%	N276R	0.0001																	Y420S	<0.01%									D215F	<0.01%															S202Q	<0.01%
		N328D	<0.01%	N276Y	<0.01%																	D421*	<0.01%									D215Y	0.0007															S202R	<0.01%
		N328S	<0.01%	G277_	0.0001																	D421W	<0.01%									D215V	<0.01%															S202C	<0.01%
		N328I	<0.01%	G277R	0.0001																	F422L	<0.01%									D215G	0.0079															R203K	0.2612
		N328K	<0.01%	G277M	0.0001																	A423V	0.0004									D215E	<0.01%															R203M	0.5614
		F329L	<0.01%	G277A	<0.01%																	A423S	0.0001									D215H	0.0002															R203S	<0.01%
		F329S	<0.01%	G277E	<0.01%																	A423C	<0.01%									D215_	<0.01%															R203Q	<0.01%
		K330E	0.0001	P278_	<0.01%																	V424L	0.0001									D215*	<0.01%															R203V	0.0001
		K330N	<0.01%	P278T	<0.01%																	V424M	<0.01%									D215S	<0.01%															R203T	0.0001
		V331L	<0.01%	P278L	<0.01%																	V424A	<0.01%									L216T	<0.01%															R203_	0.0001
		V331I	<0.01%	P278S	0.0001																	V424C	<0.01%									L216F	0.0031															R203I	0.0001
		V331A	<0.01%	L279_	<0.01%																	V424I	<0.01%									L216I	0.0001															R203E	<0.01%
		T332K	<0.01%	L279C	0.0001																	S425F	0.0001									L216_	<0.01%															G204R	0.2553
		T332I	0.0003	K280E	<0.01%																	S425V	<0.01%									L216S	<0.01%															G204L	0.0005
		T332Q	<0.01%	K280*	<0.01%																	S425T	<0.01%									P217*	<0.01%															G204V	<0.01%
		K333E	<0.01%	K280Q	<0.01%																	K426R	<0.01%									P217L	<0.01%															G204P	0.0058
		K333R	<0.01%	K280N	<0.01%																	K426*	<0.01%									P217S	0.0001															G204Q	<0.01%
		G334R	<0.01%	K280_	<0.01%																	K426L	<0.01%									P217_	<0.01%															G204A	0.0001
		G334V	0.0001	V281L	0.0004																	G427L	<0.01%									P217H	<0.01%															G204_	<0.01%
		G334E	<0.01%	V281*	<0.01%																	F428L	<0.01%									P217T	<0.01%															G204E	<0.01%
		K335E	<0.01%	V281M	0.0003																	F428*	<0.01%									Q218K	<0.01%															G204I	<0.01%
		A336D	<0.01%	V281_	<0.01%																	F429L	<0.01%									Q218H	0.0001															T205I	0.0276
		A336V	0.0003	G282N	0.0001																	K430T	<0.01%									Q218_	<0.01%															T205A	<0.01%
		A336L	<0.01%	G282S	<0.01%																	K430R	<0.01%									Q218S	<0.01%															T205N	0.0004
		A336S	<0.01%	G282_	<0.01%																	K430*	<0.01%									Q218E	<0.01%															T205_	<0.01%
		K337R	0.0001	G283Y	<0.01%																	K430N	<0.01%									Q218R	<0.01%															T205K	0.0001
		K338R	<0.01%	G283_	0.0001																	E431G	<0.01%									Q218L	<0.01%															T205Q	<0.01%
		G339S	0.0075	G283S	<0.01%																	G432R	<0.01%									G219L	<0.01%															S206Y	<0.01%
		G339C	0.0004	G283D	0.0001																	S433K	<0.01%									G219D	<0.01%															S206V	<0.01%
		G339N	0.0002	G283C	<0.01%																	S433N	<0.01%									G219S	<0.01%															S206_	<0.01%
		G339D	<0.01%	S284G	0.0006																	S434F	0.0001									G219_	<0.01%															S206F	0.0001
		G339V	<0.01%	S284C	<0.01%																	S434P	<0.01%									F220_	<0.01%															S206Q	<0.01%
		A340T	0.0004	S284Q	<0.01%																	S434R	<0.01%									S221D	<0.01%															S206R	<0.01%
		A340V	0.0004	S284_	0.0001																	V435I	<0.01%									S221L	0.0012															S206C	0.0001
		A340P	<0.01%	C285_	0.0001																	V435C	<0.01%									S221A	<0.01%															S206L	<0.01%
		W341C	<0.01%	C285Y	<0.01%																	E436A	0.0008									S221R	<0.01%															S206P	<0.01%
		W341L	0.0002	C285S	<0.01%																	E436G	<0.01%									S221F	<0.01%															P207L	0.0018
		W341_	<0.01%	C285W	<0.01%																	E436*	<0.01%									S221_	<0.01%															P207N	<0.01%
		N342S	<0.01%	V286H	<0.01%																	E436T	<0.01%									S221K	<0.01%															P207S	0.0002
		N342G	<0.01%	V286L	0.0001																	L437S	<0.01%									A222V	0.1016															P207_	0.0001
		N342H	<0.01%	V286I	<0.01%																	L437H	<0.01%									A222S	0.0004															P207A	<0.01%
		N342D	<0.01%	L287S	0.0001																	L437E	<0.01%									A222P	<0.01%															P207Q	<0.01%
		I343L	<0.01%	L287A	<0.01%																	L437N	<0.01%									A222T	<0.01%															A208S	0.0008
		I343V	0.0002	L287M	0.0001																	L437I	<0.01%									A222G	<0.01%															A208E	<0.01%
		I343S	<0.01%	S288R	<0.01%																	L437F	<0.01%									A222_	<0.01%															A208G	0.0003
		I343T	<0.01%	S288N	0.0001																	L437C	<0.01%									A222L	<0.01%															A208T	<0.01%
		G344S	<0.01%	S288I	0.0001																	K438N	<0.01%									L223W	<0.01%															A208V	0.0002
		G344L	<0.01%	G289*	<0.01%																	K438G	<0.01%									L223V	<0.01%															A208_	<0.01%
		G344V	<0.01%	G289T	0.0001																	K438P	<0.01%									L223I	<0.01%															A208L	<0.01%
		E345V	<0.01%	H290Y	0.0022																	K438S	<0.01%									L223F	<0.01%															R209I	0.0028
		Q346H	0.0001	H290_	<0.01%																	K438R	<0.01%									L223_	<0.01%															R209K	0.0021
		Q346N	<0.01%	H290*	0.0001																	K438L	<0.01%									E224*	<0.01%															R209L	<0.01%
		Q346R	<0.01%	N291_	<0.01%																	H439Y	<0.01%									E224Q	0.0002															R209_	0.0001
		K347E	0.0001	N291L	0.0001																	H439L	<0.01%									E224G	<0.01%															R209V	<0.01%
		K347Q	<0.01%	L292F	<0.01%																	H439S	<0.01%									E224R	<0.01%															R209S	<0.01%
		K347R	<0.01%	L292I	<0.01%																	H439A	<0.01%									E224_	<0.01%															R209A	<0.01%
		S348P	<0.01%	A293M	0.0001																	H439D	<0.01%									E224V	<0.01%															R209T	<0.01%
		S348L	0.0001	K294D	0.0001																	H439T	<0.01%									P225F	<0.01%															M210T	0.0002
		S348N	<0.01%	K294R	<0.01%																	H439I	<0.01%									P225R	<0.01%															M210I	0.0029
		I349T	0.0005	H295Y	0.002																	F440H	<0.01%									P225T	<0.01%															M210L	<0.01%
		I349Q	<0.01%	H295R	0.0001																	F440*	<0.01%									P225_	<0.01%															M210_	0.0001
		L350Y	<0.01%	C296F	0.0001																	F440S	<0.01%									P225V	<0.01%															M210R	<0.01%
		L350M	<0.01%	C296L	0.0001																	F440L	<0.01%									L226F	<0.01%															M210A	0.0001
		L350Q	<0.01%	L297F	0.0005																	F440Y	<0.01%									L226I	<0.01%															M210V	<0.01%
		S351N	<0.01%	L297K	0.0001																	F441T	<0.01%									L226_	<0.01%															A211G	<0.01%
		S351R	<0.01%	H298Q	<0.01%																	F441E	<0.01%									V227F	<0.01%															A211V	0.0005
		S351*	<0.01%	H298W	0.0001																	F441D	<0.01%									V227L	0.0001															A211L	<0.01%
		S351I	<0.01%	H298Y	<0.01%																	F441L	<0.01%									V227I	<0.01%															A211S	0.0004
		S351G	<0.01%	V299I	<0.01%																	F441_	<0.01%									V227A	<0.01%															A211D	0.0001
		P352L	<0.01%	V300I	<0.01%																	F442L	<0.01%									V227G	<0.01%															A211_	0.0001
		P352S	<0.01%	V300A	0.0001																	F442S	<0.01%									V227_	<0.01%															A211R	<0.01%
		P352V	<0.01%	G301S	0.0001																	F442_	<0.01%									V227*	<0.01%															A211N	0.0001
		L353R	<0.01%	G301_	0.0001																	A443S	0.0006									D228R	<0.01%															A211W	<0.01%
		L353I	<0.01%	G301C	0.0001																	A443V	0.0004									D228Y	<0.01%															A211T	<0.01%
		L353F	0.0001	P302_	0.0001																	A443C	<0.01%									D228H	0.0007															G212C	0.0001
		Y354C	0.0001	P302S	<0.01%																	A443_	<0.01%									D228N	0.0002															G212V	0.0003
		Y354H	<0.01%	N303D	<0.01%																	Q444S	<0.01%									D228_	<0.01%															G212L	<0.01%
		Y354F	<0.01%	N303T	<0.01%																	Q444_	<0.01%									D228L	<0.01%															G212D	0.0001
		A355T	<0.01%	N303_	0.0001																	D445N	<0.01%									L229F	0.001															G212S	<0.01%
		A355M	<0.01%	N303K	<0.01%																	D445G	<0.01%									L229S	<0.01%															G212E	<0.01%
		F356H	<0.01%	V304A	<0.01%																	D445_	<0.01%									L229R	<0.01%															G212N	0.0001
		F356L	<0.01%	N305V	0.0001																	G446C	0.0001									L229V	<0.01%															G212_	<0.01%
		F356V	0.0003	N305K	0.0001																	G446W	<0.01%									L229_	<0.01%															N213E	<0.01%
		A357V	0.0004	N305S	<0.01%																	G446_	<0.01%									P230D	<0.01%															N213Y	0.0002
		A357T	0.0001	K306R	0.0007																	N447*	<0.01%									P230_	<0.01%															N213S	0.0002
		A357S	0.0001	K306E	0.0002																	N447_	<0.01%									P230H	<0.01%															N213T	<0.01%
		A357L	<0.01%	K306F	0.0001																	A448C	<0.01%									P230A	<0.01%															N213D	<0.01%
		A357E	<0.01%	G307C	0.0077																	A448_	<0.01%									P230V	<0.01%															N213Q	<0.01%
		S358L	0.0004	G307*	0.0001																	A449V	0.0009									I231_	<0.01%															N213L	<0.01%
		S358P	0.0001	G307D	<0.01%																	A449S	<0.01%									I231*	<0.01%															N213I	<0.01%
		S358A	<0.01%	G307S	<0.01%																	A449T	<0.01%									I231N	<0.01%															N213_	<0.01%
		S358H	<0.01%	E308K	<0.01%																	A449C	<0.01%									I231L	<0.01%															N213K	<0.01%
		E359D	0.0002	E308A	0.0001																	A449K	<0.01%									G232C	<0.01%															G214W	<0.01%
		E359K	0.0001	D309G	0.0004																	I450V	<0.01%									G232V	<0.01%															G214_	0.0004
		E359Q	<0.01%	D309Y	<0.01%																	I450_	<0.01%									G232R	<0.01%															G214C	0.0001
		A360V	0.0008	I310T	0.0005																	I450T	<0.01%									G232_	<0.01%															G214V	<0.01%
		A360T	<0.01%	I310V	0.0037																	S451G	<0.01%									G232L	<0.01%															G214R	<0.01%
		A360S	0.0002	Q311R	<0.01%																	S451R	<0.01%									I233V	0.0001															G214K	0.0001
		A360R	<0.01%	Q311I	0.0001																	S451I	<0.01%									I233S	<0.01%															G214L	<0.01%
		A361V	0.0001	Q311H	<0.01%																	S451_	<0.01%									I233Y	<0.01%															G215S	0.0001
		A361T	0.0001	Q311E	<0.01%																	S451*	<0.01%									I233_	<0.01%															G215L	<0.01%
		A361L	<0.01%	L312F	0.0015																	D452_	<0.01%									I233L	<0.01%															G215C	0.5042
		R362C	<0.01%	L313F	0.0002																	D452C	<0.01%									N234K	<0.01%															G215_	0.0005
		R362H	0.0001	K314N	0.0001																	Y453_	<0.01%									N234D	<0.01%															G215F	0.0001
		R362L	0.0002	K314R	<0.01%																	Y453H	<0.01%									N234*	<0.01%															G215R	<0.01%
		V363I	0.0001	K314E	<0.01%																	D454E	0.0008									N234_	<0.01%															G215A	0.0001
		V363G	<0.01%	S315G	<0.01%																	D454A	<0.01%									N234Q	<0.01%															G215D	<0.01%
		V364I	0.0026	S315T	0.0001																	D454G	<0.01%									I235T	0.0001															D216Y	<0.01%
		V364L	<0.01%	S315I	<0.01%																	D454_	<0.01%									I235F	<0.01%															D216A	<0.01%
		R365Q	0.0009	A316V	0.0002																	D454P	<0.01%									I235H	<0.01%															D216Q	<0.01%
		R365Y	<0.01%	Y317N	<0.01%																	Y456Q	<0.01%									I235_	<0.01%															D216K	0.0001
		S366T	<0.01%	Y317F	0.0001																	R457C	0.0001									I235V	<0.01%															D216L	<0.01%
		S366L	<0.01%	E318A	<0.01%																	R457H	<0.01%									T236A	<0.01%															D216H	<0.01%
		S366A	0.0001	E318K	0.0002																	R457N	<0.01%									T236G	<0.01%															A217T	<0.01%
		S366D	<0.01%	E318V	0.0007																	Y458L	<0.01%									R237K	0.0006															A217D	<0.01%
		S366P	<0.01%	E318G	<0.01%																	Y458S	<0.01%									R237M	<0.01%															A217M	<0.01%
		I367S	<0.01%	E318_	<0.01%																	N459*	<0.01%									R237C	<0.01%															A217S	0.0019
		I367V	<0.01%	N319T	0.0001																	L460E	<0.01%									R237S	<0.01%															A217P	0.0002
		I367Q	<0.01%	N319D	0.0001																	P461L	<0.01%									R237Q	<0.01%															A217G	<0.01%
		I367L	<0.01%	N319_	<0.01%																	P461Q	<0.01%									F238L	<0.01%															A217L	0.0001
		I367T	<0.01%	F320_	<0.01%																	P461S	0.0001									Q239L	0.0001															A217V	<0.01%
		F368S	<0.01%	F320L	<0.01%																	P461T	<0.01%									Q239T	<0.01%															A218S	0.0002
		F368L	0.0001	Q322R	<0.01%																	T462S	<0.01%									Q239V	<0.01%															A218V	0.0003
		F368Y	<0.01%	Q322F	0.0001																	T462*	<0.01%									T240I	0.0016															L219F	0.0004
		S369F	0.0004	Q322H	<0.01%																	T462K	<0.01%									T240*	<0.01%															L219V	<0.01%
		S369Y	<0.01%	Q322K	<0.01%																	M463I	0.0008									T240L	<0.01%															A220V	0.0744
		R370H	0.0002	Q322L	<0.01%																	M463L	<0.01%									L241_	0.0004															A220M	<0.01%
		R370C	0.0002	H323Y	0.0004																	M463V	<0.01%									L241K	<0.01%															A220S	0.0005
		R370S	<0.01%	H323L	0.0001																	C464F	0.0002									L241I	<0.01%															A220F	<0.01%
		R370P	<0.01%	H323N	<0.01%																	C464Y	<0.01%									L241Q	<0.01%															A220R	0.0001
		T371I	0.0002	E324R	0.0001																	C464*	<0.01%									L242P	<0.01%															L221F	<0.01%
		T371N	<0.01%	E324K	0.0001																	D465S	<0.01%									L242F	0.0004															L221M	<0.01%
		T371A	<0.01%	E324G	<0.01%																	D465H	<0.01%									L242_	0.0069															L221S	<0.01%
		L372F	0.0011	V325F	0.0017																	I466T	<0.01%									L242H	0.0003															L221N	0.0001
		E373G	<0.01%	V325I	0.0001																	I466V	0.0001									A243_	0.0049															L222M	<0.01%
		E373K	<0.01%	V325A	<0.01%																	I466*	<0.01%									A243S	0.0005															L222F	<0.01%
		E373_	<0.01%	L326I	<0.01%																	R467N	<0.01%									A243V	0.0001															L222V	<0.01%
		E373A	<0.01%	L327F	<0.01%																	R467C	<0.01%									A243P	0.0012															L224F	0.0001
		E373D	<0.01%	L327M	0.0001																	Q468N	<0.01%									A243G	0.0001															L224I	<0.01%
		T374I	0.0001	L327I	<0.01%																	Q468K	<0.01%									A243F	<0.01%															D225T	<0.01%
		T374N	<0.01%	L327V	<0.01%																	L469I	<0.01%									A243T	<0.01%															D225G	<0.01%
		T374_	<0.01%	A328G	<0.01%																	L469V	<0.01%									A243I	<0.01%															D225R	0.0001
		T374S	<0.01%	A328S	<0.01%																	L469E	<0.01%									L244_	0.0049															R226D	<0.01%
		T374G	<0.01%	A328V	<0.01%																	L470P	<0.01%									L244S	0.0003															R226*	<0.01%
		A375S	<0.01%	A328T	<0.01%																	L470*	<0.01%									L244D	<0.01%															R226L	0.0001
		A375V	0.0003	A328K	0.0001																	L470Q	<0.01%									L244I	<0.01%															R226K	<0.01%
		A375_	<0.01%	P329S	<0.01%																	F471L	0.0001									L244M	<0.01%															L227*	<0.01%
		A375M	<0.01%	P329I	0.0001																	F471C	<0.01%									H245Y	0.0007															L227M	<0.01%
		Q376K	0.0003	L330I	<0.01%																	F471Y	<0.01%									H245R	0.0001															L227S	<0.01%
		Q376L	<0.01%	L331I	0.0001																	F471S	<0.01%									H245S	<0.01%															L227F	<0.01%
		Q376_	<0.01%	L331_	<0.01%																	V472L	0.0003									H245_	<0.01%															N228T	<0.01%
		N377S	<0.01%	S332A	0.0003																	V472I	0.0006									H245D	<0.01%															N228Q	<0.01%
		N377_	<0.01%	S332L	0.0001																	V472Q	<0.01%									R246I	0.0001															N228R	0.0001
		N377K	<0.01%	A333S	0.0002																	V472S	<0.01%									R246T	0.0003															Q229H	0.002
		N377D	<0.01%	A333V	0.0005																	V473F	0.0005									R246_	0.0014															Q229K	0.0002
		S378F	0.0008	A333T	0.0001																	V473I	<0.01%									R246K	<0.01%															Q229S	0.0001
		S378P	<0.01%	A333D	<0.01%																	V473T	<0.01%									R246W	<0.01%															L230F	0.0024
		S378_	<0.01%	G334D	0.0001																	V473H	<0.01%									R246S	<0.01%															E231R	<0.01%
		V379L	<0.01%	G334S	0.0001																	E474G	<0.01%									R246G	<0.01%															E231D	0.0001
		V379W	<0.01%	G334K	0.0001																	E474T	<0.01%									S247G	0.0001															E231G	0.0001
		V379M	<0.01%	G334C	<0.01%																	E474R	<0.01%									S247N	<0.01%															E231K	<0.01%
		V379A	<0.01%	I335F	0.0001																	V475I	<0.01%									S247I	0.0001															E231_	0.0001
		V379G	<0.01%	I335V	0.0004																	V475T	<0.01%									S247_	0.0015															S232R	<0.01%
		R380H	<0.01%	I335T	<0.01%																	V475S	<0.01%									S247R	0.0001															S232A	<0.01%
		R380C	0.0014	I335L	<0.01%																	V476I	<0.01%									S247*	<0.01%															S232G	0.0001
		R380K	<0.01%	I335*	<0.01%																	V476W	<0.01%									Y248H	0.0001															S232N	0.0004
		R380L	<0.01%	I335_	<0.01%																	D477G	<0.01%									Y248_	0.0015															S232K	<0.01%
		V381F	<0.01%	F336L	<0.01%																	D477C	<0.01%									Y248F	<0.01%															S232_	0.0001
		V381L	<0.01%	F336Y	0.0001																	K478N	0.0004									L249_	0.0015															K233F	<0.01%
		L382V	<0.01%	F336D	<0.01%																	K478R	<0.01%									L249F	<0.01%															K233_	0.0001
		L382S	<0.01%	F336P	<0.01%																	K478S	<0.01%									L249W	0.0001															K233N	<0.01%
		Q383K	0.0002	F336_	<0.01%																	K478L	<0.01%									L249S	<0.01%															M234I	0.0048
		Q383H	<0.01%	G337C	0.0007																	Y479L	<0.01%									T250N	<0.01%															M234L	0.0001
		K384N	0.0001	G337_	0.0002																	Y479C	<0.01%									T250_	0.0015															M234C	<0.01%
		K384E	<0.01%	G337P	<0.01%																	F480Y	<0.01%									T250I	0.0064															M234T	<0.01%
		K384I	<0.01%	G337V	<0.01%																	F480L	<0.01%									T250P	<0.01%															M234V	<0.01%
		A385V	0.0002	G337L	<0.01%																	D481Y	<0.01%									T250F	<0.01%															M234N	<0.01%
		A385T	0.0001	G337S	<0.01%																	D481E	0.0002									T250S	<0.01%															M234_	0.0001
		A385L	<0.01%	A338_	0.0002																	D481A	0.0003									P251_	0.0015															S235F	0.2457
		A385S	<0.01%	A338V	<0.01%																	D481G	0.0004									P251H	0.0001															S235L	<0.01%
		A386T	<0.01%	A338Q	<0.01%																	D481*	<0.01%									P251L	0.0113															S235_	0.0001
		A386V	0.0001	A338L	<0.01%																	D481V	<0.01%									P251R	<0.01%															G236V	0.0001
		A386S	<0.01%	A338D	<0.01%																	C482F	<0.01%									P251T	<0.01%															G236D	<0.01%
		A386C	<0.01%	A338T	<0.01%																	C482Y	<0.01%									G252S	<0.01%															G236C	0.0002
		I387V	0.0002	D339_	0.0002																	Y483*	<0.01%									G252V	<0.01%															G236S	<0.01%
		I387T	<0.01%	D339N	0.0002																	D484Y	0.0001									G252_	0.0015															G236_	<0.01%
		T388_	<0.01%	P340_	0.0002																	D484A	<0.01%									G252L	<0.01%															K237_	<0.01%
		T388I	0.0006	P340S	0.0006																	D484N	<0.01%									G252D	<0.01%															G238C	0.0013
		T388A	<0.01%	P340L	0.0021																	D484G	<0.01%									D253G	0.0025															G238A	<0.01%
		T388F	<0.01%	I341V	<0.01%																	D484P	<0.01%									D253N	0.0015															G238R	<0.01%
		I389M	<0.01%	I341T	<0.01%																	G485S	<0.01%									D253_	<0.01%															G238V	<0.01%
		I389T	0.0001	I341L	0.0001																	G485Q	<0.01%									D253A	0.0001															G238D	0.0002
		I389L	<0.01%	I341_	<0.01%																	G486H	<0.01%									D253Y	0.0001															G238S	<0.01%
		I389Y	<0.01%	I341M	<0.01%																	G486*	<0.01%									D253E	<0.01%															G238_	<0.01%
		I389V	<0.01%	H342Y	0.0003																	C487S	<0.01%									S254F	0.001															G238N	0.0001
		L390R	<0.01%	H342L	<0.01%																	C487R	<0.01%									S254Y	<0.01%															Q239N	<0.01%
		D391G	<0.01%	H342R	0.0001																	C487T	<0.01%									S254P	0.0001															Q239K	<0.01%
		D391R	<0.01%	H342_	<0.01%																	I488Q	<0.01%									S254_	<0.01%															Q239H	<0.01%
		D391N	<0.01%	H342Q	<0.01%																	I488V	<0.01%									S255F	0.0012															Q239R	<0.01%
		D391A	<0.01%	S343T	<0.01%																	N489Q	<0.01%									S255_	0.0001															Q239V	0.0001
		G392E	<0.01%	S343C	<0.01%																	N489S	<0.01%									S255Y	<0.01%															Q240N	<0.01%
		G392P	<0.01%	S343H	0.0001																	N489G	<0.01%									S256L	0.0002															Q240L	0.0001
		G392R	<0.01%	S343F	<0.01%																	A490P	<0.01%									S256P	0.0002															Q241R	0.0001
		I393T	0.0001	S343_	<0.01%																	A490S	<0.01%									S256_	0.0001															Q241L	<0.01%
		I393M	<0.01%	S343A	<0.01%																	N491K	<0.01%									S256T	<0.01%															Q241N	<0.01%
		I393V	0.0001	L344S	<0.01%																	N491R	<0.01%									G257S	0.0002															Q241P	0.0001
		I393L	<0.01%	L344Y	0.0001																	N491D	0.0001									G257V	0.0002															Q241H	<0.01%
		S394A	<0.01%	R345Y	0.0001																	Q492I	<0.01%									G257D	0.0002															Q242R	<0.01%
		S394*	<0.01%	R345G	<0.01%																	V493I	<0.01%									G257E	<0.01%															Q242K	<0.01%
		Q395R	0.0001	V346I	0.0001																	I494T	<0.01%									G257_	0.0001															Q242H	<0.01%
		Q395H	<0.01%	V346Q	0.0001																	I494V	<0.01%									G257R	<0.01%															Q242Y	<0.01%
		Y396C	<0.01%	C347L	0.0001																	I494_	<0.01%									W258L	0.0019															Q242L	0.0001
		L398I	<0.01%	C347F	<0.01%																	I494E	<0.01%									W258R	0.0003															Q242_	<0.01%
		L398P	<0.01%	V348*	<0.01%																	V495I	0.0001									W258C	<0.01%															G243C	0.0005
		R399K	<0.01%	V348I	<0.01%																	V495_	<0.01%									W258*	<0.01%															G243A	<0.01%
		R399S	<0.01%	D349G	0.0001																	N496_	<0.01%									T259I	0.0001															G243S	0.0002
		R399I	<0.01%	D349E	<0.01%																	N496S	<0.01%									T259_	<0.01%															G243E	<0.01%
		R399H	<0.01%	D349F	0.0001																	N497_	<0.01%									T259V	<0.01%															G243V	<0.01%
		L400F	0.0006	D349N	0.0001																	N497S	<0.01%									A260G	<0.01%															G243K	0.0001
		L400I	<0.01%	D349Y	<0.01%																	L498Q	<0.01%									A260S	0.0003															Q244L	0.0001
		L400*	<0.01%	T350F	<0.01%																	L498_	<0.01%									A260_	<0.01%															Q244R	<0.01%
		I401L	0.0001	T350I	0.0015																	L498R	<0.01%									A260D	<0.01%															Q244K	<0.01%
		I401D	<0.01%	T350L	0.0001																	D499Y	0.0001									A260I	<0.01%															Q244N	<0.01%
		D402N	<0.01%	V351I	0.0003																	D499H	<0.01%									G261V	0.0004															Q244H	0.0001
		D402S	<0.01%	V351L	<0.01%																	D499_	<0.01%									G261C	0.0001															T245I	0.0004
		D402A	<0.01%	V351A	<0.01%																	K500_	<0.01%									G261F	<0.01%															T245L	<0.01%
		D402G	<0.01%	R352Q	<0.01%																	K500*	<0.01%									G261D	0.0001															T245N	<0.01%
		A403D	<0.01%	R352C	0.0027																	S501_	<0.01%									G261_	<0.01%															V246I	0.0002
		A403V	0.0001	R352H	0.0001																	S501R	<0.01%									G261N	<0.01%															V246F	<0.01%
		A403L	<0.01%	R352L	0.0001																	A502_	<0.01%									A262S	0.0018															V246S	<0.01%
		M404I	<0.01%	T353M	<0.01%																	A502S	<0.01%									A262R	<0.01%															V246T	<0.01%
		M404V	0.0003	T353I	0.0015																	G503_	<0.01%									A262T	0.0001															V246M	0.0001
		M405V	0.0001	T353A	<0.01%																	G503Y	<0.01%									A262V	0.0001															V246L	<0.01%
		M405I	0.0003	N354S	<0.01%																	F504_	<0.01%									A262N	<0.01%															T247I	0.0001
		M405L	<0.01%	N354D	<0.01%																	F504C	<0.01%									A262C	<0.01%															T247L	<0.01%
		M405T	<0.01%	N354L	0.0001																	P505_	<0.01%									A262L	<0.01%															T247A	<0.01%
		F406S	<0.01%	V355T	<0.01%																	F506L	0.0001									A263T	<0.01%															T247P	<0.01%
		F406*	<0.01%	V355Y	0.0001																	F506_	<0.01%									A263G	<0.01%															T247H	0.0001
		F406L	<0.01%	V355I	<0.01%																	N507_	<0.01%									A263S	0.0001															K248N	0.0001
		T407I	<0.01%	Y356*	<0.01%																	N507S	<0.01%									A263C	<0.01%															K248R	<0.01%
		T407C	<0.01%	Y356H	0.0001																	K508S	<0.01%									A263V	<0.01%															K248_	<0.01%
		S408F	<0.01%	Y356I	0.0001																	K508N	<0.01%									A264G	<0.01%															K249N	<0.01%
		D409A	<0.01%	L357F	0.0002																	W509C	0.0001									A264D	<0.01%															K249R	<0.01%
		D409G	0.0001	L357V	<0.01%																	G510N	<0.01%									A264V	0.0003															K249P	<0.01%
		D409Y	<0.01%	A358V	0.0002																	K511N	<0.01%									A264S	<0.01%															K249L	0.0001
		D409N	<0.01%	A358S	<0.01%																	K511*	<0.01%									A264T	<0.01%															K249_	<0.01%
		D409H	<0.01%	A358T	<0.01%																	K511R	<0.01%									A264L	<0.01%															S250P	<0.01%
		L410F	0.0002	A358K	<0.01%																	A512S	0.0001									Y265C	0.0001															S250L	<0.01%
		A411V	0.0014	A358*	0.0001																	A512V	<0.01%									Y265L	<0.01%															S250F	0.0001
		A411T	<0.01%	V359L	<0.01%																	A512T	<0.01%									Y265F	<0.01%															S250N	<0.01%
		A411I	<0.01%	V359I	0.0001																	A512Q	<0.01%									Y266L	<0.01%															S250A	<0.01%
		A411S	0.0001	V359F	<0.01%																	R513I	0.0001									V267L	0.0001															A251V	0.0005
		T412I	0.0002	V359E	0.0001																	R513L	<0.01%									V267C	<0.01%															A251S	0.0002
		T412W	<0.01%	F360I	<0.01%																	L514F	0.0005									V267E	<0.01%															A251L	<0.01%
		N413S	<0.01%	F360S	<0.01%																	L514I	<0.01%									V267*	<0.01%															A251T	<0.01%
		N413L	<0.01%	F360L	<0.01%																	Y515*	<0.01%									G268N	<0.01%															A251C	<0.01%
		N414D	<0.01%	D361K	<0.01%																	Y515W	<0.01%									Y269H	0.0001															A252S	0.0006
		N414L	<0.01%	D361M	<0.01%																	Y516F	<0.01%									Y269L	<0.01%															A252V	0.0001
		N414Y	<0.01%	D361G	0.0001																	Y516W	<0.01%									Y269I	<0.01%															A252L	<0.01%
		L415T	<0.01%	D361Y	<0.01%																	D517N	<0.01%									L270S	<0.01%															A252H	<0.01%
		V416I	<0.01%	D361E	<0.01%																	D517_	<0.01%									L270I	<0.01%															A252D	0.0001
		V417I	0.0001	D361V	0.0001																	D517G	<0.01%									L270M	<0.01%															E253D	0.0001
		V417*	<0.01%	K362I	<0.01%																	S518E	<0.01%									Q271E	<0.01%															E253R	<0.01%
		M418V	0.0001	K362T	<0.01%																	S518_	<0.01%									Q271S	<0.01%															E253G	0.0001
		M418T	0.0001	K362*	0.0001																	M519I	<0.01%									Q271K	0.0001															E253V	0.0001
		M418L	<0.01%	N363S	<0.01%																	M519L	<0.01%									P272L	0.0007															E253A	<0.01%
		A419V	0.0015	N363I	0.0001																	S520C	0.0001									P272_	0.0004															A254V	0.0001
		A419*	<0.01%	L364M	<0.01%																	S520N	<0.01%									P272S	0.0001															A254L	<0.01%
		A419T	<0.01%	L364F	0.0004																	S520G	<0.01%									P272T	0.0001															A254S	0.0001
		Y420W	<0.01%	Y365_	<0.01%																	S520*	<0.01%									P272R	<0.01%															S255L	<0.01%
		I421V	0.0001	Y365C	<0.01%																	S520A	<0.01%									P272M	<0.01%															S255F	0.0003
		I421T	<0.01%	Y365F	0.0001																	S520I	0.0001									R273_	0.0003															S255Q	0.0001
		I421P	<0.01%	D366T	<0.01%																	S520R	<0.01%									R273S	0.0004															K256*	<0.01%
		T422A	0.0003	D366A	0.0002																	Y521C	0.0022									R273*	<0.01%															K256N	0.0002
		T422I	<0.01%	D366Y	<0.01%																	Y521_	<0.01%									R273M	<0.01%															K256R	<0.01%
		G423S	<0.01%	D366Q	<0.01%																	Y521Q	<0.01%									R273K	<0.01%															K256M	<0.01%
		G423L	<0.01%	D366G	<0.01%																	E522D	0.0059									R273E	<0.01%															K256A	<0.01%
		G423C	<0.01%	K367E	0.0004																	E522G	<0.01%									T274I	0.0001															K257R	<0.01%
		G424S	<0.01%	K367A	<0.01%																	E522_	<0.01%									T274D	<0.01%															P258H	<0.01%
		G424Q	<0.01%	K367Q	<0.01%																	E522H	<0.01%									T274P	<0.01%															P258T	<0.01%
		V425A	<0.01%	K367N	<0.01%																	D523N	0.0003									F275L	<0.01%															R259Q	<0.01%
		V425I	<0.01%	L368F	0.0001																	D523Y	<0.01%									L276S	<0.01%															R259W	0.0001
		V425F	<0.01%	L368M	<0.01%																	D523G	<0.01%									L276Q	<0.01%															R259Y	<0.01%
		V425G	<0.01%	V369F	<0.01%																	D523V	<0.01%									L277I	<0.01%															R259K	0.0001
		V426A	<0.01%	V369I	<0.01%																	Q524K	<0.01%									L277M	<0.01%															Q260H	0.0001
		V426I	<0.01%	S370L	0.0136																	Q524S	<0.01%									K278R	0.0001															Q260L	<0.01%
		V426F	<0.01%	S370P	<0.01%																	D525R	<0.01%									K278N	<0.01%															Q260C	<0.01%
		Q427K	0.0011	S370K	0.0001																	D525N	<0.01%									K278E	<0.01%															Q260E	0.0001
		Q427H	0.0004	S370Q	<0.01%																	A526S	0.0001									K278L	<0.01%															K261H	<0.01%
		Q427R	0.0001	S371N	<0.01%																	A526V	0.0002									Y279S	<0.01%															K261_	0.0001
		Q427L	<0.01%	S371A	<0.01%																	A526C	<0.01%									Y279I	<0.01%															R262*	<0.01%
		L428F	<0.01%	F372_	<0.01%																	L527P	<0.01%									Y279*	<0.01%															R262_	0.0001
		L428V	<0.01%	F372L	<0.01%																	L527F	0.0002									N280I	0.0001															T263N	<0.01%
		T429I	0.0007	F372K	0.0001																	L527T	<0.01%									N280*	<0.01%															T263A	<0.01%
		T429A	0.0001	F372V	<0.01%																	F528*	<0.01%									N280Y	<0.01%															T263I	<0.01%
		T429R	<0.01%	L373F	0.0001																	A529V	0.0017									N280D	<0.01%															T263S	<0.01%
		S430L	0.0003	L373S	<0.01%																	A529T	0.0001									N280T	<0.01%															T263_	0.0001
		S430A	<0.01%	L373W	<0.01%																	A529S	0.0001									N280K	<0.01%															A264V	<0.01%
		Q431L	<0.01%	E374N	0.0001																	A529R	<0.01%									N280S	<0.01%															A264S	<0.01%
		Q431R	<0.01%	E374K	0.0003																	A529*	<0.01%									E281Q	0.0001															A264I	<0.01%
		Q431G	<0.01%	E374V	<0.01%																	Y530I	<0.01%									E281*	<0.01%															A264_	0.0001
		Q431H	<0.01%	M375R	0.0002																	Y530C	<0.01%									E281V	<0.01%															T265N	<0.01%
		Q431*	<0.01%	M375I	0.0001																	T531Y	<0.01%									N282K	0.0001															T265I	0.0003
		W432*	<0.01%	M375K	0.0001																	T531R	<0.01%									N282D	0.0001															T265S	<0.01%
		W432L	<0.01%	M375V	<0.01%																	R533C	<0.01%									N282S	<0.01%															T265Q	<0.01%
		L433I	<0.01%	M375*	<0.01%																	R533T	<0.01%									N282H	<0.01%															T265_	0.0001
		T434I	0.0012	M375T	<0.01%																	R533P	<0.01%									G283W	<0.01%															K266C	<0.01%
		T434N	<0.01%	K376M	<0.01%																	N534*	<0.01%									G283L	<0.01%															K266_	0.0001
		N435S	0.0002	K376R	0.0001																	N534S	<0.01%									T284I	0.0013															K266R	<0.01%
		I436V	0.0001	K376E	0.0001																	V535C	<0.01%									T284A	<0.01%															A267S	0.0001
		I436T	0.0001	S377N	<0.01%																	V535S	<0.01%									T284N	<0.01%															A267V	0.0013
		I436L	<0.01%	S377I	<0.01%																	I536T	<0.01%									I285V	<0.01%															A267T	<0.01%
		I436F	<0.01%	S377R	0.0001																	I536V	<0.01%									I285H	<0.01%															A267N	<0.01%
		F437Y	<0.01%	S377C	<0.01%																	I536H	<0.01%									I285L	<0.01%															A267_	0.0001
		F437L	0.0007	S377V	<0.01%																	I536Y	<0.01%									T286I	0.0001															Y268T	<0.01%
		F437_	<0.01%	E378V	0.0001																	P537S	0.0001									T286Y	<0.01%															Y268_	0.0001
		G438C	<0.01%	E378L	0.0001																	P537G	<0.01%									T286S	<0.01%															N269S	<0.01%
		G438A	<0.01%	E378K	<0.01%																	T538Y	<0.01%									D287N	<0.01%															N269_	0.0001
		G438S	<0.01%	K379T	<0.01%																	T538V	<0.01%									D287G	<0.01%															V270L	0.0027
		G438D	<0.01%	K379N	0.0001																	I539Y	<0.01%									D287E	0.0001															V270I	0.0002
		T439I	0.0001	K379R	0.0003																	I539L	<0.01%									D287Y	<0.01%															V270F	<0.01%
		T439L	<0.01%	K379S	<0.01%																	T540N	<0.01%									D287H	<0.01%															V270_	0.0001
		T439A	<0.01%	Q380F	0.0001																	T540S	<0.01%									D287R	<0.01%															T271I	0.0004
		V440A	<0.01%	Q380L	<0.01%																	Q541S	<0.01%									D287Q	<0.01%															T271R	<0.01%
		V440F	<0.01%	Q380K	<0.01%																	Q541*	<0.01%									A288R	<0.01%															T271_	0.0001
		V440G	<0.01%	V381F	0.0001																	M542N	<0.01%									A288V	<0.01%															Q272L	<0.01%
		V440I	<0.01%	V381L	0.0001																	N543E	<0.01%									A288S	<0.01%															Q272_	0.0001
		Y441C	0.0001	V381I	<0.01%																	N543*	<0.01%									A288C	<0.01%															A273S	0.0005
		Y441M	<0.01%	V381G	<0.01%																	L544S	<0.01%									A288T	<0.01%															A273T	<0.01%
		E442K	0.0001	E382K	0.0001																	L544*	<0.01%									A288K	<0.01%															A273I	0.0001
		E442G	<0.01%	E382G	<0.01%																	K545*	<0.01%									V289I	0.0002															F274W	<0.01%
		E442A	<0.01%	E382V	0.0001																	K545S	<0.01%									V289L	0.0004															F274L	0.0001
		K443R	<0.01%	E382N	<0.01%																	Y546H	<0.01%									V289C	<0.01%															G275C	<0.01%
		K443N	<0.01%	Q383K	0.0003																	Y546V	<0.01%									V289Q	<0.01%															G275S	<0.01%
		K443Q	<0.01%	Q383R	0.0001																	A547C	<0.01%									D290Y	<0.01%															R276I	0.0001
		L444S	<0.01%	Q383L	0.0001																	I548H	<0.01%									D290R	<0.01%															R276K	<0.01%
		L444I	0.0001	K384N	0.0036																	I548*	<0.01%									D290_	<0.01%															R276T	0.0001
		L444F	<0.01%	K384R	0.0007																	I548V	<0.01%									D290S	<0.01%															R277T	<0.01%
		K445R	<0.01%	K384Q	<0.01%																	S549G	0.0001									C291L	<0.01%															G278N	<0.01%
		K445N	<0.01%	I385V	0.0012																	S549*	<0.01%									C291_	<0.01%															G278_	0.0001
		P446L	0.0001	I385T	0.0002																	S549H	<0.01%									C291V	<0.01%															P279L	0.0002
		P446S	0.0015	I385S	<0.01%																	A550V	<0.01%									A292K	<0.01%															P279Q	0.0005
		P446T	<0.01%	I385L	0.0001																	A550C	<0.01%									A292S	0.0001															P279K	<0.01%
		V447A	0.0001	A386T	0.0002																	K551N	<0.01%									A292C	<0.01%															P279S	0.0001
		V447F	0.0021	A386V	0.0003																	K551*	<0.01%									A292T	<0.01%															P279_	0.0001
		V447I	0.0004	A386S	0.0001																	N552K	0.0001									A292_	<0.01%															E280V	<0.01%
		V447S	<0.01%	A386L	<0.01%																	N552E	<0.01%									A292R	<0.01%															E280R	<0.01%
		V447L	<0.01%	E387G	<0.01%																	R553Q	<0.01%									L293P	<0.01%															E280_	0.0001
		L448F	0.0001	E387H	0.0001																	R553Y	<0.01%									L293T	<0.01%															Q281L	0.0001
		L448P	<0.01%	E387D	0.0001																	A554T	<0.01%									L293_	<0.01%															Q281K	0.0001
		L448I	<0.01%	E387R	<0.01%																	A554V	<0.01%									L293*	<0.01%															Q281_	0.0001
		D449G	0.0006	I388L	0.0001																	A554S	<0.01%									D294V	<0.01%															Q281H	<0.01%
		D449N	<0.01%	I388F	<0.01%																	A554G	<0.01%									D294N	<0.01%															T282I	0.0006
		D449E	<0.01%	I388_	<0.01%																	R555S	<0.01%									D294*	<0.01%															T282F	<0.01%
		D449A	<0.01%	P389L	0.0001																	R555L	<0.01%									D294_	<0.01%															T282_	0.0001
		D449I	<0.01%	P389S	0.0002																	V557L	<0.01%									P295_	<0.01%															Q283K	<0.01%
		D449Y	<0.01%	P389*	0.0001																	V557C	<0.01%									P295L	<0.01%															Q283W	<0.01%
		W450R	<0.01%	P389H	<0.01%																	A558S	<0.01%									P295H	<0.01%															Q283_	0.0001
		W450G	<0.01%	P389_	<0.01%																	G559_	<0.01%									L296F	<0.01%															G284_	0.0001
		W450C	0.0001	K390Q	<0.01%																	V560_	<0.01%									L296_	<0.01%															N285P	<0.01%
		W450L	<0.01%	K390L	0.0001																	S561_	<0.01%									L296S	0.0001															F286G	<0.01%
		L451F	0.0006	K390R	<0.01%																	I562V	0.0004									S297R	<0.01%															F286*	0.0001
		E452K	<0.01%	K390_	<0.01%																	I562_	<0.01%									S297L	0.0001															G287T	<0.01%
		E453D	0.0001	E391D	0.0004																	S564G	<0.01%									E298H	<0.01%															G287S	0.0001
		E453G	<0.01%	E391T	<0.01%																	T565Q	<0.01%									E298R	<0.01%															D288N	0.0001
		E453R	<0.01%	E391K	0.0001																	M566T	<0.01%									E298*	<0.01%															Q289H	0.0023
		E453V	<0.01%	E391G	<0.01%																	T567S	<0.01%									T299Q	<0.01%															Q289R	<0.01%
		K454N	0.0005	E391R	<0.01%																	T567Y	<0.01%									T299I	0.0058															Q289Y	<0.01%
		K454R	<0.01%	E391_	<0.01%																	R569_	<0.01%									T299N	<0.01%															Q289K	0.0001
		K454E	<0.01%	E392D	<0.01%																	Q570R	<0.01%									T299A	<0.01%															Q289L	<0.01%
		K454S	<0.01%	E392C	<0.01%																	Q570_	<0.01%									T299K	<0.01%															E290G	<0.01%
		F455C	0.0001	E392V	0.0001																	F571_	<0.01%									K300I	<0.01%															E290Q	<0.01%
		F455L	<0.01%	E392K	0.0001																	H572Y	<0.01%									C301V	<0.01%															E290T	<0.01%
		K456T	<0.01%	E392*	<0.01%																	H572_	<0.01%									C301E	<0.01%															I292T	0.0002
		K456R	<0.01%	E392_	<0.01%																	H572L	<0.01%									T302I	<0.01%															I292V	<0.01%
		K456N	<0.01%	V393F	0.0001																	Q573K	<0.01%									T302Y	<0.01%															I292Q	<0.01%
		E457A	<0.01%	V393N	0.0001																	Q573_	<0.01%									T302S	<0.01%															R293K	<0.01%
		E457K	0.0001	V393L	<0.01%																	K574R	<0.01%									L303C	<0.01%															R293I	<0.01%
		E457D	<0.01%	V393_	<0.01%																	K574_	<0.01%									L303F	0.0001															R293T	0.0001
		G458D	0.0004	K394N	<0.01%																	L575I	<0.01%									L303V	<0.01%															Q294K	0.0001
		G458C	0.0002	K394L	0.0001																	L575_	<0.01%									L303I	<0.01%															Q294H	0.0004
		G458V	<0.01%	K394E	<0.01%																	L576_	<0.01%									K304L	<0.01%															Q294L	<0.01%
		G458S	<0.01%	K394S	<0.01%																	K577N	<0.01%									K304E	0.0001															Q294N	0.0001
		V459I	0.0001	K394_	<0.01%																	K577E	<0.01%									S305C	<0.01%															Q294R	<0.01%
		V459L	0.0001	P395L	0.0006																	K577_	<0.01%									S305I	<0.01%															G295A	<0.01%
		V459*	<0.01%	P395S	0.0004																	S578_	<0.01%									S305A	<0.01%															T296I	0.0012
		E460D	0.0006	P395Q	0.0001																	I579M	<0.01%									S305L	<0.01%															T296A	<0.01%
		E460V	<0.01%	P395H	<0.01%																	I579_	<0.01%									F306L	0.0002															T296R	0.0001
		E460G	<0.01%	F396L	0.0001																	I579L	<0.01%									F306S	<0.01%															D297E	<0.01%
		E460S	<0.01%	F396S	0.0001																	I579T	<0.01%									T307E	<0.01%															D297Y	0.0002
		F461S	<0.01%	I397T	0.0001																	A580_	<0.01%									T307N	<0.01%															D297N	<0.01%
		F461L	<0.01%	I397V	0.0001																	A581T	0.0001									T307I	0.0008															D297G	<0.01%
		L462F	0.0006	I397G	<0.01%																	A581V	0.0001									T307H	<0.01%															D297K	0.0001
		R463I	<0.01%	I397N	0.0001																	A581S	<0.01%									V308Q	<0.01%															Y298H	<0.01%
		R463K	<0.01%	I397M	<0.01%																	A581_	<0.01%									V308L	0.0014															Y298C	<0.01%
		R463S	0.0004	I397L	<0.01%																	T582I	<0.01%									V308C	<0.01%															Y298L	0.0001
		R463E	<0.01%	T398I	0.0003																	T582_	<0.01%									V308I	<0.01%															K299T	<0.01%
		D464G	0.0001	T398N	<0.01%																	R583G	<0.01%									E309G	0.0001															K299H	0.0001
		D464E	0.0002	T398R	0.0001																	R583_	<0.01%									E309Q	0.0003															H300Y	0.0056
		D464T	<0.01%	E399G	0.0001																	G584_	<0.01%									E309R	<0.01%															H300Q	0.0001
		G465C	<0.01%	E399R	<0.01%																	A585T	<0.01%									K310E	<0.01%															H300L	0.0001
		G465S	0.0003	S400I	<0.01%																	A585V	<0.01%									K310R	<0.01%															H300R	<0.01%
		G465V	<0.01%	S400G	0.0001																	A585_	<0.01%									K310S	<0.01%															H300I	<0.01%
		W466L	0.0001	S400E	<0.01%																	A585S	<0.01%									G311N	<0.01%															H300N	0.0001
		W466R	<0.01%	S400N	0.0001																	T586I	<0.01%									G311R	<0.01%															W301C	<0.01%
		W466G	<0.01%	K401R	0.0001																	T586_	<0.01%									I312V	<0.01%															W301L	0.0001
		E467G	<0.01%	K401T	<0.01%																	V588L	0.0001									I312L	<0.01%															P302S	<0.01%
		E467K	<0.01%	K401N	<0.01%																	V588_	<0.01%									I312_	<0.01%															Q303L	<0.01%
		I468V	<0.01%	P402L	0.0005																	I589V	<0.01%									I312Q	<0.01%															Q303P	0.0001
		I468L	<0.01%	P402S	0.0002																	I589*	<0.01%									Y313F	<0.01%															Q303E	<0.01%
		V469F	0.0008	P402A	<0.01%																	I589_	<0.01%									Y313_	<0.01%															I304L	<0.01%
		V469L	<0.01%	P402_	0.0001																	G590L	<0.01%									Y313Q	<0.01%															I304R	<0.01%
		V469I	<0.01%	P402H	<0.01%																	T591I	0.0002									Q314C	<0.01%															I304A	0.0001
		K470T	<0.01%	P402R	<0.01%																	T591V	<0.01%									Q314K	0.0002															I304V	<0.01%
		K470N	<0.01%	P402K	<0.01%																	S592G	0.0001									Q314N	0.0001															A305F	<0.01%
		F471V	0.0002	S403L	0.0003																	S592T	<0.01%									T315P	<0.01%															A305L	0.0001
		F471L	<0.01%	S403P	0.0007																	S592C	<0.01%									T315L	0.0001															Q306H	<0.01%
		I472T	0.0001	S403M	0.0001																	K593P	<0.01%									S316I	<0.01%															Q306R	<0.01%
		I472V	0.0002	V404*	<0.01%																	Y595L	<0.01%									S316L	<0.01%															Q306S	<0.01%
		I472S	<0.01%	V404I	0.0001																	G596S	<0.01%									N317*	<0.01%															Q306*	<0.01%
		S473A	<0.01%	V404F	0.0001																	G596D	<0.01%									N317D	<0.01%															F307L	0.0001
		S473L	<0.01%	E405A	0.0001																	G596*	<0.01%									F318L	<0.01%															F307C	0.0001
		S473Q	<0.01%	E405T	<0.01%																	G597_	<0.01%									F318S	<0.01%															F307V	<0.01%
		S473P	<0.01%	E405R	0.0001																	W598_	<0.01%									R319S	<0.01%															F307R	0.0001
		T474I	0.0001	E405G	<0.01%																	H599Y	<0.01%									R319*	<0.01%															A308S	0.0008
		T474P	<0.01%	Q406H	0.0001																	H599Q	<0.01%									R319L	<0.01%															A308L	<0.01%
		T474N	<0.01%	Q406R	0.0002																	H599_	<0.01%									V320I	<0.01%															P309L	<0.01%
		C475W	<0.01%	Q406K	0.0001																	N600Y	<0.01%									V320F	<0.01%															P309R	<0.01%
		C475F	<0.01%	R407K	0.0001																	N600_	<0.01%									V320L	<0.01%															P309S	0.0001
		C475V	<0.01%	R407D	<0.01%																	M601I	0.0019									Q321_	<0.01%															S310C	<0.01%
		C475Y	<0.01%	R407S	0.0001																	M601T	<0.01%									Q321L	0.0001															S310G	0.0001
		A476V	0.0006	R407G	<0.01%																	M601V	<0.01%									Q321S	<0.01%															S310I	<0.01%
		A476T	<0.01%	K408N	<0.01%																	L602S	<0.01%									P322_	<0.01%															S310T	<0.01%
		A476L	<0.01%	K408R	<0.01%																	K603N	<0.01%									P322S	0.0001															S310N	<0.01%
		A476S	<0.01%	Q409K	<0.01%																	K603*	<0.01%									P322T	<0.01%															S310E	0.0001
		C477Y	0.0001	Q409*	<0.01%																	T604I	0.0001									T323_	<0.01%															A311S	0.0001
		C477R	<0.01%	Q409L	0.0001																	T604A	<0.01%									T323I	0.0005															A311V	0.0001
		C477V	<0.01%	Q409R	<0.01%																	T604*	<0.01%									T323K	<0.01%															A311C	0.0001
		C477F	<0.01%	D410G	0.0003																	V605I	0.0005									T323C	<0.01%															S312A	<0.01%
		E478K	<0.01%	D410Y	<0.01%																	V605A	<0.01%									E324_	<0.01%															S312R	0.0001
		E478V	<0.01%	D410N	<0.01%																	Y606C	0.0001									E324N	<0.01%															A313S	0.0002
		E478D	<0.01%	D410V	0.0001																	S607I	0.0001									E324A	<0.01%															A313H	<0.01%
		I479V	<0.01%	D410A	<0.01%																	D608Y	<0.01%									S325_	<0.01%															F314W	<0.01%
		I479L	0.0005	D411G	0.0001																	D608S	<0.01%									S325R	<0.01%															F314L	0.0001
		V480F	0.0001	D411E	0.0001																	V609I	0.0003									S325F	<0.01%															F315L	<0.01%
		V480S	<0.01%	D411S	<0.01%																	N611S	<0.01%									S325L	<0.01%															F315H	<0.01%
		V480I	<0.01%	D411L	0.0001																	P612S	<0.01%									I326V	0.0001															F315A	0.0001
		G481S	0.0017	D411N	0.0001																	P612G	<0.01%									I326L	<0.01%															G316*	<0.01%
		G481V	<0.01%	D411V	<0.01%																	H613Y	0.001									V327F	<0.01%															G316W	0.0001
		G481C	0.0001	D411A	<0.01%																	H613N	0.0003									V327Y	<0.01%															M317I	0.0002
		G481D	<0.01%	K412N	0.0011																	H613L	<0.01%									V327I	<0.01%															M317V	<0.01%
		G482R	0.0001	K412*	<0.01%																	L614F	0.0007									R328H	<0.01%															M317L	<0.01%
		G482D	<0.01%	K413_	0.0001																	L614V	<0.01%									R328C	<0.01%															M317S	<0.01%
		G482V	<0.01%	K413N	0.0001																	M615I	0.0001									R328K	<0.01%															M317K	0.0001
		Q483K	<0.01%	K413R	0.0002																	M615_	<0.01%									F329S	<0.01%															S318H	<0.01%
		Q483E	<0.01%	K413T	<0.01%																	G616_	<0.01%									F329I	<0.01%															S318A	<0.01%
		I484T	<0.01%	I414L	0.0002																	D618R	<0.01%									P330S	0.0003															R319H	0.0003
		I484N	<0.01%	I414V	<0.01%																	Y619F	<0.01%									P330*	<0.01%															R319C	<0.01%
		I484V	0.0001	I414T	<0.01%																	P620T	<0.01%									P330L	<0.01%															R319T	<0.01%
		I484L	<0.01%	I414N	<0.01%																	K621I	<0.01%									P330T	<0.01%															I320F	0.0001
		V485I	0.0513	K415S	<0.01%																	D623*	<0.01%									P330H	<0.01%															I320L	0.0001
		V485A	0.0001	K415Q	0.0001																	R624T	<0.01%									N331V	<0.01%															G321V	0.0002
		V485S	<0.01%	K415R	<0.01%																	A625T	<0.01%									N331*	<0.01%															G321S	<0.01%
		T486A	0.0001	K415N	<0.01%																	A625R	<0.01%									N331S	0.0001															G321C	0.0001
		T486N	<0.01%	A416T	<0.01%																	M626W	<0.01%									N331H	0.0001															M322I	0.0014
		T486P	<0.01%	A416V	0.0001																	P627_	<0.01%									N331T	<0.01%															M322T	<0.01%
		T486I	<0.01%	A416Q	0.0001																	N628Y	0.0001									I332L	<0.01%															M322N	<0.01%
		C487Y	0.0002	A416S	<0.01%																	M629I	0.0008									I332Y	<0.01%															M322*	0.0001
		C487S	0.0003	C417A	<0.01%																	M629V	0.0003									I332P	<0.01%															M322L	<0.01%
		C487V	<0.01%	C417L	0.0001																	M629L	<0.01%									T333W	<0.01%															E323V	<0.01%
		A488V	0.0002	C417R	<0.01%																	M629T	<0.01%									T333Y	<0.01%															E323P	0.0001
		A488Q	<0.01%	C417F	<0.01%																	L630F	0.0001									T333P	<0.01%															E323D	0.0001
		A488S	<0.01%	C417Y	<0.01%																	L630I	<0.01%									N334S	<0.01%															V324A	0.0001
		K489N	0.0006	V418F	0.0001																	I632V	<0.01%									N334Y	<0.01%															V324T	0.0001
		K489R	0.0001	V418I	<0.01%																	I632T	<0.01%									N334K	<0.01%															T325I	0.0003
		K489E	0.0001	V418A	<0.01%																	I632R	<0.01%									N334D	<0.01%															T325D	<0.01%
		K489G	<0.01%	V418W	0.0001																	M633V	0.0001									L335F	0.0001															T325Q	0.0001
		K489T	<0.01%	E419D	<0.01%																	M633I	<0.01%									C336V	<0.01%															T325K	<0.01%
		E490D	<0.01%	E419Y	<0.01%																	M633T	0.0001									C336H	<0.01%															P326L	0.0011
		E490K	0.0004	E419K	0.0001																	M633C	<0.01%									P337R	<0.01%															P326S	0.0027
		I491V	0.0001	E419A	<0.01%																	A634T	<0.01%									P337L	<0.01%															P326H	<0.01%
		I491S	<0.01%	E420K	0.0001																	A634H	<0.01%									F338L	0.0007															P326_	<0.01%
		I491L	<0.01%	E420D	0.0006																	A634V	<0.01%									G339_	<0.01%															P326V	0.0001
		I491T	0.0001	E420N	<0.01%																	S635N	<0.01%									G339D	0.0832															S327L	0.0206
		I491F	<0.01%	V421A	<0.01%																	L636I	0.0002									G339*	<0.01%															S327_	<0.01%
		K492N	0.0001	V421*	<0.01%																	L636F	0.0003									G339C	<0.01%															S327F	<0.01%
		K492R	<0.01%	V421L	0.0001																	L636C	<0.01%									G339W	<0.01%															S327P	0.0001
		E493G	<0.01%	V421I	<0.01%																	V637I	<0.01%									G339V	<0.01%															G328_	<0.01%
		E493D	0.0037	T422I	0.0002																	V637L	<0.01%									G339S	<0.01%															G328S	0.0001
		E493K	<0.01%	T422K	<0.01%																	V637F	<0.01%									E340_	<0.01%															T329A	<0.01%
		E493R	<0.01%	T422S	0.0001																	L638F	0.0009									E340K	0.0001															T329_	<0.01%
		S494I	<0.01%	T422R	<0.01%																	A639V	<0.01%									E340*	<0.01%															T329N	0.0001
		S494V	<0.01%	T423I	0.0001																	A639S	<0.01%									E340Q	<0.01%															W330L	0.0004
		S494N	<0.01%	T423S	0.0001																	R640H	<0.01%									E340D	<0.01%															W330_	<0.01%
		V495A	<0.01%	T423A	<0.01%																	R640S	<0.01%									V341I	<0.01%															L331F	0.0001
		V495I	<0.01%	T423K	<0.01%																	R640C	<0.01%									V341S	<0.01%															L331_	<0.01%
		V495F	<0.01%	T424I	0.0004																	K641R	<0.01%									V341M	<0.01%															L331M	0.0001
		Q496H	0.0001	T424S	0.0001																	K641C	<0.01%									F342C	<0.01%															T332I	<0.01%
		Q496P	0.0168	T424N	<0.01%																	T643I	0.0008									F342L	<0.01%															T332_	<0.01%
		Q496L	0.0001	T424_	<0.01%																	T643G	<0.01%									N343*	<0.01%															T332A	<0.01%
		Q496S	<0.01%	L425F	<0.01%																	T644M	0.0009									N343Y	<0.01%															Y333L	<0.01%
		Q496R	<0.01%	L425Q	0.0001																	T644A	<0.01%									N343H	<0.01%															Y333K	<0.01%
		T497I	<0.01%	L425M	0.0001																	T644Q	<0.01%									N343G	<0.01%															Y333_	0.0001
		T497H	<0.01%	L425Y	<0.01%																	S647I	0.001									A344*	<0.01%															T334I	0.0031
		F498L	<0.01%	L425W	<0.01%																	S647N	<0.01%									A344S	0.0002															T334A	0.0001
		F498S	<0.01%	E426S	<0.01%																	S647T	<0.01%									A344T	<0.01%															T334R	<0.01%
		F499S	<0.01%	E426K	0.0001																	S647G	<0.01%									A344R	<0.01%															T334H	<0.01%
		F499L	<0.01%	E426I	<0.01%																	L648F	<0.01%									A344V	0.0001															T334_	0.0001
		K500N	0.0005	E426D	<0.01%																	S649P	<0.01%									T345_	<0.01%															G335R	<0.01%
		K500R	0.0001	E426*	<0.01%																	S649L	<0.01%									T345H	<0.01%															G335Q	<0.01%
		K500M	<0.01%	E427D	<0.01%																	S649I	<0.01%									T345N	<0.01%															G335_	0.0001
		K500E	<0.01%	E427K	0.0006																	H650Q	0.0024									T345G	<0.01%															A336S	0.0001
		K500S	<0.01%	E427*	<0.01%																	H650Y	<0.01%									R346K	0.0283															A336V	0.0002
		K500T	0.0001	E427T	0.0001																	R651C	0.0001									R346I	0.0001															A336C	<0.01%
		L501F	0.0015	E427G	<0.01%																	R651*	<0.01%									R346S	0.0002															A336I	<0.01%
		L501R	<0.01%	E427A	<0.01%																	F652W	<0.01%									R346Q	<0.01%															A336K	0.0001
		V502I	<0.01%	E427F	<0.01%																	Y653H	<0.01%									R346T	<0.01%															I337F	0.0001
		V502A	<0.01%	T428I	0.0039																	Y653*	<0.01%									R346A	<0.01%															I337H	<0.01%
		K504F	<0.01%	T428C	0.0002																	R654Q	<0.01%									F347*	<0.01%															I337S	<0.01%
		F505I	0.0001	T428N	<0.01%																	L655V	<0.01%									F347C	<0.01%															I337V	<0.01%
		F505L	<0.01%	K429N	0.0004																	L655N	<0.01%									F347I	<0.01%															K338E	<0.01%
		F505W	<0.01%	K429E	<0.01%																	A656V	0.0001									F347S	<0.01%															K338Q	0.0001
		A507V	<0.01%	K429Y	0.0001																	A656S	0.0015									F347E	<0.01%															L339F	0.0001
		A507T	0.0001	K429R	<0.01%																	A656C	<0.01%									A348*	<0.01%															L339I	0.0001
		A507D	<0.01%	K429S	<0.01%																	N657R	<0.01%									A348S	0.0003															D340N	<0.01%
		A507C	<0.01%	F430K	<0.01%																	E658V	<0.01%									A348C	<0.01%															D340Y	0.0001
		L508V	<0.01%	F430S	<0.01%																	A660S	<0.01%									A348T	<0.01%															D340G	<0.01%
		L508F	<0.01%	F430L	<0.01%																	A660V	<0.01%									A348V	<0.01%															D340K	<0.01%
		C509L	<0.01%	L431P	<0.01%																	A660P	<0.01%									S349I	<0.01%															D340S	0.0001
		A510V	0.0024	L431F	0.0004																	V662F	<0.01%									S349A	<0.01%															D341H	<0.01%
		A510T	0.0001	L431T	<0.01%																	L663T	<0.01%									V350Q	<0.01%															D341E	0.0004
		D511N	0.0011	L431I	0.0001																	S664G	<0.01%									V350C	<0.01%															D341*	<0.01%
		D511L	<0.01%	L431H	<0.01%																	S664T	<0.01%									V350T	<0.01%															D341_	<0.01%
		S512F	0.0008	L431V	<0.01%																	E665Q	<0.01%									Y351T	<0.01%															D341V	<0.01%
		S512Y	<0.01%	T432R	<0.01%																	M666I	0.0006									Y351L	<0.01%															D341K	0.0001
		I513V	0.0006	T432L	0.0001																	M666V	<0.01%									Y351F	<0.01%															D341Y	<0.01%
		I513L	<0.01%	T432A	<0.01%																	M666T	<0.01%									Y351_	<0.01%															K342E	<0.01%
		I513T	<0.01%	T432I	<0.01%																	V667I	<0.01%									A352N	<0.01%															K342Q	<0.01%
		I514V	<0.01%	E433T	0.0001																	V667L	<0.01%									A352V	0.0001															K342_	<0.01%
		I514L	<0.01%	N434S	<0.01%																	M668I	0.0005									A352S	0.0003															K342I	0.0001
		I514S	<0.01%	N434L	0.0001																	M668L	<0.01%									A352C	<0.01%															D343V	0.0001
		I515V	0.0001	L435Q	<0.01%																	G670C	<0.01%									A352_	<0.01%															D343H	0.0003
		G516_	<0.01%	L435M	0.0001																	G670S	<0.01%									W353R	<0.01%															D343Y	0.0001
		G516A	0.0001	L435S	<0.01%																	G670E	<0.01%									W353L	<0.01%															D343I	<0.01%
		G517R	0.0001	L436S	<0.01%																	G671S	0.4793									W353_	<0.01%															D343G	0.0001
		G517_	<0.01%	L436A	0.0001																	G671V	0.0001									N354S	<0.01%															D343R	<0.01%
		A518V	0.0007	L437I	0.0001																	G671C	<0.01%									N354D	0.0001															D343_	<0.01%
		A518T	<0.01%	Y438F	0.0001																	G671D	<0.01%									N354K	0.0001															D343K	0.0001
		A518S	<0.01%	I439T	<0.01%																	G671N	0.0001									N354H	0.0001															D343S	<0.01%
		A518_	<0.01%	I439N	<0.01%																	G671I	<0.01%									N354E	<0.01%															P344Q	<0.01%
		A518L	<0.01%	D440N	<0.01%																	G671*	<0.01%									N354_	<0.01%															P344L	0.0001
		K519_	<0.01%	D440Q	0.0001																	S672L	<0.01%									R355Q	<0.01%															P344S	0.0001
		K519I	<0.01%	D440E	<0.01%																	S672V	<0.01%									R355S	<0.01%															P344T	<0.01%
		L520F	<0.01%	I441V	0.0001																	Y674R	<0.01%									R355_	<0.01%															P344_	<0.01%
		L520_	<0.01%	I441L	<0.01%																	V675I	0.0002									K356A	<0.01%															N345S	0.0003
		K521N	<0.01%	I441S	<0.01%																	V675F	0.0001									K356R	0.0001															N345I	<0.01%
		K521_	<0.01%	N442I	0.0001																	K676F	<0.01%									K356N	<0.01%															N345K	<0.01%
		K521E	<0.01%	N442G	<0.01%																	P677S	0.0001									K356M	0.0001															N345F	0.0001
		A522V	0.0001	N442L	0.0001																	P677L	<0.01%									K356E	<0.01%															F346S	<0.01%
		A522T	<0.01%	N442D	<0.01%																	P677_	<0.01%									K356T	<0.01%															F346C	0.0001
		A522E	<0.01%	N442S	<0.01%																	G678A	<0.01%									K356_	<0.01%															K347N	<0.01%
		N524H	0.0001	G443R	<0.01%																	G679*	<0.01%									R357N	<0.01%															K347Q	<0.01%
		N524D	<0.01%	G443P	0.0001																	T680N	<0.01%									R357I	<0.01%															K347C	<0.01%
		L525I	<0.01%	N444L	0.0001																	S681P	<0.01%									R357K	<0.01%															K347*	0.0001
		G526C	0.0001	N444S	<0.01%																	S681F	<0.01%									R357E	<0.01%															D348H	0.0001
		G526K	<0.01%	N444H	<0.01%																	S682L	<0.01%									R357_	<0.01%															D348I	0.0001
		G526S	<0.01%	L445P	<0.01%																	G683N	<0.01%									I358W	<0.01%															D348Y	0.0002
		E527A	<0.01%	H446Y	0.0001																	G683*	<0.01%									I358V	<0.01%															D348A	0.0001
		E527K	<0.01%	H446L	0.0001																	A685D	<0.01%									I358N	<0.01%															D348N	<0.01%
		E527D	0.0008	H446_	<0.01%																	T687L	<0.01%									S359K	<0.01%															D348R	<0.01%
		E527P	<0.01%	P447S	0.0006																	A688*	<0.01%									S359N	0.0001															D348*	<0.01%
		T528I	0.0005	P447L	0.0001																	Y689R	<0.01%									S359Q	<0.01%															Q349K	<0.01%
		T528K	<0.01%	P447R	<0.01%																	A690C	<0.01%									S359R	<0.01%															Q349L	<0.01%
		T528*	<0.01%	P447V	0.0001																	A690R	<0.01%									S359L	<0.01%															Q349S	0.0001
		F529L	<0.01%	P447_	<0.01%																	N691C	<0.01%									N360D	<0.01%															Q349I	<0.01%
		F529I	<0.01%	D448K	<0.01%																	N691*	<0.01%									N360S	<0.01%															V350F	0.0003
		V530I	0.0001	D448T	0.0001																	S692C	<0.01%									N360Q	<0.01%															V350S	<0.01%
		V530A	<0.01%	D448_	<0.01%																	S692*	<0.01%									N360T	<0.01%															V350I	0.0001
		T531K	<0.01%	D448N	<0.01%																	V693G	<0.01%									N360L	<0.01%															I351F	<0.01%
		T531A	<0.01%	S449L	0.0001																	V693A	<0.01%									C361T	<0.01%															I351L	0.0001
		T531Y	<0.01%	S449_	<0.01%																	V693I	<0.01%									C361I	<0.01%															I351H	<0.01%
		H532Y	0.0002	A450V	0.0001																	V693C	<0.01%									V362T	<0.01%															L352F	0.0001
		H532Q	<0.01%	A450T	0.0001																	F694Y	0.0004									V362F	0.0001															L352C	<0.01%
		H532L	<0.01%	A450D	<0.01%																	N695H	<0.01%									V362C	<0.01%															L352T	0.0001
		S533L	<0.01%	A450_	<0.01%																	I696L	<0.01%									V362I	0.0001															L352S	<0.01%
		S533A	<0.01%	T451I	0.0002																	C697F	0.0001									V362P	<0.01%															L353*	<0.01%
		K534M	<0.01%	T451N	<0.01%																	Q698I	<0.01%									A363R	<0.01%															L353A	<0.01%
		K534N	0.0001	T451S	0.0001																	A699S	0.0001									A363*	<0.01%															L353T	<0.01%
		K534R	0.0001	T451_	<0.01%																	V700I	0.0001									A363I	<0.01%															L353H	0.0001
		K534S	<0.01%	L452F	0.0003																	V700R	<0.01%									A363P	<0.01%															N354I	<0.01%
		K534L	<0.01%	L452I	<0.01%																	T701S	<0.01%									A363L	<0.01%															N354T	0.0001
		G535*	<0.01%	V453I	0.0001																	A702S	<0.01%									A363S	<0.01%															N354S	<0.01%
		G535V	<0.01%	V453Y	<0.01%																	N703S	<0.01%									D364*	<0.01%															N354E	<0.01%
		G535R	<0.01%	V453M	0.0001																	N703G	<0.01%									D364L	<0.01%															N354H	<0.01%
		G535P	<0.01%	S454R	0.0008																	V704A	<0.01%									D364G	<0.01%															K355N	0.0004
		L536T	<0.01%	S454L	0.0001																	N705D	<0.01%									D364S	<0.01%															K355S	<0.01%
		Y537Q	<0.01%	S454N	<0.01%																	N705S	<0.01%									Y365H	<0.01%															K355*	<0.01%
		Y537P	<0.01%	S454I	0.0001																	A706T	<0.01%									Y365F	<0.01%															K355T	<0.01%
		R538K	<0.01%	S454C	<0.01%																	A706S	<0.01%									S366L	<0.01%															H356I	<0.01%
		R538T	<0.01%	S454T	<0.01%																	L707I	<0.01%									S366Y	<0.01%															H356A	<0.01%
		R538L	<0.01%	D455S	<0.01%																	T710I	0.0003									S366P	<0.01%															H356K	<0.01%
		K539R	0.0004	D455H	0.0001																	T710A	<0.01%									S366C	<0.01%															I357V	0.0001
		K539E	<0.01%	D455_	<0.01%																	T710K	<0.01%									S366T	<0.01%															I357L	<0.01%
		K539D	<0.01%	D455G	0.0001																	D711N	0.0003									S366R	<0.01%															I357Y	<0.01%
		K539W	<0.01%	I456V	<0.01%																	D711G	<0.01%									S366I	<0.01%															I357H	<0.01%
		C540Y	0.0001	I456S	<0.01%																	D711A	<0.01%									V367R	<0.01%															I357S	0.0001
		C540F	0.0001	I456T	<0.01%																	D711_	<0.01%									V367F	0.0008															D358T	<0.01%
		C540A	<0.01%	I456_	<0.01%																	G712V	<0.01%									V367L	<0.01%															D358N	<0.01%
		C540R	<0.01%	D457N	<0.01%																	G712_	<0.01%									V367G	<0.01%															D358*	<0.01%
		V541I	<0.01%	D457Y	<0.01%																	N713_	<0.01%									V367P	<0.01%															D358S	<0.01%
		K542T	<0.01%	D457R	<0.01%																	K714_	<0.01%									V367I	<0.01%															D358H	0.0001
		K542R	0.0001	D457*	0.0001																	I715T	0.0001									L368I	<0.01%															A359S	0.0006
		K542L	<0.01%	D457_	<0.01%																	I715_	<0.01%									L368P	<0.01%															A359V	<0.01%
		K542E	<0.01%	I458T	0.0001																	I715V	<0.01%									Y369R	<0.01%															A359H	<0.01%
		K542G	<0.01%	I458F	<0.01%																	A716T	<0.01%									Y369*	<0.01%															A359T	0.0001
		S543F	0.0001	I458W	0.0001																	A716V	<0.01%									Y369H	<0.01%															A359R	<0.01%
		S543P	0.0001	I458L	<0.01%																	A716_	<0.01%									Y369F	<0.01%															A359Q	0.0001
		S543A	<0.01%	I458V	0.0001																	D717N	<0.01%									N370Y	<0.01%															Y360T	<0.01%
		S543D	<0.01%	T459A	<0.01%																	D717_	<0.01%									N370S	<0.01%															Y360I	<0.01%
		R544K	0.0001	T459C	<0.01%																	K718R	<0.01%									N370K	<0.01%															Y360Q	0.0001
		R544I	<0.01%	T459V	0.0001																	K718N	0.0002									N370H	<0.01%															K361R	<0.01%
		E545A	<0.01%	T459N	<0.01%																	K718_	<0.01%									S371L	0.081															K361Q	<0.01%
		E545K	<0.01%	T459I	<0.01%																	Y719C	0.0001									S371T	<0.01%															K361S	0.0001
		E545*	<0.01%	F460M	0.0001																	Y719H	<0.01%									S371F	0.0004															T362I	0.0023
		E546K	0.0001	F460S	<0.01%																	Y719_	<0.01%									S371R	<0.01%															T362H	<0.01%
		E546H	<0.01%	F460L	<0.01%																	V720I	0.0007									S371_	<0.01%															T362A	0.0001
		E546N	<0.01%	K462N	0.001																	V720F	0.0001									S371P	<0.01%															T362K	<0.01%
		T547I	0.001	K462T	<0.01%																	V720_	<0.01%									A372L	<0.01%															T362N	<0.01%
		T547A	<0.01%	K462F	0.0001																	R721C	<0.01%									A372P	<0.01%															T362S	<0.01%
		G548C	0.0001	K462S	<0.01%																	R721H	<0.01%									A372T	<0.01%															T362L	0.0001
		G548S	0.0002	K463R	0.0001																	R721_	<0.01%									A372V	<0.01%															F363I	<0.01%
		G548V	0.0001	K463E	<0.01%																	N722S	<0.01%									A372_	<0.01%															F363S	<0.01%
		G548L	<0.01%	K463N	<0.01%																	N722T	<0.01%									S373L	0.0001															F363L	<0.01%
		G548D	<0.01%	D464G	0.0001																	N722_	<0.01%									S373E	<0.01%															F363_	0.0001
		L549I	<0.01%	D464_	<0.01%																	L723_	<0.01%									S373A	<0.01%															P364S	0.0004
		L549P	<0.01%	D464R	0.0001																	Q724_	<0.01%									S373P	0.0824															P364H	<0.01%
		L549Q	<0.01%	D464Y	0.0001																	H725Y	<0.01%									S373I	<0.01%															P364L	0.0005
		L549R	<0.01%	D464K	<0.01%																	H725_	<0.01%									S373_	<0.01%															P364K	<0.01%
		L550F	0.033	A465V	0.0016																	R726K	<0.01%									F374Y	<0.01%															P364_	0.0001
		L550R	<0.01%	A465T	0.0005																	R726G	<0.01%									F374V	<0.01%															P365S	0.003
		L550P	<0.01%	A465D	<0.01%																	R726_	<0.01%									F374_	<0.01%															P365L	0.0019
		L550I	<0.01%	A465C	<0.01%																	L727I	<0.01%									F374S	<0.01%															P365Q	0.0005
		M551V	<0.01%	A465M	<0.01%																	L727_	<0.01%									F374L	<0.01%															P365T	0.0001
		M551I	0.0002	P466S	0.0001																	Y728_	<0.01%									S375*	<0.01%															P365K	<0.01%
		M551T	<0.01%	P466Q	0.0001																	E729D	0.0003									S375A	0.0003															P365_	0.0001
		P552S	0.0001	P466L	0.0001																	E729G	<0.01%									S375F	0.0822															P365R	<0.01%
		L553I	<0.01%	P466F	<0.01%																	E729Q	<0.01%									S375H	<0.01%															T366I	0.0013
		K554E	0.0001	Y467I	<0.01%																	C730R	0.0063									S375P	<0.01%															T366Q	<0.01%
		K554N	<0.01%	Y467*	<0.01%																	C730F	<0.01%									S375_	<0.01%															T366N	<0.01%
		A555V	0.0001	Y467H	<0.01%																	C730Y	<0.01%									S375L	<0.01%															T366_	0.0001
		A555T	<0.01%	I468Y	<0.01%																	L731F	<0.01%									T376Q	<0.01%															E367Q	0.0016
		P556L	<0.01%	I468L	0.0001																	L731I	<0.01%									T376I	0.0002															E367S	<0.01%
		E558K	<0.01%	I468V	<0.01%																	R733_	<0.01%									T376N	0.0001															E367D	<0.01%
		E558D	<0.01%	V469S	<0.01%																	N734T	<0.01%									T376S	<0.01%															E367R	<0.01%
		I559V	0.0018	V469L	0.0001																	N734S	0.0001									T376F	<0.01%															E367K	<0.01%
		I560T	<0.01%	V469M	<0.01%																	N734D	<0.01%									T376A	0.0003															E367_	0.0001
		I560V	0.0001	V469*	<0.01%																	N734_	<0.01%									T376_	<0.01%															E367G	<0.01%
		I560F	<0.01%	G470K	0.0001																	R735_	<0.01%									T376V	<0.01%															P368L	0.0001
		E563D	0.0015	G470W	<0.01%																	D736N	<0.01%									F377S	<0.01%															P368T	0.0011
		E563K	0.0001	D471G	<0.01%																	D736Y	<0.01%									F377L	<0.01%															P368S	0.0001
		E565K	<0.01%	D471*	<0.01%																	D736_	<0.01%									F377*	<0.01%															P368A	<0.01%
		E565G	<0.01%	D471R	0.0001																	D736G	<0.01%									F377_	<0.01%															P368R	<0.01%
		T566I	0.0001	D471L	<0.01%																	D736A	<0.01%									F377M	<0.01%															P368_	0.0001
		L567F	0.0001	D471V	<0.01%																	V737A	<0.01%									K378*	<0.01%															P368H	<0.01%
		L567I	0.0001	V472I	<0.01%																	V737I	0.0001									K378V	<0.01%															K369I	<0.01%
		P568L	0.0004	V472C	<0.01%																	V737F	<0.01%									K378N	<0.01%															K369R	0.0001
		P568S	<0.01%	V472L	0.0001																	D738Y	0.0037									K378_	<0.01%															K369*	<0.01%
		P568H	<0.01%	V472Y	<0.01%																	D738G	<0.01%									K378E	<0.01%															K370Q	<0.01%
		T569A	0.0012	V472M	<0.01%																	D738N	<0.01%									C379F	<0.01%															K370N	0.0002
		T569S	<0.01%	V473F	0.0037																	D738*	<0.01%									C379W	<0.01%															K370R	0.0001
		E570A	<0.01%	V473I	0.0019																	T739I	0.0014									C379L	<0.01%															K370M	0.0002
		E570K	<0.01%	V473C	<0.01%																	T739S	<0.01%									C379_	<0.01%															D371T	0.0001
		V571G	<0.01%	V473A	<0.01%																	D740E	<0.01%									Y380*	<0.01%															D371N	<0.01%
		V571L	<0.01%	V473L	<0.01%																	D740G	<0.01%									Y380F	<0.01%															D371E	<0.01%
		T573A	<0.01%	Q474S	<0.01%																	D740K	<0.01%									Y380H	<0.01%															D371G	<0.01%
		T573I	0.0001	Q474A	0.0001																	F741V	<0.01%									Y380W	<0.01%															D371L	<0.01%
		E574A	<0.01%	Q474L	<0.01%																	F741M	<0.01%									Y380_	<0.01%															K372N	<0.01%
		E574G	0.0002	Q474F	<0.01%																	V742A	<0.01%									Y380L	<0.01%															K372Q	<0.01%
		E574D	0.0001	Q474R	<0.01%																	V742L	<0.01%									G381S	<0.01%															K372M	<0.01%
		E574K	<0.01%	E475R	<0.01%																	N743S	<0.01%									G381_	<0.01%															K373E	0.0001
		E575K	<0.01%	E475K	<0.01%																	N743T	<0.01%									G381L	<0.01%															K373N	0.0017
		E575D	<0.01%	E475G	<0.01%																	N743D	<0.01%									V382L	0.0004															K373R	<0.01%
		V576I	<0.01%	E475D	<0.01%																	N743H	<0.01%									V382_	<0.01%															K373Q	<0.01%
		V576F	<0.01%	G476D	<0.01%																	N743I	<0.01%									S383_	<0.01%															K374R	0.0003
		V577F	0.0001	G476S	0.0001																	E744D	0.0008									S383N	<0.01%															K374N	0.0003
		V577I	<0.01%	G476K	0.0001																	E744*	<0.01%									P384L	0.0004															K374M	0.0001
		L578V	0.0001	G476R	<0.01%																	F745D	<0.01%									P384S	0.0005															K374_	<0.01%
		L578F	<0.01%	G476I	<0.01%																	F745L	<0.01%									P384K	<0.01%															K374L	<0.01%
		K579R	<0.01%	V477F	0.0008																	Y746F	<0.01%									P384_	<0.01%															K374E	0.0001
		T580I	0.0104	V477G	0.0001																	Y746*	<0.01%									P384R	<0.01%															K374T	<0.01%
		T580P	<0.01%	V477C	0.0001																	A747T	<0.01%									P384*	<0.01%															K375N	0.0001
		T580N	<0.01%	V477L	<0.01%																	A747V	<0.01%									T385I	0.0002															K375R	<0.01%
		D582N	<0.01%	V477I	<0.01%																	A747P	<0.01%									T385N	0.0002															K375_	<0.01%
		D582G	0.0004	L478Q	0.0001																	Y748H	0.0003									T385*	<0.01%															K375G	0.0001
		Q584R	<0.01%	L478V	<0.01%																	L749M	<0.01%									T385_	<0.01%															K375Q	<0.01%
		Q584L	<0.01%	L478F	<0.01%																	L749*	<0.01%									T385A	<0.01%															A376T	0.0022
		P585S	0.0001	T479I	<0.01%																	R750C	0.0001									T385M	<0.01%															A376D	<0.01%
		P585L	<0.01%	T479Q	0.0001																	R750H	<0.01%									K386S	<0.01%															A376V	0.0005
		L586F	<0.01%	T479A	<0.01%																	R750L	0.0002									K386_	<0.01%															A376S	<0.01%
		E587K	0.0002	T479*	<0.01%																	K751T	<0.01%									K386I	<0.01%															A376P	<0.01%
		E587G	0.0001	A480V	0.0017																	H752N	0.0001									L387_	<0.01%															D377Y	0.5639
		P589S	0.0003	A480T	0.0001																	H752_	<0.01%									L387S	<0.01%															D377G	0.0004
		P589H	<0.01%	A480L	<0.01%																	F753_	<0.01%									N388L	<0.01%															D377A	<0.01%
		P589T	<0.01%	V481L	0.0001																	M755I	<0.01%									N388S	<0.01%															E378Q	0.0001
		T590I	0.0006	V481I	0.0001																	M755*	<0.01%									N388_	<0.01%															E378A	<0.01%
		T590_	<0.01%	V481M	<0.01%																	M756I	0.0001									N388A	<0.01%															E378V	0.0167
		S591N	<0.01%	V482I	0.0001																	I757L	<0.01%									D389Y	<0.01%															E378R	<0.01%
		S591G	0.0001	V482K	<0.01%																	L758I	<0.01%									D389_	<0.01%															E378D	<0.01%
		S591I	0.0001	V482L	<0.01%																	D760T	<0.01%									D389L	<0.01%															E378K	<0.01%
		S591_	<0.01%	I483*	0.0001																	D761H	<0.01%									L390*	<0.01%															T379I	0.0007
		E592K	0.0001	I483C	<0.01%																	D761_	<0.01%									L390_	<0.01%															T379N	<0.01%
		E592A	<0.01%	I483V	0.0001																	A762T	<0.01%									C391_	<0.01%															T379R	<0.01%
		E592_	<0.01%	I483Y	<0.01%																	A762_	<0.01%									C391M	<0.01%															T379S	<0.01%
		A593V	<0.01%	I483T	<0.01%																	V763F	0.0001									F392L	<0.01%															T379A	<0.01%
		A593_	<0.01%	P484*	<0.01%																	V763I	<0.01%									F392S	<0.01%															Q380L	0.0002
		V594A	<0.01%	P484L	<0.01%																	V763A	<0.01%									T393I	<0.01%															Q380H	<0.01%
		V594I	0.0001	T485I	0.0002																	V763_	<0.01%									T393C	<0.01%															Q380*	<0.01%
		V594F	0.0001	T485L	0.0001																	V764_	<0.01%									T393*	<0.01%															Q380E	<0.01%
		V594_	<0.01%	T485R	<0.01%																	V764L	<0.01%									T393M	<0.01%															Q380D	<0.01%
		E595G	0.0003	K486T	0.0001																	C765_	<0.01%									N394S	<0.01%															A381T	<0.01%
		E595K	0.0001	K487R	0.0001																	F766L	<0.01%									N394R	<0.01%															A381P	<0.01%
		A596V	0.0001	K487L	<0.01%																	F766Y	<0.01%									N394V	<0.01%															A381V	<0.01%
		A596S	<0.01%	K487N	<0.01%																	S768N	<0.01%									N394Q	<0.01%															A381S	0.0001
		A596T	<0.01%	K487S	<0.01%																	S768I	<0.01%									V395A	<0.01%															A381_	<0.01%
		P597Q	<0.01%	A488S	0.4322																	S768A	<0.01%									V395F	<0.01%															L382S	<0.01%
		P597S	0.0001	A488T	<0.01%																	T769I	0.0001									V395L	<0.01%															L382_	<0.01%
		L598V	<0.01%	A488V	0.0001																	T769S	<0.01%									V395I	<0.01%															P383L	0.0008
		L598F	<0.01%	A488*	<0.01%																	Y770L	<0.01%									Y396H	<0.01%															P383S	0.0017
		V599F	<0.01%	A488F	<0.01%																	A771V	<0.01%									Y396I	<0.01%															P383Q	0.0001
		V599I	<0.01%	A488L	<0.01%																	A771C	<0.01%									Y396W	<0.01%															P383_	<0.01%
		G600A	<0.01%	A488D	<0.01%																	S772A	<0.01%									A397V	<0.01%															Q384H	0.0003
		G600V	<0.01%	G489R	0.0001																	S772F	0.0004									A397T	0.0001															Q384P	<0.01%
		T601I	<0.01%	G489E	<0.01%																	S772V	<0.01%									A397C	<0.01%															Q384R	<0.01%
		P602L	0.0002	G489S	0.0004																	Q773R	<0.01%									A397S	<0.01%															R385I	0.0002
		P602Q	<0.01%	G489C	<0.01%																	Q773P	<0.01%									A397L	<0.01%															R385K	0.0004
		P602T	<0.01%	G489V	<0.01%																	G774S	0.0001									D398N	<0.01%															R385T	<0.01%
		I605V	0.0001	G489D	<0.01%																	G774C	0.0001									D398V	<0.01%															R385G	<0.01%
		N606D	<0.01%	G490V	0.0001																	V776L	0.0018									D398*	<0.01%															Q386P	0.0003
		N606K	<0.01%	G490K	<0.01%																	V776E	<0.01%									S399L	<0.01%															Q386E	<0.01%
		G607E	<0.01%	G490S	<0.01%																	V776P	<0.01%									F400L	<0.01%															Q386N	<0.01%
		L608F	0.0001	G490A	<0.01%																	A777R	<0.01%									F400Y	<0.01%															Q386H	<0.01%
		M609I	0.0003	G490C	<0.01%																	A777D	<0.01%									F400E	<0.01%															K387R	0.0003
		E612K	<0.01%	T491*	0.0001																	S778N	<0.01%									V401L	0.0001															K387S	<0.01%
		E612G	<0.01%	T491C	<0.01%																	K780R	<0.01%									V401*	<0.01%															K387T	<0.01%
		I613V	0.0001	T491N	<0.01%																	K780T	<0.01%									I402S	<0.01%															K388T	<0.01%
		I613M	<0.01%	T491_	<0.01%																	F782L	<0.01%									I402M	<0.01%															K388_	<0.01%
		K614R	<0.01%	T491L	<0.01%																	F782P	<0.01%									I402V	<0.01%															K388E	<0.01%
		K614Q	<0.01%	T492_	<0.01%																	F782V	<0.01%									R403K	<0.01%															K388R	<0.01%
		K614E	<0.01%	T492I	0.0008																	K783N	<0.01%									G404*	<0.01%															Q389H	0.0013
		K614N	<0.01%	T492M	0.0001																	K783R	<0.01%									G404S	<0.01%															Q389R	<0.01%
		D615Y	0.0002	T492Q	<0.01%																	S784A	<0.01%									D405Y	0.0001															Q389_	<0.01%
		D615G	<0.01%	T492A	<0.01%																	S784G	<0.01%									D405A	<0.01%															Q389L	<0.01%
		D615N	<0.01%	T492L	<0.01%																	V785R	<0.01%									D405N	0.0003															Q390_	<0.01%
		T616I	0.0001	E493V	0.0001																	L786I	<0.01%									D405S	<0.01%															Q390L	<0.01%
		T616A	0.0004	E493Q	<0.01%																	L786P	<0.01%									D405V	<0.01%															Q390K	<0.01%
		E617A	0.0001	E493_	<0.01%																	Y787F	<0.01%									D405G	<0.01%															Q390H	<0.01%
		E617G	<0.01%	E493K	<0.01%																	Q789R	<0.01%									E406Q	<0.01%															Q390E	<0.01%
		K618N	0.0005	M494I	0.0013																	N790K	<0.01%									E406L	<0.01%															Q390*	<0.01%
		C620Y	<0.01%	M494T	0.0001																	V792I	<0.01%									E406K	<0.01%															T391I	0.0053
		A621V	0.0001	M494_	<0.01%																	V792R	<0.01%									V407I	0.0004															T391A	<0.01%
		L622F	<0.01%	M494C	<0.01%																	F793_	<0.01%									V407L	<0.01%															T391L	<0.01%
		A623T	<0.01%	L495I	<0.01%																	M794I	<0.01%									V407S	<0.01%															V392L	0.0001
		A623S	<0.01%	L495*	<0.01%																	M794T	<0.01%									R408I	0.0001															V392F	<0.01%
		P624L	0.0004	A496V	0.0065																	M794V	<0.01%									R408S	0.0002															T393I	0.0011
		P624S	0.0006	A496T	0.0001																	M794_	<0.01%									R408L	<0.01%															T393A	<0.01%
		N625S	0.0001	A496*	0.0001																	S795F	0.0007									Q409F	<0.01%															T393F	<0.01%
		N625Y	<0.01%	A496I	<0.01%																	S795A	<0.01%									I410_	<0.01%															L394I	<0.01%
		M627K	<0.01%	A496S	<0.01%																	S795_	<0.01%									A411S	0.0001															L395H	<0.01%
		M627R	0.0001	A496L	<0.01%																	E796A	<0.01%									A411V	<0.01%															P396S	<0.01%
		M627L	<0.01%	A496E	<0.01%																	E796D	<0.01%									A411T	<0.01%															P396Q	<0.01%
		M627T	<0.01%	A496R	<0.01%																	E796K	<0.01%									A411C	<0.01%															A397S	0.0001
		V628A	0.0001	K497R	0.0001																	E796_	<0.01%									A411_	<0.01%															A397V	<0.01%
		V628I	<0.01%	K497*	<0.01%																	A797V	<0.01%									P412Q	<0.01%															A397T	<0.01%
		V628L	<0.01%	A498S	<0.01%																	A797E	<0.01%									P412T	<0.01%															A397I	<0.01%
		N631T	<0.01%	A498V	0.0008																	A797_	<0.01%									P412N	<0.01%															A398V	0.002
		N631H	<0.01%	A498R	0.0001																	K798_	<0.01%									P412_	<0.01%															A398S	0.0001
		T632I	<0.01%	A498P	<0.01%																	C799R	<0.01%									G413V	<0.01%															A398_	<0.01%
		T634I	0.0014	A498C	<0.01%																	C799_	<0.01%									G413W	<0.01%															D399Y	0.0004
		T634A	0.0002	A498L	<0.01%																	T801I	<0.01%									G413S	<0.01%															D399N	0.0003
		T634K	<0.01%	L499Q	0.0001																	T801Y	<0.01%									Q414R	0.0001															D399H	0.0003
		L635F	<0.01%	L499*	<0.01%																	E802D	0.0001									Q414K	0.0003															D399A	<0.01%
		L635_	<0.01%	R500T	<0.01%																	E802T	<0.01%									Q414H	0.0003															D399_	<0.01%
		K636R	<0.01%	R500G	0.0002																	T803I	0.0003									T415N	<0.01%															L400F	0.0001
		K636N	<0.01%	R500K	<0.01%																	T803N	0.0001									T415L	<0.01%															L400W	<0.01%
		K636Q	<0.01%	K501I	<0.01%																	T803S	<0.01%									G416N	<0.01%															D401Y	0.0002
				K501E	0.0001																	T803Y	<0.01%									G416E	<0.01%															D401G	<0.01%
				K501R	<0.01%																	D804E	0.0001									K417N	0.0229															D401_	<0.01%
				V502A	<0.01%																	D804Y	<0.01%									K417T	0.014															D401M	<0.01%
				V502L	<0.01%																	D804N	<0.01%									K417R	<0.01%															D401N	<0.01%
				P503T	<0.01%																	L805*	<0.01%									I418_	<0.01%															D402Y	0.0014
				P503S	0.0002																	L805H	<0.01%									A419S	0.0001															D402H	0.0001
				P503R	<0.01%																	T806N	<0.01%									A419V	<0.01%															D402_	<0.01%
				P503Q	<0.01%																	T806I	0.0005									A419I	<0.01%															D402V	<0.01%
				P503*	<0.01%																	T806D	<0.01%									D420H	<0.01%															D402A	<0.01%
				T504K	<0.01%																	K807N	0.0001									D420R	<0.01%															F403C	<0.01%
				T504I	<0.01%																	K807V	<0.01%									D420N	<0.01%															F403_	<0.01%
				T504A	0.0001																	K807*	<0.01%									D420I	<0.01%															S404_	<0.01%
				T504P	0.0002																	G808_	<0.01%									Y421A	<0.01%															S404P	<0.01%
				T504S	0.0001																	P809R	<0.01%									Y421I	<0.01%															K405_	<0.01%
				T504V	<0.01%																	P809_	<0.01%									Y423W	<0.01%															Q406R	<0.01%
				T504E	<0.01%																	H810R	<0.01%									K424Q	<0.01%															Q406_	<0.01%
				D505K	0.0001																	H810_	<0.01%									L425I	<0.01%															L407_	<0.01%
				D505G	<0.01%																	E811_	<0.01%									L425M	<0.01%															Q409R	0.0001
				D505N	<0.01%																	F812Y	<0.01%									P426T	<0.01%															Q409L	<0.01%
				D505Y	<0.01%																	F812_	<0.01%									P426I	<0.01%															Q409E	<0.01%
				D505*	<0.01%																	C813_	<0.01%									D427G	0.0001															S410F	<0.01%
				D505A	0.0001																	S814_	<0.01%									D427Y	0.0001															M411I	0.0013
				D505H	<0.01%																	Q815_	<0.01%									D427H	<0.01%															S412I	0.0001
				N506H	<0.01%																	H816_	<0.01%									D427V	<0.01%															S412N	<0.01%
				N506K	0.0001																	T817I	<0.01%									D427R	<0.01%															S412G	<0.01%
				N506D	0.0001																	T817_	<0.01%									D427L	<0.01%															S412R	0.0003
				N506_	<0.01%																	M818I	0.0001									D427N	<0.01%															S413I	0.0002
				N506C	<0.01%																	M818T	<0.01%									D428G	<0.01%															S413G	0.0001
				Y507F	0.0001																	M818V	<0.01%									D428E	<0.01%															S413R	<0.01%
				Y507M	<0.01%																	M818_	<0.01%									D428*	<0.01%															S413N	0.0004
				Y507Q	<0.01%																	L819I	<0.01%									D428Q	<0.01%															A414V	0.0001
				I508L	0.0001																	L819P	<0.01%									F429A	<0.01%															A414S	0.002
				I508V	<0.01%																	L819_	<0.01%									T430S	<0.01%															A414T	0.0002
				I508Q	<0.01%																	V820F	0.0003									T430I	<0.01%															D415G	0.0001
				I508T	<0.01%																	V820I	<0.01%									T430_	<0.01%															D415H	<0.01%
				T509A	<0.01%																	V820A	<0.01%									T430A	<0.01%															S416L	0.0002
				T509E	0.0001																	V820_	<0.01%									G431_	<0.01%															S416P	<0.01%
				T510L	0.0001																	K821R	<0.01%									G431V	<0.01%															T417I	0.0004
				T510I	<0.01%																	K821_	<0.01%									C432_	<0.01%															T417A	<0.01%
				Y511S	<0.01%																	Q822H	0.0139									C432V	<0.01%															T417S	<0.01%
				Y511F	0.0001																	Q822R	<0.01%									V433I	0.0003															Q418H	0.0029
				Y511*	<0.01%																	Q822_	<0.01%									V433_	<0.01%															Q418R	0.0002
				Y511I	<0.01%																	G823C	0.0009									I434V	0.0002															Q418*	0.0001
				P512L	0.0001																	G823V	0.0002									I434T	<0.01%															Q418L	0.0001
				P512R	<0.01%																	G823_	<0.01%									I434_	<0.01%															Q418P	<0.01%
				P512V	<0.01%																	G823D	<0.01%									A435S	<0.01%															A419T	<0.01%
				P512N	<0.01%																	D824G	0.0014									A435_	<0.01%															A419S	0.0001
				P512A	<0.01%																	D824Y	0.005									A435I	<0.01%
				G513R	<0.01%																	D824V	<0.01%									W436_	<0.01%
				G513Q	<0.01%																	D824_	<0.01%									W436R	<0.01%
				G513L	<0.01%																	D825_	<0.01%									W436T	<0.01%
				Q514_	0.0001																	Y826H	<0.01%									N437_	<0.01%
				Q514P	<0.01%																	Y826_	<0.01%									N437G	<0.01%
				Q514W	<0.01%																	V827L	<0.01%									S438_	<0.01%
				Q514Y	<0.01%																	V827_	<0.01%									S438I	<0.01%
				Q514T	<0.01%																	Y828_	<0.01%									N439K	0.0018
				G515_	0.0001																	L829F	0.0003									N439_	<0.01%
				G515V	<0.01%																	L829_	<0.01%									N439D	<0.01%
				G515Q	<0.01%																	P830S	0.0003									N440S	0.0001
				G515S	<0.01%																	P830_	<0.01%									N440K	0.0151
				G515C	<0.01%																	Y831H	0.0001									N440T	0.0001
				G515H	<0.01%																	Y831_	<0.01%									N440_	<0.01%
				G515R	<0.01%																	P832_	<0.01%									N440I	<0.01%
				L516S	<0.01%																	D833_	<0.01%									N440C	<0.01%
				L516_	0.0001																	P834_	<0.01%									L441P	<0.01%
				L516V	<0.01%																	S835_	<0.01%									L441_	<0.01%
				N517H	<0.01%																	I837V	<0.01%									D442_	<0.01%
				N517_	0.0001																	L838I	0.1872									D442G	<0.01%
				N517T	0.0006																	L838M	0.0005									S443_	<0.01%
				N517S	<0.01%																	L838F	<0.01%									K444R	0.0001
				N517R	<0.01%																	G839R	<0.01%									K444N	0.0001
				G518S	<0.01%																	G839E	<0.01%									K444T	<0.01%
				G518I	<0.01%																	G839S	<0.01%									K444_	<0.01%
				G518_	0.0001																	A840S	0.0001									K444M	<0.01%
				G518A	<0.01%																	A840T	<0.01%									K444L	<0.01%
				G518D	<0.01%																	A840Y	<0.01%									V445F	<0.01%
				G518V	<0.01%																	G841C	<0.01%									V445_	<0.01%
				Y519_	0.0001																	G841R	<0.01%									V445I	<0.01%
				Y519*	<0.01%																	F843L	<0.01%									G446V	0.0023
				T520I	0.0001																	V844L	0.0001									G446A	<0.01%
				T520_	<0.01%																	V844P	<0.01%									G446S	0.015
				T520M	<0.01%																	D845T	<0.01%									G446D	<0.01%
				T520S	<0.01%																	D846A	<0.01%									G446R	<0.01%
				T520N	<0.01%																	D846N	<0.01%									G446C	<0.01%
				V521I	0.0006																	D846Y	<0.01%									G446_	<0.01%
				V521C	0.0001																	I847S	<0.01%									G447_	<0.01%
				V521_	<0.01%																	I847V	0.0001									G447D	<0.01%
				E522D	0.0004																	I847*	<0.01%									N448S	<0.01%
				E522A	<0.01%																	V848R	<0.01%									N448T	<0.01%
				E522_	<0.01%																	V848L	0.0001									N448D	<0.01%
				E522V	<0.01%																	V848I	0.0002									N448_	<0.01%
				E522R	<0.01%																	V848S	<0.01%									Y449F	<0.01%
				E522G	<0.01%																	V848T	<0.01%									Y449H	<0.01%
				E523D	0.0003																	K849*	<0.01%									Y449N	<0.01%
				E523K	0.0001																	K849S	<0.01%									Y449S	<0.01%
				E523_	<0.01%																	T850A	<0.01%									Y449_	<0.01%
				E523R	<0.01%																	T850*	<0.01%									N450R	<0.01%
				A524V	<0.01%																	D851S	<0.01%									N450D	0.0001
				A524C	0.0001																	T853V	<0.01%									N450K	<0.01%
				A524S	<0.01%																	L854C	<0.01%									N450Y	<0.01%
				A524_	<0.01%																	M855*	<0.01%									Y451L	<0.01%
				A524Q	<0.01%																	I856V	<0.01%									L452Q	0.0029
				K525R	0.0004																	I856C	<0.01%									L452M	0.0001
				K525E	0.0001																	E857_	<0.01%									L452R	0.5215
				K525L	0.0001																	R858_	<0.01%									L452W	<0.01%
				T526I	0.0008																	F859Y	<0.01%									Y453F	<0.01%
				T526A	<0.01%																	F859_	<0.01%									Y453R	<0.01%
				T526H	0.0001																	V860_	<0.01%									R454S	<0.01%
				T526Q	<0.01%																	S861F	<0.01%									R454E	<0.01%
				V527L	0.0002																	S861_	<0.01%									L455F	0.0003
				V527M	0.0001																	A863T	<0.01%									L455I	<0.01%
				V527C	<0.01%																	A863S	<0.01%									F456L	0.0002
				L528F	0.0001																	A863F	<0.01%									R457*	<0.01%
				L528Q	0.0001																	I864V	<0.01%									R457Q	<0.01%
				K530E	<0.01%																	D865C	<0.01%									K458N	0.0001
				K530N	0.0002																	D865G	<0.01%									K458M	<0.01%
				K530S	<0.01%																	A866T	<0.01%									K458Q	<0.01%
				K530R	<0.01%																	P868_	<0.01%									K458L	<0.01%
				C531V	<0.01%																	L869F	0.0001									S459Y	<0.01%
				C531F	<0.01%																	L869T	<0.01%									S459F	0.0024
				C531*	<0.01%																	L869_	<0.01%									S459K	<0.01%
				K532N	<0.01%																	T870I	0.0005									N460C	<0.01%
				K532L	0.0001																	T870N	<0.01%									N460S	<0.01%
				S533F	<0.01%																	T870Y	<0.01%									N460K	<0.01%
				A534V	0.0037																	T870_	<0.01%									N460I	<0.01%
				A534T	0.0001																	K871R	<0.01%									N460*	<0.01%
				F535W	0.0001																	K871*	<0.01%									L461I	<0.01%
				F535L	<0.01%																	K871_	<0.01%									L461F	<0.01%
				Y536C	0.0001																	H872Y	0.0003									K462W	<0.01%
				Y536K	0.0001																	H872_	<0.01%									K462R	<0.01%
				Y536H	0.0001																	P873S	<0.01%									K462Q	<0.01%
				I537L	0.0001																	P873L	<0.01%									P463_	<0.01%
				I537H	<0.01%																	P873_	<0.01%									P463S	0.0001
				I537V	<0.01%																	N874S	<0.01%									P463T	<0.01%
				L538I	<0.01%																	N874_	<0.01%									F464_	<0.01%
				L538K	0.0001																	Q875H	0.0001									F464L	0.0001
				P539L	<0.01%																	Q875R	0.0089									F464V	<0.01%
				S540R	0.0001																	Q875_	<0.01%									E465_	<0.01%
				S540Y	<0.01%																	E876D	0.0001									E465Q	<0.01%
				I541V	0.0001																	E876_	<0.01%									E465D	<0.01%
				I541L	<0.01%																	Y877C	0.0001									E465G	0.0001
				I542L	0.0001																	Y877_	<0.01%									R466_	<0.01%
				I542M	<0.01%																	A878V	0.0002									R466V	<0.01%
				I542T	<0.01%																	A878S	0.0001									R466I	<0.01%
				S543P	<0.01%																	A878_	<0.01%									D467_	<0.01%
				S543K	0.0001																	D879Y	0.0005									D467L	<0.01%
				S543R	<0.01%																	D879G	0.0001									D467Y	<0.01%
				S543F	<0.01%																	D879N	0.0002									I468_	<0.01%
				N544Y	0.0001																	D879H	<0.01%									I468V	0.0001
				N544S	<0.01%																	D879_	<0.01%									I468F	<0.01%
				E545A	<0.01%																	V880I	<0.01%									S469T	<0.01%
				E545G	0.0008																	V880_	<0.01%									S469V	<0.01%
				E545K	0.0001																	V880L	<0.01%									S469N	<0.01%
				E545D	<0.01%																	F881_	<0.01%									S469_	<0.01%
				E545*	<0.01%																	H882R	<0.01%									T470*	<0.01%
				K546R	0.0001																	H882Y	<0.01%									T470I	0.0001
				K546N	<0.01%																	H882N	0.0001									T470K	<0.01%
				Q547V	0.0001																	H882_	<0.01%									T470N	<0.01%
				Q547_	<0.01%																	H882I	<0.01%									T470_	<0.01%
				Q547E	<0.01%																	L883M	<0.01%									E471K	<0.01%
				E548W	0.0001																	L883_	<0.01%									E471Q	<0.01%
				E548_	<0.01%																	L883C	<0.01%									E471V	0.0007
				E548L	<0.01%																	Y884H	<0.01%									E471F	<0.01%
				I549V	0.0004																	Y884_	<0.01%									E471N	<0.01%
				I549L	0.0001																	Y884T	<0.01%									E471D	<0.01%
				I549_	<0.01%																	L885_	<0.01%									E471_	<0.01%
				I549F	<0.01%																	L885Y	<0.01%									I472V	0.0001
				L550I	0.0001																	Q886N	<0.01%									I472T	<0.01%
				L550_	<0.01%																	I888K	0.0001									I472L	<0.01%
				G551R	<0.01%																	K890R	<0.01%									I472_	<0.01%
				G551M	0.0001																	H892Y	<0.01%									Y473S	<0.01%
				G551_	<0.01%																	D893Y	0.0005									Y473_	<0.01%
				T552V	0.0001																	D893N	0.0001									Q474*	<0.01%
				T552_	<0.01%																	E894D	<0.01%									Q474H	<0.01%
				T552I	<0.01%																	L895S	<0.01%									Q474G	<0.01%
				V553I	<0.01%																	T896I	<0.01%									Q474R	<0.01%
				V553L	0.0001																	M899L	<0.01%									Q474_	<0.01%
				V553_	<0.01%																	M899V	<0.01%									A475F	<0.01%
				V553C	<0.01%																	M899I	<0.01%									A475S	0.0003
				S554D	0.0001																	M902T	<0.01%									A475V	0.0002
				S554_	<0.01%																	M902I	<0.01%									A475I	<0.01%
				S554F	<0.01%																	V905A	0.0001									A475R	<0.01%
				S554E	<0.01%																	V905I	<0.01%									A475_	<0.01%
				W555F	0.0001																	M906V	<0.01%									G476A	<0.01%
				W555_	<0.01%																	T908I	0.0002									G476S	0.0004
				W555K	<0.01%																	T908S	<0.01%									G476V	<0.01%
				N556S	0.0001																	N909K	<0.01%									G476*	<0.01%
				N556T	0.0001																	N909S	<0.01%									G476_	<0.01%
				N556_	<0.01%																	D910A	<0.01%									S477*	<0.01%
				N556C	<0.01%																	D910Y	<0.01%									S477G	<0.01%
				L557F	0.0001																	D910G	<0.01%									S477T	<0.01%
				R558L	<0.01%																	N911K	0.0001									S477N	0.0875
				R558Q	<0.01%																	T912I	0.0001									S477I	0.0004
				R558H	<0.01%																	S913L	0.0002									S477Q	<0.01%
				E559H	0.0001																	R914M	<0.01%									S477R	<0.01%
				E559M	<0.01%																	R914K	0.0001									S477_	<0.01%
				M560I	0.0062																	R914S	0.0001									T478K	0.5708
				M560L	0.0001																	W916L	<0.01%									T478I	0.0002
				M560V	<0.01%																	P918S	0.0001									T478R	0.0002
				M560Q	<0.01%																	P918T	<0.01%									T478D	<0.01%
				L561S	0.0001																	P918L	<0.01%									T478_	<0.01%
				L561F	<0.01%																	E919D	<0.01%									P479Q	<0.01%
				L561I	<0.01%																	E922D	0.0002									P479S	0.0006
				L561K	<0.01%																	E922A	<0.01%									P479L	0.0002
				A562T	0.0004																	E922G	<0.01%									P479R	<0.01%
				A562V	0.0002																	A923V	0.0002									P479H	<0.01%
				A562L	<0.01%																	A923T	0.0003									P479_	<0.01%
				A562K	<0.01%																	A923S	0.0001									C480M	<0.01%
				H563Y	0.0001																	M924L	<0.01%									C480L	<0.01%
				H563G	<0.01%																	M924T	<0.01%									C480A	<0.01%
				A564V	0.0001																	Y925H	<0.01%									N481_	<0.01%
				A564L	0.0001																	T926I	<0.01%									N481M	<0.01%
				A564I	<0.01%																	P927S	<0.01%									N481Y	<0.01%
				A564T	<0.01%																	H928Y	0.0002									N481*	<0.01%
				A564S	<0.01%																	T929I	<0.01%									N481S	<0.01%
				E565T	0.0001																	T929A	<0.01%									G482_	<0.01%
				E565C	<0.01%																	Q932H	0.0002									G482R	<0.01%
				E565N	<0.01%																	Q932L	<0.01%									G482V	<0.01%
				E565A	<0.01%																											G482L	<0.01%
				E566D	<0.01%																											V483_	<0.01%
				E566K	<0.01%																											V483F	0.0005
				E566I	0.0001																											V483I	0.0002
				E566S	<0.01%																											V483A	<0.01%
				T567*	0.0001																											V483L	<0.01%
				T567K	<0.01%																											E484A	0.0916
				T567V	<0.01%																											E484_	<0.01%
				R568C	0.0001																											E484K	0.0368
				R568H	0.0001																											E484Q	0.0038
				R568M	0.0001																											E484G	<0.01%
				R568W	<0.01%																											E484S	<0.01%
				R568N	<0.01%																											E484V	0.0001
				K569R	<0.01%																											E484L	<0.01%
				K569L	<0.01%																											E484D	<0.01%
				L570V	<0.01%																											E484M	<0.01%
				M571I	<0.01%																											G485_	<0.01%
				M571L	0.0001																											G485R	0.0001
				M571K	<0.01%																											G485S	<0.01%
				P572L	0.0001																											G485T	<0.01%
				V573I	0.0001																											G485V	<0.01%
				V573Q	0.0001																											F486_	<0.01%
				V573*	<0.01%																											F486N	<0.01%
				C574F	<0.01%																											F486I	<0.01%
				V575L	<0.01%																											F486L	<0.01%
				V575H	0.0001																											N487_	<0.01%
				V575M	<0.01%																											N487H	<0.01%
				V575A	<0.01%																											N487T	<0.01%
				V575Q	<0.01%																											N487K	<0.01%
				E576L	0.0001																											C488T	<0.01%
				E576D	<0.01%																											C488I	<0.01%
				T577A	0.0001																											C488V	<0.01%
				T577Y	<0.01%																											Y489Q	<0.01%
				K578M	0.0001																											Y489W	<0.01%
				K578N	<0.01%																											Y489L	<0.01%
				K578S	<0.01%																											F490L	0.0009
				A579V	0.001																											F490V	0.0001
				A579T	0.0001																											F490S	0.003
				A579*	0.0001																											F490R	<0.01%
				I580L	<0.01%																											F490I	<0.01%
				I580V	<0.01%																											F490Y	<0.01%
				I580M	<0.01%																											P491Q	<0.01%
				I580H	0.0001																											P491S	0.0001
				I580N	<0.01%																											P491V	<0.01%
				V581M	0.0001																											L492T	<0.01%
				V581I	<0.01%																											Q493H	<0.01%
				S582L	0.0009																											Q493R	0.0852
				S582A	0.0001																											Q493N	<0.01%
				S582R	<0.01%																											Q493E	<0.01%
				T583I	0.0002																											Q493L	<0.01%
				T583*	0.0001																											Q493F	<0.01%
				T583V	<0.01%																											S494W	<0.01%
				I584V	0.0001																											S494P	0.006
				I584L	<0.01%																											S494L	0.0009
				Q585W	0.0001																											S494F	<0.01%
				Q585H	<0.01%																											S494*	<0.01%
				Q585_	<0.01%																											Y495F	<0.01%
				R586C	0.0005																											Y495W	<0.01%
				R586H	0.0011																											G496N	<0.01%
				R586K	0.0001																											G496S	0.0851
				R586L	<0.01%																											G496M	<0.01%
				R586_	<0.01%																											G496_	<0.01%
				Y588L	0.0001																											G496V	<0.01%
				K589N	0.0001																											F497R	<0.01%
				K589L	0.0001																											F497L	<0.01%
				K589R	<0.01%																											F497H	<0.01%
				G590R	<0.01%																											F497I	<0.01%
				I591V	0.0001																											F497_	<0.01%
				K592D	0.0001																											Q498H	<0.01%
				K592W	<0.01%																											Q498R	0.0846
				K592E	<0.01%																											Q498K	<0.01%
				I593M	<0.01%																											Q498_	<0.01%
				I593L	0.0001																											Q498M	<0.01%
				I593V	<0.01%																											P499R	0.0001
				Q594S	0.0001																											P499H	<0.01%
				Q594R	<0.01%																											P499Q	<0.01%
				Q594I	<0.01%																											P499L	<0.01%
				E595K	0.0001																											P499_	<0.01%
				E595D	0.0002																											P499V	<0.01%
				E595G	<0.01%																											T500C	<0.01%
				E595Q	<0.01%																											T500L	<0.01%
				E595M	<0.01%																											T500N	<0.01%
				G596C	0.0001																											T500_	<0.01%
				G596_	<0.01%																											T500P	<0.01%
				V597Q	0.0001																											T500S	<0.01%
				V598L	0.0001																											N501S	0.0016
				V598I	<0.01%																											N501Y	0.3689
				D599N	<0.01%																											N501T	0.0006
				D599Q	0.0001																											N501I	<0.01%
				D599E	<0.01%																											N501_	0.0001
				Y600H	<0.01%																											N501H	0.0001
				Y600F	0.0001																											N501K	<0.01%
				Y600C	0.0001																											G502_	0.0001
				G601L	0.0001																											G502S	<0.01%
				G601_	<0.01%																											G502E	<0.01%
				A602V	0.0001																											G502C	<0.01%
				A602F	0.0001																											G502M	<0.01%
				A602T	<0.01%																											G502N	<0.01%
				A602_	<0.01%																											G502L	<0.01%
				R603L	0.0001																											V503_	0.0001
				R603_	<0.01%																											V503F	0.0001
				F604H	0.0001																											V503I	<0.01%
				F604_	<0.01%																											V503N	<0.01%
				Y605L	0.0001																											V503L	<0.01%
				Y605_	<0.01%																											V503Y	<0.01%
				Y605C	<0.01%																											V503H	<0.01%
				F606M	0.0001																											V503A	<0.01%
				F606_	<0.01%																											V503E	<0.01%
				Y607L	0.0001																											V503C	<0.01%
				Y607_	<0.01%																											G504_	0.0001
				T608L	0.0001																											G504D	<0.01%
				T608_	<0.01%																											G504S	<0.01%
				T608N	<0.01%																											G504C	<0.01%
				S609T	<0.01%																											G504F	<0.01%
				S609N	0.0001																											G504V	<0.01%
				S609Q	0.0001																											G504N	<0.01%
				S609G	<0.01%																											Y505_	<0.01%
				K610E	0.0003																											Y505H	0.0845
				K610R	0.0001																											Y505F	<0.01%
				K610F	<0.01%																											Q506_	<0.01%
				T611I	0.0016																											Q506V	<0.01%
				T612M	0.0001																											P507_	<0.01%
				T612P	<0.01%																											P507S	<0.01%
				V613L	<0.01%																											P507D	<0.01%
				A614V	0.0001																											P507L	<0.01%
				A614I	0.0001																											Y508H	<0.01%
				A614T	<0.01%																											Y508C	<0.01%
				A614K	<0.01%																											R509*	<0.01%
				S615A	<0.01%																											R509K	<0.01%
				S615L	0.0001																											V510S	<0.01%
				S615Q	<0.01%																											V510I	<0.01%
				I617V	0.0001																											V511K	<0.01%
				I617L	0.0001																											V511L	<0.01%
				I617*	<0.01%																											V512L	<0.01%
				N618S	<0.01%																											L513S	<0.01%
				N618D	0.0001																											L513F	<0.01%
				N618R	<0.01%																											L513I	<0.01%
				T619I	0.0002																											S514A	<0.01%
				T619H	<0.01%																											S514F	0.0001
				N621L	0.0001																											S514W	<0.01%
				N621S	<0.01%																											F515L	<0.01%
				D622K	0.0001																											E516P	<0.01%
				D622N	0.0001																											E516K	<0.01%
				D622_	<0.01%																											E516Q	<0.01%
				L623P	0.0001																											L517T	<0.01%
				L623_	<0.01%																											L517F	<0.01%
				N624S	0.0001																											L517I	<0.01%
				N624H	0.0001																											L517V	<0.01%
				N624K	0.0001																											L518I	<0.01%
				N624T	<0.01%																											L518P	<0.01%
				E625H	0.0001																											L518N	<0.01%
				T626A	<0.01%																											H519L	<0.01%
				T626L	0.0001																											H519V	<0.01%
				T626I	0.0001																											H519Y	<0.01%
				L627T	<0.01%																											A520C	<0.01%
				V628I	<0.01%																											A520S	0.0006
				T629P	0.0001																											A520V	0.0001
				T629*	<0.01%																											P521T	<0.01%
				M630T	<0.01%																											P521L	<0.01%
				M630V	0.0001																											P521*	<0.01%
				M630I	0.0001																											P521S	<0.01%
				M630K	0.0001																											P521_	<0.01%
				M630L	<0.01%																											P521I	<0.01%
				P631K	0.0001																											A522H	<0.01%
				L632I	0.0001																											A522S	0.001
[truncated: 2,924 more rows]
[truncated: 2 more columns]
