# Supplementary material for: Evolution of SARS-CoV-2 in Spain during the First Two Years of the Pandemic: Circulating Variants, Amino Acid Conservation, and Genetic Variability in Structural, Non-Structural, and Accessory Proteins
Source: Int J Mol Sci. 2022 Jun 7;23(12):6394. doi: 10.3390/ijms23126394 (PMC9223475; doi:10.3390/ijms23126394)
Supplement: Supplementary file 1 [file ijms-23-06394-s001.zip › Sup/Table S5.xlsx]

## Sheet: Sheet1
Table S5. Frequency of all amino acid changes or deletions present in ≥10% of the spanish SARS-CoV-2 sequences belonging to each Autonomous Community (AC)
AC	Changes ≥10%, location and frequency
Andalusia	nsp4: F308Y (21.31%); ORF10: V30L (15.13%); ORF3a: G196V (18.83%); ORF8: L84S (22.99%); N: A220V (15.93%), S197L (24.78%)
Aragon	nsp3: T820I (10.08%); nsp6: Q160R (10.02%); ORF10: V30L (28.10%); S: Q677H (11.04%); N: A220V (31.80%), P13S (10.80%), S197T (10.44%)
Asturias	S: H655Y (10.77%); N: A220V (12.03%)
Balearic Islands	nsp14: I42V (10.80%); nsp3: A1892T (10.71%), K38R (10.69%), L1266I (10.71%), S1265del (10.71%); nsp5: P132H (11.09%); nsp6: I189V (10.62%), L105del (10.60%); S: D796Y (11.07%), E484A (12.24%), G339D (11.07%), G496S (11.68%), H655Y (12.05%), L212I (11.93%), L981F (10.70%), N211del (11.87%), N679K (11.25%), N856K (10.70%), N969K (11.10%), Q493R (12.10%), Q498R (12.16%), Q954H (11.07%), S371L (10.65…
Basque Country	N: S197L (13.17%); nsp4: F308Y (11.69%); ORF8: L84S (13.01%)
Canary Islands	nsp13: A52V (17.06%), D260Y (17.06%); nsp1: V86F (10.06%); M: W75L (16.67%); nsp3: K837N (16.86%); nsp5: A266T (17.31%); ORF3a: Q57H (10.34%), S171L (18.24%); ORF8: L84S (24.42%); S: H655Y (18.95%), N501T (18.95%); N: A220V (11.21%)
Cantabria	E: T9I (23.86%); nsp13: K460R (33.13%); nsp2: K219R (23.94%); ORF10: V30L (11.50%); N: A220V (19.28%)
Castile La Mancha	none
Castile and Leon	nsp2: V485I (11.45%)
Catalonia	E: T9I (11.21%); M: A63T (10.45%), D3G (11.07%), Q19E (10.98%); nsp14: I42V (11.30%); nsp3: A1892T (11.35%), K38R (11.36%), L1266I (11.00%), S1265del (11.01%); nsp5: P132H (10.94%); nsp6: I189V (11.22%), L105del (11.16%); S: D796Y (11.21%), E484A (11.62%), G339D (11.06%), G496S (11.56%), H655Y (12.64%), L212I (11.14%), L981F (11.25%), N211del (11.12%), N679K (11.38%), N764K (10.46%), N856K (11.25…
Extremadura	nsp6: L37F (13.11%); ORF8: L84S (13.11%)
Galicia	E: T9I (13.97%); M: A63T (13.19%), D3G (12.59%), Q19E (13.60%); nsp14: I42V (13.62%); nsp3: A1711V (15.47%), A1892T (14.13%), K38R (14.02%), L1266I (14.04%), S1265del (14.04%); nsp5: P132H (13.93%); nsp6: I189V (14.14%), L105del (14.07%); S: D796Y (14.05%), E484A (13.96%), G339D (13.54%), G496S (13.84%), H655Y (16.33%), L212I (13.52%), L981F (14.09%), N211del (13.50%), N679K (14.23%), N856K (14.0…
La Rioja	N: A220V (11.70%), S197L (10.53%); nsp3: A1892T (15.94%), K38R (16.10%), L1266I (14.55%), P985S (14.59%), S1265del (14.55%), V1069I (13.61%); nsp4: M33T (13.80%); nsp5: P132H (14.48%); nsp6: I189V (14.98%), L105del (14.73%); S: D796Y (15.07%), E484A (18.33%), G339D (15.07%), G496S (18.16%), H655Y (15.63%), L212I (16.45%), L981F (15.20%), N211del (16.34%), N679K (15.02%), N856K (15.03%), N969K (15…
Madrid	E: T9I (11.44%); M: A63T (11.12%), D3G (11.34%), Q19E (11.04%); N: A220V (26.18%); nsp14: I42V (11.56%); nsp3: A1892T (11.92%), K38R (11.80%), L1266I (11.85%), S1265del (11.84%); nsp5: P132H (11.74%); nsp6: I189V (11.58%), L105del (11.37%); ORF10: V30L (16.52%); S: D796Y (11.27%), E484A (12.04%), G339D (11.87%), G496S (11.92%), H655Y (14.41%), L981F (11.91%), N679K (11.93%), N856K (11.90%), N969K…
Murcia	N: A220V (14.32%); ORF10: V30L (10.09%); S: E484K (10.72%)
Navarre	none
Valencian Community	nsp14: P46L (14.82%); nsp2: P129L (15.27%), Q496P (15.06%); nsp3: P822L (17.87%); nsp4: A446V (17.81%); nsp6: V149A (17.57%); ORF7a: L116F (15.32%); S: A27S (14.32%)
Ceuta and Melilla	nsp13: K460R (13.77%); nsp3: Q1821R (17.77%), T779I (10.13%); nsp6: T181I (10.29%); ORF7a: K119N (18.20%); S: G142del (16.20%), Y144V (14.53%)
