# Supplementary material for: Evolution of SARS-CoV-2 in Spain during the First Two Years of the Pandemic: Circulating Variants, Amino Acid Conservation, and Genetic Variability in Structural, Non-Structural, and Accessory Proteins
Source: Int J Mol Sci. 2022 Jun 7;23(12):6394. doi: 10.3390/ijms23126394 (PMC9223475; doi:10.3390/ijms23126394)
Supplement: Supplementary file 1 [file ijms-23-06394-s001.zip › Sup/Table S6.xlsx]

## Sheet: Spain
Table S6. Spanish lineages in each studied period according to Pangolin COVID-19 Lineage Assigner
	Lineage	Number of sequences	Frequency of lineage
Period 1.1 (906 sequences)	A	1	0.110375
	A.2	481	53.0905
	A.5	66	7.28477
	B	88	9.71302
	B.1	224	24.7241
	B.1.1	22	2.42826
	B.1.1.44	1	0.110375
	B.1.157	3	0.331126
	B.1.356	16	1.766
	B.1.609	1	0.110375
	B.29	3	0.331126
Period 1.2 (3352 sequences)	A	13	0.387828
	A.2	511	15.2446
	A.2.3	2	0.0596659
	A.5	216	6.44391
	B	79	2.3568
	B.1	1655	49.3735
	B.1.1	464	13.8425
	B.1.1.1	2	0.0596659
	B.1.1.254	1	0.0298329
	B.1.1.400	16	0.477327
	B.1.1.406	1	0.0298329
	B.1.1.71	1	0.0298329
	B.1.157	62	1.84964
	B.1.177	1	0.0298329
	B.1.182	125	3.72912
	B.1.187	1	0.0298329
	B.1.199	2	0.0596659
	B.1.2	1	0.0298329
	B.1.223	45	1.34248
	B.1.225	1	0.0298329
	B.1.264	1	0.0298329
	B.1.321	1	0.0298329
	B.1.350	4	0.119332
	B.1.356	80	2.38663
	B.1.391	6	0.178998
	B.1.395	1	0.0298329
	B.1.416	1	0.0298329
	B.1.417	1	0.0298329
	B.1.432	1	0.0298329
	B.1.542	30	0.894988
	B.1.566	4	0.119332
	B.1.600	2	0.0596659
	B.1.93	4	0.119332
	B.10	1	0.0298329
	B.11	7	0.208831
	B.28	1	0.0298329
	B.29	4	0.119332
	B.31	2	0.0596659
	B.40	2	0.0596659
Period 1.3 (275 sequences)	A.2	16	5.81818
	A.5	15	5.45455
	B	6	2.18182
	B.1	145	52.7273
	B.1.1	47	17.0909
	B.1.1.1	9	3.27273
	B.1.1.198	1	0.363636
	B.1.1.400	1	0.363636
	B.1.1.406	1	0.363636
	B.1.128	1	0.363636
	B.1.139	1	0.363636
	B.1.157	2	0.727273
	B.1.177	10	3.63636
	B.1.182	10	3.63636
	B.1.223	4	1.45455
	B.1.542	1	0.363636
	B.1.600	5	1.81818
Period 2.1 (1390 sequences)	A.2	1	0.0719424
	A.5	2	0.143885
	AA.1	6	0.431655
	B	5	0.359712
	B.1	30	2.15827
	B.1.1	27	1.94245
	B.1.1.1	27	1.94245
	B.1.1.222	9	0.647482
	B.1.1.232	3	0.215827
	B.1.1.269	49	3.52518
	B.1.1.277	2	0.143885
	B.1.1.33	3	0.215827
	B.1.1.39	10	0.719424
	B.1.1.406	25	1.79856
	B.1.160	2	0.143885
	B.1.160.30	2	0.143885
	B.1.177	1046	75.2518
	B.1.177.14	1	0.0719424
	B.1.177.21	2	0.143885
	B.1.177.24	1	0.0719424
	B.1.177.29	1	0.0719424
	B.1.177.32	1	0.0719424
	B.1.177.38	1	0.0719424
	B.1.177.39	1	0.0719424
	B.1.177.49	1	0.0719424
	B.1.177.53	1	0.0719424
	B.1.177.56	1	0.0719424
	B.1.177.60	1	0.0719424
	B.1.177.76	2	0.143885
	B.1.177.77	1	0.0719424
	B.1.177.81	5	0.359712
	B.1.2	1	0.0719424
	B.1.221	23	1.65468
	B.1.258	2	0.143885
	B.1.36	2	0.143885
	B.1.389	2	0.143885
	B.1.416	5	0.359712
	B.1.416.1	28	2.01439
	B.1.499	1	0.0719424
	B.1.597	1	0.0719424
	B.1.600	47	3.38129
	C.21	7	0.503597
	C.35	1	0.0719424
	N.2	1	0.0719424
Period 2.2 (1021 sequences)	A.2	1	0.0979432
	AA.1	2	0.195886
	B.1	24	2.35064
	B.1.1	9	0.881489
	B.1.1.232	2	0.195886
	B.1.1.269	4	0.391773
	B.1.1.297	1	0.0979432
	B.1.1.33	1	0.0979432
	B.1.1.39	2	0.195886
	B.1.1.7	8	0.783546
	B.1.160	16	1.56709
	B.1.160.28	1	0.0979432
	B.1.177	839	82.1743
	B.1.177.15	1	0.0979432
	B.1.177.32	6	0.587659
	B.1.177.33	1	0.0979432
	B.1.177.49	1	0.0979432
	B.1.177.51	1	0.0979432
	B.1.177.53	2	0.195886
	B.1.177.56	1	0.0979432
	B.1.177.61	2	0.195886
	B.1.177.69	3	0.29383
	B.1.177.76	7	0.685602
	B.1.177.81	28	2.74241
	B.1.177.82	1	0.0979432
	B.1.221	7	0.685602
	B.1.258	39	3.81978
	B.1.367	1	0.0979432
	B.1.375	1	0.0979432
	B.1.416	2	0.195886
	B.1.416.1	1	0.0979432
	B.1.575.1	1	0.0979432
	B.1.600	1	0.0979432
	C.36	2	0.195886
	W.1	2	0.195886
Period 3 (6750 sequences)	A.2	2	0.0296252
	A.21	4	0.0592505
	A.28	29	0.429566
	AA.1	19	0.28144
	B	8	0.118501
	B.1	116	1.71826
	B.1.1	89	1.31832
	B.1.1.121	5	0.0740631
	B.1.1.161	2	0.0296252
	B.1.1.192	1	0.0148126
	B.1.1.269	10	0.148126
	B.1.1.274	4	0.0592505
	B.1.1.277	3	0.0444379
	B.1.1.28	3	0.0444379
	B.1.1.316	1	0.0148126
	B.1.1.317	1	0.0148126
	B.1.1.33	1	0.0148126
	B.1.1.348	9	0.133314
	B.1.1.389	1	0.0148126
	B.1.1.39	1	0.0148126
	B.1.1.397	1	0.0148126
	B.1.1.409	4	0.0592505
	B.1.1.420	21	0.311065
	B.1.1.44	1	0.0148126
	B.1.1.487	5	0.0740631
	B.1.1.515	1	0.0148126
	B.1.1.519	12	0.177751
	B.1.1.523	3	0.0444379
	B.1.1.7	3013	44.6452
	B.1.1.70	6	0.0888757
	B.1.1.89	1	0.0148126
	B.1.111	8	0.118501
	B.1.131	4	0.0592505
	B.1.153	1	0.0148126
	B.1.160	105	1.55533
	B.1.160.14	2	0.0296252
	B.1.160.16	1	0.0148126
	B.1.160.28	6	0.0888757
	B.1.160.30	3	0.0444379
	B.1.170	1	0.0148126
	B.1.177	2531	37.4907
	B.1.177.10	44	0.651755
	B.1.177.21	6	0.0888757
	B.1.177.25	1	0.0148126
	B.1.177.29	6	0.0888757
	B.1.177.31	2	0.0296252
	B.1.177.32	87	1.2887
	B.1.177.4	5	0.0740631
	B.1.177.43	19	0.28144
	B.1.177.44	1	0.0148126
	B.1.177.47	3	0.0444379
	B.1.177.49	15	0.222189
	B.1.177.50	1	0.0148126
	B.1.177.51	7	0.103688
	B.1.177.52	9	0.133314
	B.1.177.53	15	0.222189
	B.1.177.57	1	0.0148126
	B.1.177.60	2	0.0296252
	B.1.177.61	18	0.266627
	B.1.177.63	1	0.0148126
	B.1.177.69	1	0.0148126
	B.1.177.72	5	0.0740631
	B.1.177.73	4	0.0592505
	B.1.177.74	12	0.177751
	B.1.177.75	3	0.0444379
	B.1.177.76	9	0.133314
	B.1.177.77	4	0.0592505
	B.1.177.8	1	0.0148126
	B.1.177.81	13	0.192564
	B.1.177.84	3	0.0444379
	B.1.177.86	1	0.0148126
	B.1.177.87	2	0.0296252
	B.1.2	8	0.118501
	B.1.214.3	2	0.0296252
	B.1.221	103	1.5257
	B.1.23	1	0.0148126
	B.1.243	2	0.0296252
	B.1.258	51	0.755444
	B.1.258.14	2	0.0296252
	B.1.258.16	14	0.207377
	B.1.280	1	0.0148126
	B.1.311	1	0.0148126
	B.1.351	20	0.296252
	B.1.36	1	0.0148126
	B.1.36.1	2	0.0296252
	B.1.36.16	15	0.222189
	B.1.36.24	1	0.0148126
	B.1.36.31	1	0.0148126
	B.1.36.34	1	0.0148126
	B.1.375	2	0.0296252
	B.1.408	3	0.0444379
	B.1.416	6	0.0888757
	B.1.416.1	24	0.355503
	B.1.427	2	0.0296252
	B.1.480	1	0.0148126
	B.1.510	1	0.0148126
	B.1.525	8	0.118501
	B.1.575	21	0.311065
	B.1.575.1	77	1.14057
	B.1.596	2	0.0296252
	B.1.597	6	0.0888757
	B.1.599	2	0.0296252
	B.1.636	1	0.0148126
	B.10	1	0.0148126
	C.16	2	0.0296252
	C.18	1	0.0148126
	C.36	1	0.0148126
	N.5	3	0.0444379
	P.1	6	0.0888757
	P.2	13	0.192564
	R.1	1	0.0148126

## Sheet: AC
Table S6. Spanish Autonomous Communities lineages in each studied period according to Pangolin COVID-19 Lineage Assigner
	Lineage	1. Andalusia	2. Aragon	3. Asturias	4. Balearic Islands	5. Basque Country	6. Canary Islands	7. Cantabria	8. Castile La Mancha	9. Castile and Leon	10. Catalonia	11. Extremadura	12. Galicia	13. La Rioja	14. Madrid	15. Murcia	16. Navarre	17. Valencian Community	18. Ceuta and Melilla
Period 1.1 (906 sequences)	A	0	0	0	0	0	0	0	0	0	0	0	0	0	1	0	0	0	0
	A.2	60	0	6	1	220	1	0	0	3	2	1	8	94	11	0	20	54	0
	A.5	4	0	2	0	9	0	0	0	0	0	2	2	3	33	0	4	7	0
	B	15	33	1	0	1	2	0	7	0	2	7	1	1	13	0	1	3	1
	B.1	19	0	23	9	15	3	0	1	2	13	19	13	5	48	0	6	42	6
	B.1.1	1	0	1	0	4	2	0	0	0	1	1	0	0	1	0	0	10	1
	B.1.1.44	0	0	0	1	0	0	0	0	0	0	0	0	0	0	0	0	0	0
	B.1.157	1	0	0	0	0	0	0	0	0	0	0	0	0	1	0	0	1	0
	B.1.356	0	0	0	0	0	0	0	0	0	0	0	0	16	0	0	0	0	0
	B.1.609	0	0	0	0	0	0	0	0	0	0	0	0	0	0	0	0	1	0
	B.29	2	0	0	0	0	0	0	0	0	0	0	0	0	0	0	1	0	0
Period 1.2 (3352 sequences)	B.1	237	67	32	42	196	42	34	48	13	200	0	76	25	316	1	42	283	1
	A.2	156	11	1	11	138	10	13	0	28	4	0	4	37	44	0	13	41	0
	B.1.1	19	35	1	6	150	9	3	0	0	20	0	2	3	16	0	20	179	1
	B.29	2	1	0	0	0	0	0	0	0	0	0	0	0	1	0	0	0	0
	A.5	12	24	0	6	22	1	1	0	4	1	0	4	6	60	0	3	72	0
	B.1.157	6	7	0	0	3	1	1	1	0	4	0	6	0	8	0	0	25	0
	B.1.350	4	0	0	0	0	0	0	0	0	0	0	0	0	0	0	0	0	0
	B.1.391	6	0	0	0	0	0	0	0	0	0	0	0	0	0	0	0	0	0
	B	6	21	0	1	7	3	1	2	0	0	0	1	0	12	0	2	20	3
	B.1.321	1	0	0	0	0	0	0	0	0	0	0	0	0	0	0	0	0	0
	B.1.223	4	3	2	1	10	2	3	1	0	0	0	5	1	1	0	0	12	0
	B.1.1.400	16	0	0	0	0	0	0	0	0	0	0	0	0	0	0	0	0	0
	A	1	0	0	0	6	0	3	0	0	0	0	1	0	2	0	0	0	0
	B.1.225	1	0	0	0	0	0	0	0	0	0	0	0	0	0	0	0	0	0
	B.1.416	1	0	0	0	0	0	0	0	0	0	0	0	0	0	0	0	0	0
	A.2.3	1	0	0	0	0	0	1	0	0	0	0	0	0	0	0	0	0	0
	B.1.1.254	1	0	0	0	0	0	0	0	0	0	0	0	0	0	0	0	0	0
	B.1.542	0	29	0	0	1	0	0	0	0	0	0	0	0	0	0	0	0	0
	B.1.356	0	1	0	0	7	0	0	0	0	1	0	0	71	0	0	0	0	0
	B.1.1.406	0	0	1	0	0	0	0	0	0	0	0	0	0	0	0	0	0	0
	B.31	0	0	2	0	0	0	0	0	0	0	0	0	0	0	0	0	0	0
	B.1.182	0	0	0	0	0	0	0	0	125	0	0	0	0	0	0	0	0	0
	B.1.417	0	0	0	0	0	0	0	1	0	0	0	0	0	0	0	0	0	0
	B.1.1.71	0	0	0	0	0	1	0	0	0	0	0	0	0	0	0	0	0	0
	B.1.93	0	0	0	2	0	1	0	0	0	0	0	0	0	1	0	0	0	0
	B.1.600	0	0	0	1	0	1	0	0	0	0	0	0	0	0	0	0	0	0
	B.10	0	0	0	0	0	1	0	0	0	0	0	0	0	0	0	0	0	0
	B.1.566	0	0	0	0	0	0	0	0	0	4	0	0	0	0	0	0	0	0
	B.1.187	0	0	0	0	0	0	0	0	0	1	0	0	0	0	0	0	0	0
	B.1.2	0	0	0	0	0	0	0	0	0	1	0	0	0	0	0	0	0	0
	B.1.199	0	0	0	0	0	0	0	0	0	0	0	0	0	2	0	0	0	0
	B.1.177	0	0	0	0	0	0	0	0	0	0	0	0	0	1	0	0	0	0
	B.28	0	0	0	0	0	0	0	0	0	0	0	0	0	0	0	1	0	0
	B.1.1.1	0	0	0	0	0	0	0	0	0	0	0	0	0	0	0	2	0	0
	B.1.432	0	0	0	0	0	0	0	0	0	0	0	0	0	0	0	1	0	0
	B.40	0	0	0	0	2	0	0	0	0	0	0	0	0	0	0	0	0	0
	B.1.264	0	0	0	0	1	0	0	0	0	0	0	0	0	0	0	0	0	0
	B.11	0	0	0	0	0	0	0	0	0	0	0	0	0	0	0	0	7	0
	B.1.395	0	0	0	0	0	0	0	0	0	0	0	0	0	0	0	0	1	0
Period 1.3 (275 sequences)	A.2	3	3	0	0	1	0	0	0	0	0	1	0	0	8	0	0	0	0
	A.5	0	0	0	0	0	0	0	0	0	0	1	0	0	14	0	0	0	0
	B	1	0	0	0	0	0	0	0	0	0	0	0	0	4	0	0	1	0
	B.1	3	7	7	6	15	0	0	17	1	31	2	7	0	45	0	0	4	0
	B.1.1	2	8	0	0	0	2	0	0	0	25	4	0	0	6	0	0	0	0
	B.1.1.1	0	0	0	0	6	0	0	0	0	3	0	0	0	0	0	0	0	0
	B.1.1.198	0	0	0	0	0	0	0	0	0	0	0	1	0	0	0	0	0	0
	B.1.1.400	1	0	0	0	0	0	0	0	0	0	0	0	0	0	0	0	0	0
	B.1.1.406	0	0	0	0	0	0	0	0	0	1	0	0	0	0	0	0	0	0
	B.1.128	0	0	0	0	0	0	0	0	0	0	0	1	0	0	0	0	0	0
	B.1.139	0	1	0	0	0	0	0	0	0	0	0	0	0	0	0	0	0	0
	B.1.157	0	0	0	0	0	0	0	0	0	0	0	0	0	2	0	0	0	0
	B.1.177	0	7	0	3	0	0	0	0	0	0	0	0	0	0	0	0	0	0
	B.1.182	0	0	0	0	0	0	0	0	10	0	0	0	0	0	0	0	0	0
	B.1.223	0	0	1	0	0	0	0	0	0	0	0	3	0	0	0	0	0	0
	B.1.542	0	1	0	0	0	0	0	0	0	0	0	0	0	0	0	0	0	0
	B.1.600	2	0	0	1	1	0	0	0	0	0	0	0	1	0	0	0	0	0
Period 2.1 (1390 sequences)	A.2	1	0	0	0	0	0	0	0	0	0	0	0	0	0	0	0	0	0
	A.5	0	0	0	0	0	0	0	0	0	0	0	0	0	2	0	0	0	0
	AA.1	0	0	0	0	0	0	0	0	0	6	0	0	0	0	0	0	0	0
	B	0	0	0	0	1	0	0	0	0	0	0	0	0	4	0	0	0	0
	B.1	1	1	0	0	5	0	3	0	0	8	0	0	1	10	0	0	0	1
	B.1.1	1	1	0	6	3	0	1	0	0	8	0	1	0	6	0	0	0	0
	B.1.1.1	0	0	0	0	12	0	0	0	0	11	0	1	0	0	0	0	0	3
	B.1.1.222	0	0	0	0	0	0	0	0	0	0	0	0	0	9	0	0	0	0
	B.1.1.232	0	0	0	1	0	0	0	0	0	2	0	0	0	0	0	0	0	0
	B.1.1.269	0	0	0	0	0	0	0	0	0	2	0	0	0	1	0	0	0	46
	B.1.1.277	0	0	0	0	2	0	0	0	0	0	0	0	0	0	0	0	0	0
	B.1.1.33	0	0	0	0	0	0	0	0	0	0	0	2	0	1	0	0	0	0
	B.1.1.39	0	0	0	0	0	0	0	0	0	10	0	0	0	0	0	0	0	0
	B.1.1.406	0	0	0	0	0	0	0	0	0	22	0	0	0	2	0	1	0	0
	B.1.160	0	0	0	0	2	0	0	0	0	0	0	0	0	0	0	0	0	0
	B.1.160.30	0	0	0	1	0	0	0	0	0	1	0	0	0	0	0	0	0	0
	B.1.177	0	96	0	31	103	0	12	1	0	223	0	0	29	506	0	20	24	1
	B.1.177.14	0	0	0	0	0	0	0	0	0	1	0	0	0	0	0	0	0	0
	B.1.177.21	0	0	0	0	0	0	0	0	0	0	0	0	0	2	0	0	0	0
	B.1.177.24	0	0	0	1	0	0	0	0	0	0	0	0	0	0	0	0	0	0
	B.1.177.29	0	0	0	0	0	0	0	0	0	1	0	0	0	0	0	0	0	0
	B.1.177.32	0	0	0	0	1	0	0	0	0	0	0	0	0	0	0	0	0	0
	B.1.177.38	0	0	0	0	0	0	0	0	0	1	0	0	0	0	0	0	0	0
	B.1.177.39	0	0	0	0	0	0	0	0	0	0	0	0	0	1	0	0	0	0
	B.1.177.49	0	0	0	0	0	0	0	0	0	0	0	0	0	1	0	0	0	0
	B.1.177.53	0	0	0	0	0	1	0	0	0	0	0	0	0	0	0	0	0	0
	B.1.177.56	0	0	0	0	0	0	0	0	0	0	0	0	0	1	0	0	0	0
	B.1.177.60	0	0	0	0	1	0	0	0	0	0	0	0	0	0	0	0	0	0
	B.1.177.76	0	2	0	0	0	0	0	0	0	0	0	0	0	0	0	0	0	0
	B.1.177.77	0	0	0	0	0	0	0	0	0	0	0	0	0	1	0	0	0	0
	B.1.177.81	0	0	0	0	0	0	0	0	0	0	0	0	0	5	0	0	0	0
	B.1.2	0	0	0	1	0	0	0	0	0	0	0	0	0	0	0	0	0	0
	B.1.221	0	2	0	0	1	0	0	0	0	0	0	0	0	3	0	0	4	13
	B.1.258	0	0	0	0	0	0	0	0	0	0	0	0	0	1	0	0	1	0
	B.1.36	0	0	0	0	0	0	0	0	0	2	0	0	0	0	0	0	0	0
	B.1.389	0	0	0	0	0	0	0	0	0	0	0	0	0	2	0	0	0	0
	B.1.416	0	0	0	0	1	0	0	0	0	3	0	0	0	1	0	0	0	0
	B.1.416.1	0	15	0	0	4	0	0	0	0	1	0	0	0	5	0	3	0	0
	B.1.499	0	0	0	0	0	0	0	0	0	0	0	0	0	1	0	0	0	0
	B.1.597	0	0	0	0	1	0	0	0	0	0	0	0	0	0	0	0	0	0
	B.1.600	21	0	0	0	2	0	0	0	0	24	0	0	0	0	0	0	0	0
	C.21	0	0	0	0	0	0	0	0	0	0	0	0	0	0	0	0	0	7
	C.35	0	0	0	0	0	0	0	0	0	0	0	0	0	1	0	0	0	0
	N.2	0	0	0	0	0	0	0	0	0	1	0	0	0	0	0	0	0	0
Period 2.2 (1021 sequences)	A.2	0	0	0	0	0	0	0	0	0	0	0	0	0	1	0	0	0	0
	AA.1	0	0	0	0	0	0	0	0	0	2	0	0	0	0	0	0	0	0
	B.1	0	0	0	0	12	1	0	0	0	2	0	1	1	3	0	0	0	4
	B.1.1	0	0	0	0	0	0	0	0	0	0	0	0	1	8	0	0	0	0
	B.1.1.232	0	0	0	0	0	0	0	0	0	2	0	0	0	0	0	0	0	0
	B.1.1.269	0	0	0	0	0	0	0	0	0	4	0	0	0	0	0	0	0	0
	B.1.1.297	0	0	0	0	0	0	0	0	0	1	0	0	0	0	0	0	0	0
	B.1.1.33	0	0	0	0	0	0	0	0	0	1	0	0	0	0	0	0	0	0
	B.1.1.39	0	0	0	0	0	0	0	0	0	2	0	0	0	0	0	0	0	0
	B.1.1.7	0	0	0	0	0	0	0	0	0	0	0	0	0	0	0	0	8	0
	B.1.160	3	0	0	4	5	1	0	0	0	1	0	0	0	2	0	0	0	0
	B.1.160.28	0	0	0	0	0	0	0	0	0	0	0	0	0	1	0	0	0	0
	B.1.177	29	72	0	19	66	1	12	0	4	132	0	25	39	362	0	8	59	11
	B.1.177.15	0	0	0	0	0	0	0	0	0	1	0	0	0	0	0	0	0	0
	B.1.177.32	0	0	0	0	3	0	0	0	1	0	0	1	0	1	0	0	0	0
	B.1.177.33	0	0	0	0	0	0	0	0	0	0	0	0	1	0	0	0	0	0
	B.1.177.49	0	0	0	0	0	0	1	0	0	0	0	0	0	0	0	0	0	0
	B.1.177.51	0	0	0	1	0	0	0	0	0	0	0	0	0	0	0	0	0	0
	B.1.177.53	0	0	0	0	0	0	0	0	0	2	0	0	0	0	0	0	0	0
	B.1.177.56	0	0	0	0	0	0	0	0	0	0	0	0	0	1	0	0	0	0
	B.1.177.61	0	0	0	2	0	0	0	0	0	0	0	0	0	0	0	0	0	0
	B.1.177.69	0	0	0	1	0	0	0	0	0	0	0	0	0	2	0	0	0	0
	B.1.177.76	0	0	0	0	0	0	0	0	0	0	0	0	0	7	0	0	0	0
	B.1.177.81	0	0	0	1	0	0	0	0	0	0	0	0	0	27	0	0	0	0
	B.1.177.82	0	1	0	0	0	0	0	0	0	0	0	0	0	0	0	0	0	0
	B.1.221	1	0	0	0	1	0	0	0	0	1	0	0	0	0	0	0	4	0
	B.1.258	0	0	0	0	0	0	0	0	0	0	0	0	0	4	0	0	35	0
	B.1.367	0	0	0	0	0	0	0	0	0	1	0	0	0	0	0	0	0	0
	B.1.375	0	0	0	0	0	0	0	0	0	0	0	0	0	0	0	0	1	0
	B.1.416	0	0	0	0	1	0	0	0	0	0	0	0	0	0	0	0	1	0
	B.1.416.1	0	0	0	0	1	0	0	0	0	0	0	0	0	0	0	0	0	0
	B.1.575.1	0	0	0	0	0	0	0	0	0	0	0	0	0	1	0	0	0	0
	B.1.600	0	0	0	1	0	0	0	0	0	0	0	0	0	0	0	0	0	0
	C.36	0	0	0	0	0	0	0	0	0	0	0	0	0	2	0	0	0	0
	W.1	0	0	0	0	0	0	0	0	0	1	0	0	0	1	0	0	0	0
Period 3 (7,703 sequences)	A.2	0	0	0	0	1	0	0	0	0	0	0	0	0	0	0	0	0	0
	A.21	0	0	0	0	0	0	0	0	0	1	0	0	0	0	0	0	2	0
	A.27	0	0	0	0	0	0	0	0	0	2	0	0	0	0	0	0	0	0
	A.28	0	0	0	0	0	29	0	0	0	0	0	0	0	0	0	0	0	0
	AA.1	0	0	0	0	0	0	0	0	0	19	0	0	0	0	0	0	0	0
	B	0	0	0	0	0	0	0	0	0	7	0	0	0	0	0	0	0	0
	B.1	7	14	5	4	3	8	1	1	9	82	1	0	3	6	7	2	24	1
	B.1.1	0	1	0	2	4	0	0	0	4	60	0	1	0	3	0	1	5	0
	B.1.1.189	0	0	0	0	0	0	0	0	0	0	0	0	0	1	0	0	0	0
	B.1.1.269	0	0	0	1	0	0	0	0	0	7	0	0	0	2	0	0	0	0
	B.1.1.274	0	4	0	0	0	0	0	0	0	0	0	0	0	0	0	0	0	0
	B.1.1.277	0	0	0	3	0	0	0	0	0	0	0	0	0	0	0	0	0	0
	B.1.1.28	0	0	0	0	0	0	0	0	0	0	0	0	0	2	0	0	0	0
	B.1.1.316	0	0	0	0	0	0	0	0	0	1	0	0	0	0	0	0	0	0
	B.1.1.317	0	0	0	0	0	0	0	0	0	0	0	0	0	0	0	1	0	0
	B.1.1.318	0	0	0	0	0	0	0	0	0	0	0	0	0	0	0	0	2	0
	B.1.1.348	0	0	0	0	0	0	0	0	0	7	0	0	0	0	0	0	0	0
	B.1.1.374	0	0	1	0	0	0	0	0	0	0	0	0	0	0	0	0	0	0
	B.1.1.389	0	0	0	0	1	0	0	0	0	0	0	0	0	0	0	0	0	0
	B.1.1.39	0	0	0	0	0	0	0	0	0	1	0	0	0	0	0	0	0	0
	B.1.1.397	0	0	0	0	0	0	0	0	0	0	0	0	0	0	0	1	0	0
	B.1.1.413	0	0	0	0	0	0	0	0	0	0	0	0	0	1	0	0	0	0
	B.1.1.420	0	53	1	0	0	1	0	0	0	6	0	0	2	0	1	0	0	0
	B.1.1.487	0	0	0	0	0	0	0	0	0	6	0	0	0	0	0	0	0	0
	B.1.1.519	0	0	0	0	4	0	0	0	0	6	0	0	0	2	1	0	0	0
	B.1.1.7	126	34	79	185	51	27	182	77	594	1288	14	54	23	428	178	226	166	42
	B.1.1.70	0	0	0	0	0	8	0	0	0	0	0	0	0	1	0	0	0	0
	B.1.111	0	1	1	0	1	0	0	0	1	1	0	0	0	3	0	0	0	0
	B.1.131	0	0	0	0	0	0	0	0	0	0	0	0	0	4	0	0	0	0
	B.1.160	6	2	0	7	0	0	0	2	2	37	0	0	9	6	1	6	21	0
	B.1.160.16	1	0	0	0	0	0	0	0	0	0	0	0	0	0	0	0	0	0
	B.1.160.28	5	0	0	0	0	0	0	0	1	0	0	0	0	0	0	0	0	0
	B.1.160.30	0	0	1	0	0	0	0	0	0	0	0	0	0	2	0	0	0	0
	B.1.170	0	0	0	0	0	0	0	0	0	1	0	0	0	0	0	0	0	0
	B.1.177	113	122	61	105	72	2	14	28	232	903	0	4	67	538	57	131	182	10
	B.1.177.10	0	0	0	0	0	0	0	1	0	7	0	0	0	4	0	0	36	0
	B.1.177.21	0	0	0	0	0	1	0	0	0	1	0	0	0	0	0	0	0	0
	B.1.177.29	0	0	0	0	0	0	0	0	0	6	0	0	0	0	0	0	0	0
	B.1.177.32	1	1	7	0	3	0	2	1	24	38	0	3	0	16	0	0	0	0
	B.1.177.4	0	0	0	0	0	0	0	0	1	1	0	0	0	0	0	0	0	0
	B.1.177.43	0	0	0	0	0	0	0	0	0	17	0	0	0	0	0	0	0	2
	B.1.177.44	0	0	0	0	0	0	0	0	0	1	0	0	0	0	0	0	0	0
	B.1.177.49	0	0	0	0	0	2	13	0	0	0	0	0	0	0	0	0	0	0
	B.1.177.50	0	0	0	0	0	0	0	0	0	1	0	0	0	0	0	0	0	0
	B.1.177.51	0	0	0	7	0	0	0	0	0	1	0	0	0	0	0	0	0	0
	B.1.177.52	0	0	0	0	2	0	0	0	6	0	0	0	0	0	0	0	0	0
	B.1.177.53	2	0	0	0	4	6	0	1	0	4	0	0	0	0	0	0	2	1
	B.1.177.57	0	0	0	0	0	1	0	0	0	0	0	0	0	0	0	0	0	0
	B.1.177.60	0	0	0	0	1	0	0	0	0	0	0	0	0	0	0	0	0	0
	B.1.177.61	0	0	0	13	0	0	0	0	0	0	0	0	0	0	0	0	0	0
	B.1.177.63	0	0	0	0	0	0	0	0	0	0	0	0	0	0	0	0	0	1
	B.1.177.69	0	0	0	1	0	0	0	0	0	0	0	0	0	0	0	0	0	0
	B.1.177.72	0	0	0	0	0	0	0	0	5	0	0	0	0	0	0	0	0	0
	B.1.177.73	0	0	0	0	0	0	0	0	0	0	0	0	0	0	0	1	0	0
	B.1.177.74	2	0	0	1	0	0	0	0	0	5	0	0	0	0	4	0	1	0
	B.1.177.75	0	0	0	0	0	0	0	0	0	0	0	0	0	0	0	0	3	0
	B.1.177.76	0	0	0	0	0	0	0	0	0	2	0	0	0	3	0	0	0	0
	B.1.177.77	0	0	0	0	0	0	0	0	0	1	0	0	0	0	0	0	0	0
	B.1.177.81	0	0	7	5	0	0	0	0	0	0	0	0	0	1	0	0	0	0
	B.1.177.85	0	0	0	0	0	0	0	0	1	0	0	0	0	0	0	0	0	0
	B.1.2	0	0	0	0	2	0	0	0	4	0	0	0	0	2	2	0	0	0
	B.1.214.3	0	0	2	0	0	0	0	0	0	0	0	0	0	0	0	0	0	0
	B.1.221	0	1	0	34	0	0	0	0	0	13	0	0	0	0	0	0	13	0
	B.1.243	0	0	0	2	0	0	0	0	0	0	0	0	0	0	0	0	0	0
	B.1.258	0	0	0	0	0	6	0	0	0	1	0	0	0	6	0	6	4	0
	B.1.258.14	0	0	0	0	0	0	2	0	0	0	0	0	0	0	0	0	0	0
	B.1.258.16	0	0	0	0	0	0	0	0	0	0	0	0	0	0	0	0	2	0
	B.1.311	0	0	0	0	0	0	0	1	0	0	0	0	0	0	0	0	0	0
	B.1.351	0	0	0	0	1	0	0	0	2	14	0	1	0	9	2	1	1	0
	B.1.36	0	0	0	0	0	0	0	0	0	1	0	0	0	0	0	0	0	0
	B.1.36.1	0	0	0	0	0	0	0	0	0	0	0	0	0	0	0	0	2	0
	B.1.36.16	0	0	0	0	0	0	0	0	16	0	0	0	0	0	0	0	0	0
	B.1.36.24	0	0	0	0	0	0	0	0	0	1	0	0	0	0	0	0	0	0
	B.1.36.31	0	0	0	0	0	0	0	0	0	1	0	0	0	0	0	0	0	0
	B.1.36.34	0	0	0	0	0	0	0	0	0	1	0	0	0	0	0	0	0	0
	B.1.375	0	0	0	0	0	0	0	0	1	0	0	0	0	0	0	0	0	0
	B.1.408	0	0	0	0	0	0	0	0	0	0	0	0	0	0	0	1	2	0
	B.1.416.1	0	0	0	1	0	0	0	0	0	14	0	0	0	0	0	0	10	0
	B.1.427	0	0	0	0	0	0	0	0	0	1	0	0	0	1	0	0	0	0
	B.1.480	0	0	0	0	0	0	0	0	0	0	0	0	0	0	1	0	0	0
	B.1.525	0	0	0	0	1	0	0	0	0	6	0	0	0	1	0	0	0	0
	B.1.526	0	0	0	0	0	0	0	1	0	0	0	0	0	0	0	0	0	0
	B.1.533	0	0	0	0	0	0	0	0	0	1	0	0	0	0	0	0	0	0
	B.1.575	1	2	0	0	0	1	0	3	0	10	0	0	0	9	0	0	2	0
	B.1.575.1	0	4	3	0	0	0	0	2	5	8	0	0	0	61	0	1	1	0
	B.1.577	0	0	0	0	0	0	0	0	0	0	0	0	0	3	0	0	0	0
	B.1.597	0	0	0	1	0	0	0	0	0	0	0	0	0	0	0	5	3	0
	B.1.621	0	0	0	0	0	0	0	0	0	0	0	0	0	2	0	0	0	0
	B.1.636	0	0	0	1	0	0	0	0	0	0	0	0	0	0	0	0	0	0
	C.16	0	0	0	0	0	0	0	0	0	0	0	0	0	1	0	2	0	0
	C.18	0	0	0	1	0	0	0	0	0	0	0	0	0	0	0	0	0	0
	C.36	0	0	0	0	0	0	0	0	0	0	0	0	0	0	1	0	0	0
	N.5	0	0	0	0	0	0	0	0	2	0	0	0	0	2	0	0	0	0
	P.1	0	0	0	0	1	0	1	0	0	4	0	0	0	4	0	0	5	0
	P.1.17	0	0	0	0	0	0	0	0	0	0	0	0	0	1	0	0	0	0
	P.2	0	0	0	0	0	9	0	0	0	1	0	0	0	3	0	0	0	0
	Q.4	2	0	0	1	0	0	1	0	1	41	0	0	0	6	1	0	0	9
	R.1	0	0	0	0	0	0	0	0	0	4	0	0	0	0	0	3	0	0
Period 4 (19,274 sequences)	A	0	0	0	0	0	0	0	0	0	1	0	0	0	0	0	0	0	0
	A.2.5	0	0	0	0	0	0	0	0	0	2	0	0	0	0	0	0	0	0
	A.2.5.3	0	0	0	0	0	0	0	0	0	0	0	0	0	0	0	0	3	0
	A.27	0	0	0	0	0	0	0	0	0	9	0	0	0	0	0	0	0	0
	AT.1	0	0	0	0	0	0	0	0	0	1	0	0	0	0	0	0	0	0
	AY.112	0	0	0	0	0	0	0	0	0	1	0	0	0	0	0	0	0	0
	AY.120	0	0	0	1	0	0	0	0	0	0	0	0	0	0	0	0	0	0
	AY.120.2.1	0	0	0	4	0	0	0	0	0	0	0	0	0	0	0	0	0	0
	AY.122	0	0	0	6	0	0	0	1	0	13	0	0	0	0	0	2	0	0
	AY.124	0	0	0	0	0	0	0	3	1	0	0	0	0	2	0	1	0	0
	AY.21	0	0	0	0	0	0	0	0	0	0	0	1	0	0	0	0	0	0
	AY.24	0	0	0	0	0	0	0	0	1	0	0	0	0	0	0	0	0	0
	AY.36	0	0	0	0	8	0	0	0	1	0	0	0	0	0	0	1	0	0
	AY.38	0	0	0	0	0	0	0	0	0	2	0	0	0	0	0	0	0	0
	AY.4	0	0	0	0	0	0	0	0	0	11	0	0	0	0	1	0	2	0
	AY.42	0	0	0	0	0	0	0	0	1	58	0	0	0	0	0	4	0	0
	AY.43	0	0	0	0	0	0	0	0	0	58	0	0	0	0	0	0	0	0
	AY.5	0	0	0	2	0	0	0	11	3	106	0	4	0	17	1	5	16	0
	AY.5.1	0	0	0	0	0	0	0	0	0	0	0	1	0	0	0	0	0	0
	AY.5.5	0	0	1	0	0	0	0	1	9	2	0	0	0	7	0	1	0	0
	AY.50	0	0	0	3	0	0	0	0	0	0	0	0	0	0	0	0	0	0
	AY.53	0	0	0	0	0	0	0	3	4	115	0	0	0	11	2	0	159	0
	AY.55	0	0	0	9	0	0	0	0	0	6	0	0	0	0	0	0	0	0
	AY.70	0	0	0	7	0	0	0	0	0	0	0	0	0	1	0	0	1	0
	AY.71	0	0	16	8	0	0	0	0	0	0	0	0	0	4	0	0	0	0
	AY.90	0	0	0	2	0	0	0	0	0	0	0	0	0	0	0	0	0	0
	AY.94	0	0	0	0	0	0	0	0	0	0	0	1	0	1	0	0	0	0
	AY.95	0	0	0	0	0	0	0	0	0	6	0	0	0	0	0	0	0	0
	AY.98	0	0	0	0	0	0	0	0	0	0	0	0	0	0	0	0	2	0
	AZ.2	0	0	0	0	0	0	0	0	0	2	0	0	0	0	0	0	0	0
	B.1	1	6	0	0	0	0	0	0	0	7	0	0	0	1	1	0	1	0
	B.1.1	0	0	0	0	0	0	0	0	0	14	0	0	0	4	0	1	0	0
	B.1.1.269	0	0	0	0	0	0	0	0	0	0	0	0	0	0	0	0	1	0
	B.1.1.318	0	0	0	0	2	0	0	2	0	1	0	0	0	1	0	6	0	0
	B.1.1.348	0	0	0	0	0	0	0	0	0	1	0	0	0	1	0	0	0	0
	B.1.1.397	0	0	0	0	0	0	0	0	0	2	0	0	0	0	0	0	0	0
	B.1.1.420	0	48	0	0	0	0	0	0	5	6	0	0	6	0	0	2	4	0
	B.1.1.487	0	0	0	0	0	0	0	0	0	2	0	0	0	0	0	0	0	0
	B.1.1.519	0	0	0	0	3	0	13	0	3	2	0	0	3	1	0	0	4	0
	B.1.1.523	0	0	0	0	0	0	0	0	0	5	0	0	0	0	0	0	1	0
	B.1.1.7	92	274	190	423	329	24	64	762	3468	4339	1	422	165	1170	209	1619	1383	147
	B.1.111	0	0	0	0	0	0	0	0	0	0	0	0	0	2	0	0	0	0
	B.1.160	0	0	0	0	3	0	0	5	2	1	0	0	0	1	0	0	1	0
	B.1.177	5	9	4	3	3	0	6	19	39	101	0	2	0	38	9	13	17	2
	B.1.177.10	0	0	0	0	0	0	0	0	0	0	0	0	0	0	1	0	5	0
	B.1.177.16	0	0	0	0	0	0	0	0	0	0	0	0	0	2	0	0	0	0
	B.1.177.29	0	0	0	0	0	0	0	0	0	1	0	0	0	0	0	0	0	0
	B.1.177.32	0	0	0	0	0	0	0	2	3	4	0	0	0	1	0	0	0	0
	B.1.177.43	0	0	0	0	0	0	0	0	0	1	0	0	0	0	0	0	0	0
	B.1.177.53	0	0	0	0	0	0	0	1	0	0	0	0	0	0	0	0	0	0
	B.1.177.62	0	0	0	0	0	0	0	0	0	1	0	0	0	0	0	0	0	0
	B.1.177.81	0	0	0	0	0	0	0	0	0	2	0	0	0	0	0	0	0	0
	B.1.221	0	0	0	0	0	0	0	0	1	0	0	0	0	0	0	0	0	0
	B.1.351	0	0	2	5	1	1	0	8	8	110	0	21	0	42	2	4	16	0
	B.1.351.2	0	0	0	0	6	0	1	0	0	9	0	0	0	0	0	0	2	0
	B.1.351.3	0	0	0	0	0	0	0	0	0	11	0	2	0	0	0	0	0	0
	B.1.351.5	0	0	1	1	2	0	0	2	27	3	0	0	0	17	0	7	0	0
	B.1.36.16	0	0	0	0	0	0	0	0	7	0	0	0	0	0	0	0	0	0
	B.1.36.31	0	0	0	0	0	0	0	0	0	1	0	0	0	0	0	0	0	0
	B.1.415.1	0	0	0	0	0	0	0	0	0	0	0	0	0	0	0	0	11	0
	B.1.427	0	0	0	0	1	0	0	0	0	2	0	0	0	0	0	0	0	0
	B.1.429	0	0	0	0	0	0	0	0	0	0	0	0	0	0	1	0	0	0
	B.1.466.2	0	0	0	0	0	0	0	0	0	2	0	0	0	0	0	0	0	0
	B.1.525	0	1	1	17	13	0	0	1	5	108	0	3	1	10	0	5	15	0
	B.1.526	0	0	0	52	0	0	0	0	2	9	0	11	0	17	0	16	3	0
	B.1.575	0	0	4	0	0	0	1	0	0	31	0	0	0	6	1	3	7	0
	B.1.575.1	0	2	0	0	0	1	1	7	9	14	0	1	0	35	2	0	12	5
	B.1.575.2	0	0	0	0	1	0	0	0	3	0	0	0	0	0	0	157	0	0
	B.1.617.1	0	0	0	0	0	0	0	0	0	4	0	0	0	0	0	0	0	0
	B.1.617.2	0	0	2	16	11	0	0	6	34	209	0	20	0	10	1	27	39	0
	B.1.620	0	0	0	0	0	0	0	0	0	3	0	0	0	0	0	0	0	0
	B.1.621	12	0	0	0	6	0	0	0	8	93	0	8	1	57	46	4	24	0
	B.1.621.1	0	0	2	0	3	0	0	1	2	14	0	0	0	20	1	1	95	1
	B.1.621.2	0	0	0	0	0	0	0	0	0	0	0	0	0	1	0	0	0	0
	B.1.625	0	0	0	0	0	0	0	0	0	1	0	0	0	6	0	0	0	0
	B.1.627	0	0	0	0	0	0	0	0	0	0	0	0	0	0	0	0	1	0
	B.1.629	0	0	0	0	0	0	0	0	0	16	0	0	0	0	0	0	0	0
	B.1.630	0	0	0	4	0	0	0	0	0	0	0	0	0	4	0	0	0	0
	B.1.631	0	0	0	0	0	0	0	0	0	0	0	0	0	1	0	0	0	0
	B.1.636	0	0	0	0	0	0	0	0	0	1	0	0	0	0	0	0	0	0
	B.1.637	0	0	0	0	0	0	0	1	0	0	0	0	0	1	0	0	0	0
	BB.2	0	0	0	0	0	0	0	0	0	0	0	0	0	1	0	0	0	0
	C.16	0	0	0	0	1	0	0	0	0	0	0	0	0	0	0	0	0	0
	C.36.3	0	0	0	0	0	0	1	0	0	4	0	0	0	4	0	0	1	0
	C.37	0	0	4	5	1	0	3	2	7	8	0	12	0	23	0	11	8	2
	C.37.1	0	0	0	0	0	0	1	0	0	0	0	0	0	0	0	0	0	0
	N.5	0	0	0	0	0	0	0	0	0	1	0	0	0	1	0	0	4	0
	P.1	7	1	23	15	29	0	0	24	13	183	3	59	1	154	4	38	124	2
	P.1.10	0	0	0	0	0	0	0	0	0	0	0	0	0	9	0	0	0	0
	P.1.12	0	0	0	0	0	0	0	0	0	1	0	1	0	1	0	0	2	0
	P.1.14	0	0	0	0	0	0	0	0	0	0	0	0	0	1	0	0	0	0
	P.1.15	0	0	17	2	0	0	0	0	0	19	0	0	0	3	0	0	0	0
	P.1.16	0	0	1	0	0	0	0	0	0	1	0	0	0	0	1	0	5	0
	P.1.17	0	0	1	3	0	0	0	1	18	4	0	12	0	27	0	4	9	0
	P.1.2	0	0	0	1	0	0	0	2	0	0	0	0	0	8	11	0	6	0
	P.1.7	0	0	0	0	0	0	0	0	0	4	0	0	0	0	0	0	0	0
	P.2	0	0	0	0	0	0	0	1	0	2	0	0	1	1	0	0	1	0
	Q.1	0	0	0	0	0	0	0	0	0	1	0	1	0	2	0	1	0	0
	Q.2	0	0	0	0	0	0	1	0	0	3	0	0	0	0	0	0	0	0
	Q.4	1	0	0	1	7	0	4	5	5	152	0	0	0	3	1	3	4	14
	Q.6	0	0	0	0	2	0	0	0	0	0	0	0	0	0	0	5	0	0
	Q.7	0	0	0	0	0	0	0	0	0	1	0	0	0	0	0	0	0	0
	R.1	0	1	0	1	0	0	0	0	0	1	0	0	0	0	0	29	0	0
	XB	0	0	0	0	2	0	0	0	0	0	0	0	0	7	0	0	1	0
Period 5 (29,189 sequences)	AY.100	0	0	0	0	5	0	0	0	7	9	0	0	1	2	0	1	0	0
	AY.101	0	0	0	0	0	0	0	0	0	1	0	0	0	0	0	0	0	0
	AY.102	0	0	0	0	0	0	0	0	0	2	0	0	0	0	0	0	0	0
	AY.103	0	0	0	0	0	0	0	0	3	4	0	4	0	1	0	0	0	0
	AY.106	0	0	0	0	0	0	0	0	3	0	0	0	0	0	0	0	0	0
	AY.108	0	0	0	0	0	0	0	0	0	1	0	0	0	0	0	0	0	0
	AY.109	0	0	0	0	0	0	0	0	0	0	0	0	0	0	0	1	1	0
	AY.111	0	0	0	0	0	0	0	0	0	0	0	0	0	2	0	0	0	0
	AY.112	0	0	3	15	0	0	0	0	6	13	0	0	0	3	0	4	2	0
	AY.113	0	0	1	0	0	1	6	1	17	16	0	12	1	11	0	2	2	0
	AY.116.1	0	0	0	0	0	0	0	0	0	3	0	0	0	0	0	0	0	0
	AY.117	0	0	0	0	0	0	0	0	0	1	0	0	0	0	0	0	0	0
	AY.118	0	0	0	1	0	0	0	0	0	0	0	0	0	2	0	0	0	0
	AY.119	0	0	0	0	0	0	0	0	0	4	0	1	0	1	0	0	0	0
	AY.120	0	0	0	5	1	0	1	0	0	5	0	0	0	0	0	2	0	0
	AY.120.1	0	0	0	0	0	2	0	0	0	0	0	0	0	0	0	0	0	0
	AY.120.2	0	0	0	0	0	0	0	0	0	0	0	0	0	0	0	1	0	0
	AY.120.2.1	0	0	0	95	0	0	0	0	12	1	0	4	0	2	0	18	3	0
	AY.121	0	0	0	7	0	0	0	1	0	4	0	0	0	3	0	1	0	0
	AY.122	0	0	4	38	9	32	1	8	36	128	0	41	1	44	1	24	43	0
	AY.122.2	0	0	0	0	0	1	0	0	0	0	0	0	0	0	0	0	0	0
	AY.122.4	0	0	0	0	0	0	0	0	0	4	0	2	0	0	0	0	0	0
	AY.124	1	0	5	30	21	6	0	11	65	25	0	58	2	69	1	28	10	1
	AY.124.1	0	0	0	1	0	0	0	0	0	3	0	1	0	0	0	4	0	0
	AY.125	0	0	29	8	14	2	2	7	177	434	0	32	3	45	1	41	31	0
	AY.125.1	0	0	0	0	0	0	0	0	0	3	0	0	0	0	0	0	1	0
	AY.126	0	0	2	4	0	0	0	0	14	13	0	0	0	2	0	3	19	0
	AY.127	0	0	1	0	0	0	0	0	4	11	0	0	0	3	0	0	1	0
	AY.128	0	0	0	0	0	0	0	0	0	1	0	0	0	0	0	0	1	0
	AY.129	0	0	0	1	0	0	0	0	3	0	0	0	4	0	0	0	0	0
	AY.14	0	0	0	0	0	0	0	0	0	1	0	0	0	0	0	0	0	0
	AY.2	0	0	0	0	0	0	0	0	0	0	0	0	0	2	0	0	0	0
	AY.20	0	0	3	0	1	0	1	2	7	7	0	3	1	3	0	0	3	0
	AY.23	0	0	0	0	3	3	0	0	2	0	0	0	0	0	0	0	0	0
	AY.24	0	0	0	3	0	0	0	0	0	0	0	0	0	0	0	0	0	0
	AY.25	0	0	1	0	0	0	0	0	2	2	0	1	0	0	0	0	0	0
	AY.25.1	0	0	0	0	0	2	0	0	3	3	0	2	0	2	0	0	0	0
	AY.26	0	0	1	2	12	0	2	1	5	12	0	5	0	3	0	1	3	0
	AY.26.1	0	0	0	0	0	0	0	0	0	1	0	0	0	0	0	0	0	0
	AY.29	0	0	0	0	0	3	0	0	0	0	0	0	0	1	0	0	0	0
	AY.3	0	0	0	1	1	0	0	0	5	5	0	2	0	2	0	0	1	0
	AY.30	0	0	2	0	0	0	0	0	0	0	0	0	0	0	0	0	0	0
	AY.33	0	0	4	61	11	8	0	4	42	121	0	2	10	34	7	49	36	0
	AY.34	0	0	0	31	6	2	1	1	49	19	0	3	0	55	0	1	6	1
	AY.34.1	0	0	0	2	0	8	0	18	4	41	0	4	1	2	0	0	3	0
	AY.36	0	0	1	1	41	0	3	1	43	13	0	6	14	11	2	54	11	0
	AY.37	0	0	0	0	0	0	0	0	0	1	0	0	0	0	0	0	0	0
	AY.38	0	0	0	0	0	0	0	0	1	0	0	1	0	0	0	0	0	0
	AY.39	0	0	0	0	0	0	0	0	1	3	0	0	0	0	0	0	0	0
	AY.39.1	0	0	0	0	0	0	0	0	0	0	0	0	0	0	0	0	1	0
	AY.4	3	0	16	163	28	12	4	63	318	187	0	89	11	81	5	30	70	14
	AY.4.14	0	0	0	1	0	0	0	0	0	1	0	0	0	0	0	0	0	0
	AY.4.2	0	0	1	0	0	0	0	0	1	0	0	0	0	2	0	1	0	0
	AY.4.2.1	0	0	0	0	0	0	0	0	0	2	0	0	0	0	0	0	0	0
	AY.4.2.2	0	0	0	0	0	0	0	0	0	2	0	0	0	0	0	0	0	0
	AY.4.2.3	0	0	2	0	0	0	0	3	0	14	0	0	0	3	0	0	0	0
	AY.4.3	0	0	0	0	0	0	0	0	0	4	0	0	0	0	0	0	0	0
	AY.4.4	0	0	2	2	0	0	0	0	5	3	0	0	0	0	0	0	0	0
	AY.4.5	0	0	2	0	0	0	0	0	0	2	0	0	0	5	1	0	2	0
	AY.4.6	0	0	0	0	0	0	0	0	0	2	0	0	0	0	0	0	0	0
	AY.4.7	0	0	0	0	0	0	0	0	1	0	0	1	0	0	0	1	0	1
	AY.4.8	0	0	0	2	0	0	0	0	0	2	0	0	0	0	0	0	0	0
	AY.4.9	0	0	0	0	0	0	0	1	0	1	0	16	0	0	0	0	0	0
	AY.41	0	0	0	0	0	0	0	0	0	2	0	0	0	0	0	0	0	0
	AY.42	4	0	13	123	56	14	1	15	1845	1204	0	122	82	97	5	81	220	3
	AY.43	18	0	71	304	238	130	33	117	1680	5380	0	651	214	755	33	532	521	31
	AY.43.2	0	0	0	1	0	0	0	0	0	1	0	0	0	0	0	0	0	0
	AY.43.3	0	0	0	0	0	0	0	0	0	1	0	0	0	0	0	0	0	0
	AY.44	0	0	0	0	1	0	0	1	5	5	0	8	0	10	0	2	4	0
	AY.45	0	0	0	0	0	0	0	1	0	0	0	0	0	1	0	0	0	0
	AY.46	0	0	1	1	2	0	0	0	4	2	0	3	0	6	1	0	0	0
	AY.46.5	0	0	1	0	0	0	1	0	0	0	0	0	0	0	0	0	1	0
	AY.46.6	0	0	0	0	1	0	0	0	17	10	0	0	0	2	0	0	0	0
	AY.47	0	0	0	0	0	0	0	0	0	1	0	0	0	0	0	0	0	0
	AY.49	0	0	0	0	0	0	0	0	0	0	0	0	0	1	0	0	0	0
	AY.5	0	0	2	20	28	3	1	31	113	296	0	50	6	13	3	55	95	3
	AY.5.1	0	0	0	0	0	0	1	2	29	0	0	1	0	0	0	0	0	0
	AY.5.2	0	0	0	0	0	0	0	0	0	0	0	1	0	0	0	0	0	0
	AY.5.4	0	0	0	3	1	0	3	0	9	94	0	0	1	2	0	5	6	0
	AY.5.5	0	0	0	2	5	4	0	23	55	7	0	22	0	51	0	6	11	2
	AY.50	0	0	0	0	0	0	0	0	1	0	0	0	0	0	0	0	0	0
	AY.51	0	0	0	0	1	2	0	0	0	8	0	2	1	2	0	0	1	0
	AY.53	0	0	1	9	7	3	0	56	305	152	0	85	0	47	8	11	712	3
	AY.58	0	0	0	0	0	0	0	0	1	0	0	0	0	0	0	0	0	0
	AY.6	0	0	0	10	5	0	0	0	2	44	0	2	0	0	1	2	4	0
	AY.61	0	0	0	0	0	0	3	0	1	0	0	4	0	4	0	2	0	0
	AY.65	0	0	0	0	0	0	0	0	21	0	0	0	0	0	0	0	0	0
	AY.66	0	0	0	0	0	1	0	0	0	0	0	0	0	0	0	0	0	0
	AY.68	0	0	0	0	0	0	0	0	3	1	0	2	0	1	0	0	0	0
	AY.7	0	0	2	1	0	2	1	2	12	2	0	6	0	0	0	0	4	0
	AY.7.2	0	0	0	0	0	0	0	0	2	1	0	0	0	2	0	0	0	0
	AY.70	0	0	0	42	2	0	1	6	24	2	0	58	0	19	0	0	5	4
	AY.71	0	0	5	8	1	25	0	1	45	18	0	5	0	1	0	0	0	0
	AY.72	0	0	0	2	0	0	0	0	4	18	0	1	1	0	0	0	4	0
	AY.73	0	0	0	0	2	0	0	1	1	6	0	1	0	0	1	1	1	0
	AY.75	0	0	0	0	0	0	0	0	2	5	0	0	0	2	0	0	9	0
	AY.80	0	0	0	16	0	0	0	0	0	0	0	0	0	0	0	0	0	0
	AY.84	0	0	0	0	0	0	0	0	0	2	0	0	0	0	0	0	0	0
	AY.88	0	0	0	0	0	0	0	0	1	0	0	0	0	0	0	0	0	0
	AY.9	0	0	0	1	1	0	0	0	3	2	0	0	0	1	0	2	0	0
	AY.9.2	5	0	9	31	29	35	3	68	329	123	0	36	26	177	12	41	124	38
	AY.90	0	0	0	0	0	0	0	0	0	0	0	0	0	1	0	0	0	0
	AY.91	0	0	0	0	0	0	0	0	0	0	0	1	0	0	0	0	0	0
	AY.92	0	0	0	0	0	0	0	0	1	2	0	0	0	1	0	0	2	0
	AY.94	1	0	1	2	7	8	1	8	83	19	0	13	1	14	33	1	29	6
	AY.95	0	0	0	0	0	0	0	0	0	13	0	0	0	0	0	0	0	0
	AY.98	0	0	0	9	2	0	0	0	1	6	0	0	0	0	0	4	2	0
	AY.98.1	1	0	2	27	13	6	1	26	174	402	0	18	13	95	2	49	55	1
	AY.99	0	0	0	0	0	1	0	0	0	0	0	0	0	0	0	0	0	0
	AY.99.1	0	0	0	0	0	0	0	0	0	0	0	0	0	1	0	0	0	0
	AY.99.2	0	0	0	0	0	0	0	0	0	0	0	0	0	2	0	0	0	0
	B	0	0	0	0	0	0	0	0	1	0	0	0	0	1	0	0	0	0
	B.1	0	0	0	0	0	0	0	1	0	1	0	0	0	1	0	0	0	0
	B.1.1	0	0	0	0	0	0	0	0	0	1	0	0	0	0	0	0	0	0
	B.1.1.318	0	0	0	0	2	6	0	0	0	0	0	0	0	1	0	3	0	0
	B.1.1.7	1	1	26	51	79	41	3	100	1131	288	0	89	58	135	23	151	103	41
	B.1.177	0	0	0	0	1	0	0	0	3	0	0	0	0	0	0	0	0	0
	B.1.177.14	0	0	0	0	0	0	0	0	0	0	0	0	0	0	0	0	0	0
	B.1.351	0	0	0	0	2	1	0	0	2	0	0	1	0	2	0	37	0	0
	B.1.351.5	0	0	10	2	16	0	0	1	946	1	0	14	10	8	2	17	1	3
	B.1.415.1	0	0	0	0	0	0	0	0	0	0	0	0	0	0	0	0	2	0
	B.1.525	0	0	0	0	0	1	0	0	0	7	0	0	0	1	0	0	2	0
	B.1.526	0	0	0	5	0	0	0	0	0	0	0	0	0	0	0	0	0	0
	B.1.575.2	0	0	0	0	0	0	0	0	0	0	0	0	0	0	0	46	0	0
	B.1.617.2	1	0	4	23	19	8	2	11	305	266	0	104	3	43	6	85	122	2
	B.1.621	0	0	9	2	20	1	0	0	44	30	0	28	13	19	0	8	8	0
	B.1.621.1	0	0	2	0	2	0	0	0	3	16	0	4	0	10	0	1	4	0
	B.1.621.2	0	0	0	0	0	0	0	0	0	0	0	0	0	1	0	0	0	0
	B.1.629	0	0	0	0	0	0	0	0	0	1	0	0	0	0	0	0	0	0
	B.1.630	0	0	0	4	0	0	0	0	0	0	0	0	0	0	0	0	0	0
	C.37	0	0	0	1	2	0	0	0	1	3	0	7	0	1	0	19	0	0
	C.37.1	0	0	10	0	36	0	4	1	37	0	0	2	0	0	0	4	0	0
	P.1	0	0	1	1	3	3	0	4	6	50	0	3	4	14	0	2	18	0
	P.1.11	0	0	0	0	0	0	0	0	0	0	0	0	0	1	0	0	0	0
	P.1.12	0	0	0	0	0	0	0	0	0	1	0	0	0	1	0	0	0	0
	P.1.14	0	0	0	0	0	0	0	0	0	0	0	0	0	1	0	0	0	0
	P.1.15	0	0	1	0	0	0	0	0	0	0	0	0	0	0	0	0	0	0
	P.1.17	0	0	0	1	1	0	0	5	7	1	0	2	0	0	0	2	2	0
	P.1.17.1	0	0	0	0	0	0	0	0	0	0	0	0	0	1	0	0	0	0
	P.1.2	0	0	0	0	0	0	0	0	0	0	0	0	0	0	1	0	0	0
	P.1.7	0	0	0	2	0	0	0	0	2	63	0	0	0	0	0	0	0	0
	P.1.7.1	0	0	0	0	0	0	0	0	0	1	0	0	0	0	0	0	0	0
	P.1.8	0	0	0	0	0	0	0	0	0	0	0	1	0	0	0	1	0	0
	Q.4	0	0	0	0	0	0	0	1	2	2	0	0	0	1	0	0	0	0
	Q.7	0	0	0	0	0	0	0	0	1	0	0	0	0	0	0	0	0	0
	XB	0	0	0	0	0	0	0	0	0	0	0	0	0	1	0	0	1	0
Period 6 (19,128 sequences)	AY.100	0	1	0	0	5	0	0	0	11	78	0	0	0	11	0	1	0	0
	AY.101	0	0	0	0	0	0	0	0	0	1	0	0	0	0	0	0	0	0
	AY.103	0	0	0	3	0	0	0	0	27	4	0	0	0	11	0	0	2	0
	AY.106	0	0	0	2	0	0	0	0	0	7	0	0	0	1	0	1	0	0
	AY.108	0	0	0	0	0	0	0	0	0	7	0	0	0	0	0	0	0	0
	AY.109	0	0	0	1	0	0	0	0	0	1	0	0	0	0	0	0	0	0
	AY.111	0	0	0	1	0	0	0	0	3	3	0	1	0	1	0	0	0	0
	AY.112	0	3	0	6	0	0	0	0	19	36	0	0	3	0	0	3	3	0
	AY.113	0	2	0	0	4	0	0	9	9	66	0	11	1	75	0	3	0	0
	AY.117	0	0	0	0	0	0	0	0	0	5	0	0	0	0	0	0	0	0
	AY.118	0	0	0	0	0	0	0	0	0	0	0	2	0	1	0	0	0	0
	AY.119	0	27	0	0	0	0	0	0	32	4	0	1	0	4	0	0	0	0
	AY.119.1	0	0	0	1	0	0	0	0	1	13	0	0	0	0	0	0	0	0
	AY.119.2	0	0	0	0	0	0	0	0	0	0	0	0	0	1	0	0	0	0
	AY.120	0	2	0	2	2	0	0	0	3	9	0	0	0	2	0	0	0	0
	AY.120.2.1	0	0	0	0	0	0	0	0	0	1	0	0	0	0	0	12	0	0
	AY.121	0	2	0	33	0	0	0	7	11	191	0	2	1	28	0	2	2	0
	AY.121.1	0	0	0	0	5	0	0	0	0	4	0	4	0	0	0	0	0	0
	AY.122	0	2	0	69	48	0	2	8	106	293	1	59	20	48	0	49	9	1
	AY.122.2	0	0	0	0	0	0	0	0	0	1	0	0	0	0	0	0	0	0
	AY.122.4	0	2	0	0	0	0	0	0	4	25	0	9	0	1	0	1	1	0
	AY.122.6	0	0	0	1	2	0	0	0	6	1	0	1	1	4	0	0	0	0
	AY.123	0	0	0	0	0	0	0	0	0	5	0	0	0	1	0	0	0	0
	AY.123.1	0	0	0	0	1	0	0	0	1	0	0	0	0	0	0	0	0	0
	AY.124	0	1	0	9	51	0	0	1	74	19	0	15	5	26	0	25	0	0
	AY.124.1	0	0	0	0	0	0	0	0	0	0	0	0	0	1	0	0	0	0
	AY.125	0	1	0	12	0	0	2	3	97	117	0	0	5	16	0	1	0	0
	AY.126	0	0	0	7	0	0	0	2	9	54	0	6	0	12	0	0	1	0
	AY.127	0	4	0	11	4	0	0	3	18	287	0	5	0	19	0	9	7	2
	AY.129	0	0	0	0	0	0	0	0	80	19	0	0	0	1	0	0	0	0
	AY.133	0	0	0	0	0	0	0	0	1	0	0	0	0	1	0	0	0	0
	AY.14	0	0	0	0	0	0	0	0	1	0	0	0	0	0	0	0	0	0
	AY.20	0	15	0	2	0	0	0	0	3	13	0	1	0	15	0	0	1	0
	AY.22	0	0	0	0	0	0	0	0	0	0	0	2	0	1	0	0	0	0
	AY.23	0	0	0	0	0	0	0	0	0	0	0	0	0	1	0	0	0	0
	AY.23.1	0	0	0	0	0	0	0	0	1	0	0	0	0	0	0	0	0	0
	AY.25	0	0	0	0	0	0	0	0	3	24	0	0	0	1	0	0	1	0
	AY.25.1	0	0	0	0	0	0	0	0	1	6	0	1	0	2	0	1	0	0
	AY.26	0	0	0	0	18	0	0	0	0	0	0	0	0	2	0	2	0	0
	AY.3	0	0	0	0	1	0	0	0	18	0	0	0	0	3	0	0	0	0
	AY.33	0	1	0	7	1	0	0	2	32	29	0	1	8	9	1	2	1	0
	AY.33.2	0	1	0	0	0	0	0	1	44	12	0	1	0	8	0	0	1	0
	AY.34	0	0	0	5	0	0	0	0	140	26	0	53	0	29	0	0	0	0
	AY.34.1	0	0	0	2	5	0	0	8	51	18	0	0	0	2	0	0	3	0
	AY.36	0	0	0	6	11	0	0	0	26	239	0	14	2	7	0	4	3	0
	AY.36.1	0	0	0	2	0	0	0	0	0	0	0	0	0	0	0	0	0	0
	AY.39	0	0	0	0	0	0	0	0	1	0	0	0	0	0	0	0	0	0
	AY.39.2	0	0	0	0	0	0	0	0	1	0	0	0	0	3	0	0	0	0
	AY.4	0	29	0	118	61	0	1	31	635	393	0	100	26	134	1	80	39	12
	AY.4.10	0	0	0	9	0	0	0	0	1	2	0	0	0	0	0	1	0	0
	AY.4.11	0	0	0	0	0	0	0	0	0	3	0	0	0	0	0	0	0	0
	AY.4.13	0	0	0	0	0	0	0	0	0	3	0	0	0	0	0	0	0	0
	AY.4.2	0	2	0	14	26	0	0	5	63	117	0	374	1	25	0	18	0	0
	AY.4.2.1	0	1	0	0	1	0	0	0	0	11	0	0	0	0	1	0	0	0
	AY.4.2.2	0	2	0	0	0	0	0	0	0	1	0	1	0	2	0	0	0	0
	AY.4.2.3	0	7	0	5	0	0	0	8	27	241	0	1	1	14	0	0	0	0
	AY.4.2.4	0	0	0	0	0	0	0	0	0	0	0	0	1	0	0	0	0	0
	AY.4.3	0	0	0	1	0	0	0	0	0	8	0	0	0	2	0	0	0	0
	AY.4.4	0	0	0	0	0	0	0	0	3	0	0	0	0	2	0	0	0	0
	AY.4.5	0	0	0	3	0	0	0	0	3	2	0	0	0	2	0	0	0	0
	AY.4.6	0	0	0	1	0	0	0	0	1	1	0	0	0	3	0	0	0	0
	AY.4.8	0	0	0	5	0	0	0	0	0	1	0	0	0	0	0	0	0	0
	AY.4.9	0	0	0	0	0	0	0	0	15	7	0	1	0	10	0	0	2	0
	AY.42	0	0	0	0	3	0	0	4	269	155	0	1	0	11	0	3	3	2
	AY.43	0	28	0	330	222	0	1	81	1970	1345	0	105	80	418	3	391	52	10
	AY.43.3	0	0	0	0	0	0	0	0	1	2	0	0	0	1	0	0	0	0
	AY.43.4	0	0	0	2	0	0	0	0	1	0	0	0	0	0	0	0	0	0
	AY.43.5	0	0	0	0	0	0	0	0	109	6	0	4	1	7	0	1	3	0
	AY.43.6	0	0	0	0	1	0	0	0	0	0	0	0	0	0	0	0	0	0
	AY.43.8	0	0	0	2	0	0	0	0	23	20	0	0	26	21	0	5	0	0
	AY.44	0	0	0	0	0	0	0	0	5	2	0	0	0	4	0	1	0	0
	AY.46	0	0	0	4	0	0	0	0	15	18	0	0	0	0	0	0	0	0
	AY.46.5	0	0	0	2	0	0	0	3	7	2	0	0	2	2	0	1	0	0
	AY.46.6	0	0	0	13	2	0	0	4	15	87	0	10	2	9	0	4	0	0
	AY.47	0	0	0	0	0	0	0	0	0	0	0	0	0	1	0	0	0	0
	AY.5	0	1	0	35	6	0	0	9	42	36	0	2	9	16	0	4	0	0
	AY.5.4	0	0	0	0	0	0	0	0	0	2	0	0	0	0	0	0	0	0
	AY.5.5	0	0	0	0	0	0	0	0	1	0	0	0	0	0	0	0	0	0
	AY.53	0	0	0	0	0	0	0	0	0	0	0	0	0	0	0	0	1	0
	AY.6	0	0	0	0	0	0	0	1	1	10	0	0	0	1	0	0	9	0
	AY.61	0	0	0	0	0	0	0	0	0	1	0	0	0	0	0	0	0	0
	AY.72	0	0	0	0	0	0	0	0	0	31	0	0	0	0	0	0	0	0
	AY.73	0	0	0	1	3	0	0	3	40	1	0	2	9	41	0	2	1	0
	AY.79	0	0	0	0	0	0	0	0	0	0	0	0	0	1	0	0	0	0
	AY.87	0	0	0	0	1	0	0	0	0	6	0	0	0	0	0	0	0	0
	AY.9	0	0	0	0	0	0	0	0	0	4	0	0	0	1	0	0	0	0
	AY.9.2	0	7	0	10	37	0	0	1	75	52	0	9	11	13	0	9	0	1
	AY.90	0	0	0	0	0	0	0	0	2	0	0	0	0	0	0	0	0	0
	AY.92	0	0	0	0	0	0	0	0	0	0	0	0	0	0	0	1	0	0
	AY.94	0	0	0	0	29	0	0	0	3	2	0	8	0	1	0	8	0	0
	AY.98	0	1	0	6	0	0	0	1	9	13	0	3	0	7	0	0	1	0
	AY.98.1	0	0	0	1	2	0	0	1	7	41	0	4	0	7	0	4	1	0
	AY.99.2	0	0	0	0	0	0	0	0	0	5	0	0	0	1	0	0	0	0
	B	0	0	0	0	0	0	0	0	0	0	0	3	0	0	0	0	0	0
	B.1.1.7	0	0	0	0	0	0	0	0	1	0	0	0	0	0	0	0	0	0
	B.1.617.2	0	7	0	34	10	0	1	13	317	357	0	12	8	110	0	43	15	2
	B.1.640.1	0	0	0	0	0	0	0	0	0	1	0	0	0	0	0	0	0	0
	BA.1	0	6	0	43	14	0	0	3	1	486	1	25	0	38	0	6	1	0
	BA.1.1	0	2	0	50	5	0	0	5	1	529	0	36	1	50	0	10	0	0
	BA.1.1.1	0	14	0	21	13	0	0	9	0	315	0	23	0	120	0	15	1	0
	BA.1.1.11	0	0	0	0	0	0	0	0	0	6	0	0	0	0	0	0	0	0
	BA.1.1.14	0	0	0	0	0	0	0	0	0	0	0	194	0	2	0	0	0	0
	BA.1.1.15	0	0	0	0	0	0	0	0	0	1	0	0	0	2	0	0	0	0
	BA.1.1.16	0	0	0	0	0	0	0	0	0	1	0	0	0	0	0	0	0	0
	BA.1.1.18	0	0	0	0	1	0	0	0	0	1	0	0	0	0	0	2	0	0
	BA.1.1.7	0	1	0	0	0	0	0	0	0	0	0	0	0	0	0	0	0	0
	BA.1.10	0	0	0	0	0	0	0	0	0	2	0	0	0	0	0	0	0	0
	BA.1.13	0	0	0	1	0	0	0	0	0	6	0	0	0	0	0	0	0	0
	BA.1.14	0	0	0	0	0	0	0	0	0	5	0	0	0	0	0	0	0	0
	BA.1.14.2	0	0	0	0	0	0	0	0	0	2	0	0	0	0	0	0	0	0
	BA.1.15	0	0	0	4	0	0	0	0	0	76	0	3	0	4	0	1	0	0
	BA.1.15.1	0	0	0	3	0	0	0	0	0	25	0	2	0	0	0	0	0	0
	BA.1.16	0	0	0	1	0	0	0	0	0	5	0	0	0	0	0	0	0	0
	BA.1.17	0	31	0	226	74	0	0	59	9	1317	0	192	5	643	0	109	29	0
	BA.1.17.2	0	2	0	11	3	0	0	0	0	96	0	3	0	10	0	14	2	0
	BA.1.18	0	0	0	2	6	0	0	2	0	46	0	7	0	5	0	1	1	0
	BA.1.19	0	0	0	0	0	0	0	0	0	0	0	1	0	0	0	0	0	0
	BA.1.20	0	0	0	1	0	0	0	0	0	4	0	0	0	0	0	0	0	0
	BA.1.21	0	0	0	3	0	0	0	0	0	7	0	0	0	0	0	0	0	0
	BA.1.21.1	0	0	0	0	0	0	0	0	0	1	0	0	0	0	0	0	0	0
	BA.1.8	0	0	0	0	2	0	0	0	0	5	0	12	0	0	0	0	0	0
	BA.1.9	0	0	0	2	0	0	0	0	0	2	0	0	0	0	0	0	0	0
	BA.2	0	0	0	10	0	0	0	0	0	7	0	0	0	0	0	0	0	0
	BA.2.10	0	0	0	0	0	0	0	0	0	2	0	0	0	0	0	0	0	0
	BA.2.3	0	0	0	3	0	0	0	0	0	0	0	0	0	0	0	0	0	0
	P.1.7	0	0	0	0	0	0	0	0	1	0	0	0	0	0	0	0	0	0
