# Supplementary material for: Evolution of SARS-CoV-2 in Spain during the First Two Years of the Pandemic: Circulating Variants, Amino Acid Conservation, and Genetic Variability in Structural, Non-Structural, and Accessory Proteins
Source: Int J Mol Sci. 2022 Jun 7;23(12):6394. doi: 10.3390/ijms23126394 (PMC9223475; doi:10.3390/ijms23126394)
Supplement: Supplementary file 1 [file ijms-23-06394-s001.zip › Sup/Table S7.xlsx]

## Sheet: Sheet1
Table S7. Incidence and number of deaths per epiweek included in this study according to RENAVE (https://cnecovid.isciii.es)
Period	Epiweek	Dates	Number of registered cases	Number of registered deaths
1.1	9	23-29/02/2020	1196	0
	10	01-07/03/2020	7987	10
	11	08-14/03/2020	35993	340
1.2	12	15-21/03/2020	61533	2012
	13	22-28/03/2020	46658	5403
	14	29/03/2020-04/04/2020	31741	5902
	15	05-11/04/2020	22717	4972
	16	12-18/04/2020	14886	3719
	17	19-25/04/2020	8448	2515
	18	26/04/2020-02/05/2020	4964	1626
1.3	19	03-09/05/2020	2553	1156
	20	10-16/05/2020	3994	659
	21	17-23/05/2020	3572	460
	22	24-30/05/2020	3337	353
	23	31/05/2020-06/06/2020	2723	261
	24	07-13/06/2020	2224	165
	25	14-20/06/2020	2180	120
2.1	26	21-27/06/2020	2563	65
	27	28/06/2020-04/07/2020	3203	57
	28	05-11/07/2020	5923	28
	29	12-18/07/2020	11439	22
	30	19-25/07/2020	15695	49
	31	26/07/2020-01/08/2020	21986	80
	32	02-08/08/2020	30595	146
	33	09-15/08/2020	42633	202
	34	16-22/08/2020	54056	274
	35	23-29/08/2020	62288	378
	36	30/08/2020-05/09/2020	67702	495
	37	06-12/09/2020	73939	618
	38	13-19/09/2020	78334	822
	39	20-26/09/2020	72581	844
	40	27/09/2020-03/10/2020	66126	939
2.2	41	04-10/10/2020	80741	911
	42	11-17/10/2020	98688	962
	43	18-24/10/2020	139154	1313
	44	25-31/10/2020	142458	1693
	45	01-07/11/2020	132561	2225
	46	08-14/11/2020	105891	2370
	47	15-21/11/2020	76384	2209
	48	22-28/11/2020	55512	1874
	49	29/11/2020-05/12/2020	49367	1565
3	50	06-12/12/2020	55219	1354
	51	13-19/12/2020	68239	1156
	52	20-26/12/2020	71374	1159
	53	27/12/2020-02/01/2021	105462	1281
	1	03-09/01/2021	180146	1513
	2	10-16/01/2021	239079	2197
	3	17-23/01/2021	242301	3236
	4	24-30/01/2021	188320	3818
	5	31/01/2021-06/02/2021	118126	3355
	6	07-13/02/2021	69285	2599
	7	14-20/02/2021	47935	1759
	8	21-27/02/2021	37515	1354
	9	28/02/2021-06/03/2021	33740	989
	10	07-13/03/2021	32815	748
4	11	14-20/03/2021	35506	612
	12	21-27/03/2021	43362	529
	13	28/03/2021-03/04/2021	46987	560
	14	4-10/04/2021	59798	578
	15	11-17/04/2021	58550	571
	16	18-24/04/2021	57273	526
	17	25/04/2021-1/05/2021	50558	469
	18	2-8/05/2021	40756	460
	19	9-15/05/2021	34052	378
	20	16-22/05/2021	32215	272
	21	23-29/05/2021	30422	190
	22	30/05/2021-05/06/2021	27936	213
	23	06-12/06/2021	23662	153
	24	13-19/06/2021	24052	131
5	25	20-26/06/2021	32551	112
	26	27/06/2021-03/07/2021	84504	99
	27	4-10/07/2021	140589	83
	28	11-17/07/2021	182753	157
	29	18-24/07/2021	188416	346
	30	25-31/07/2021	152576	533
	31	1-7/08/2021	116116	696
	32	8-14/08/2021	85972	758
	33	15-21/08/2021	66389	751
	34	22-28/08/2021	47748	636
	35	29/08/2021-04/09/2021	31299	556
	36	5-11/09/2021	21560	421
	37	12-18/09/2021	17387	363
	38	19-25/09/2021	14127	258
	39	26/09/2021-2/10/2021	11566	183
	40	3-9/10/2021	10734	144
	41	10-16/10/2021	9993	123
6	42	17-23/10/2021	10558	119
	43	24-30/10/2021	12613	100
	44	31/10/2021-6/11/2021	17787	91
	45	7-13/11/2021	26756	155
	46	14-20/11/2021	42314	143
	47	21-27/11/2021	60286	187
	48	28/11/2021-4/12/2021	86551	253
	49	5-11/12/2021	122137	331
	50	12-18/12/2021	232958	440
	51	19-25/12/2021	499791	541
	52	26/12/2021-1/1/2022	792500	667
	1	2-8/01/2022	888662	863
	2	9-15/01/2022	930928	1171
	3	16-22/01/2022	834335	1471
	4	23-29/01/2022	625254	1602
